# Supplementary material for: MERVL/Zscan4 Network Activation Results in Transient Genome-wide DNA Demethylation of mESCs
Source: Cell Rep. 2016 Sep 27;17(1):179–92. doi: 10.1016/j.celrep.2016.08.087 (PMC5055476; doi:10.1016/j.celrep.2016.08.087)
Supplement: Table S1. Expression Levels of Differentially Expressed Genes, Related to Figure 1 — List of differentially expressed genes between Negative (MERVL−Zscan4−), Zscan4+ only (MERVL−Zscan4+) and MERVL+Zscan4+ sorted cells, along with their chromosome coordinates, ENSEMBL gene ID, Description and average log2 expression value for the replicates across the three conditions. [file mmc2.xlsx]

## Sheet: 20151030_DEgenes_172.txt
Probe	Chromosome	Start	End	Strand	ID	Description	MuERVL- Zscan4-	MuERVL- Zscan4+	MuERVL+ Zscan4+
Gm5698	1	30976950	30978965	-	ENSMUSG00000086151	predicted gene 5698 [Source:MGI Symbol;Acc:MGI:3649020]	-3.89732	2.99592	4.11375
Mreg	1	72159233	72212307	-	ENSMUSG00000039395	melanoregulin [Source:MGI Symbol;Acc:MGI:2151839]	4.84782	7.89124	8.22756
Igfbp2	1	72824503	72852474	+	ENSMUSG00000039323	insulin-like growth factor binding protein 2 [Source:MGI Symbol;Acc:MGI:96437]	5.8242	7.56622	7.8766
Gm6189	1	80383104	80385188	-	ENSMUSG00000090637	predicted gene 6189 [Source:MGI Symbol;Acc:MGI:3643154]	-3.938	2.43856	4.33922
A530040E14Rik	1	85105946	85114035	+	ENSMUSG00000052477	RIKEN cDNA C130026I21 gene [Source:MGI Symbol;Acc:MGI:3612702]	1.99069	6.91976	8.11993
Sp110	1	85576899	85598817	-	ENSMUSG00000094127	No description	-1.52149	2.70908	4.16527
Alppl2	1	87086690	87089928	-	ENSMUSG00000026246	alkaline phosphatase, placental-like 2 [Source:MGI Symbol;Acc:MGI:108009]	-3.938	0.391859	2.83516
Cacna1s	1	136052750	136119822	+	ENSMUSG00000026407	calcium channel, voltage-dependent, L type, alpha 1S subunit [Source:MGI Symbol;Acc:MGI:88294]	-3.10709	3.09278	3.97311
Glrx2	1	143739029	143749676	+	ENSMUSG00000018196	glutaredoxin 2 (thioltransferase) [Source:MGI Symbol;Acc:MGI:1916617]	2.08835	4.75293	4.93932
Gm20631	1	150625265	150783499	+	ENSMUSG00000066842	hemicentin 1 [Source:MGI Symbol;Acc:MGI:2685047]	0.315626	3.5694	4.74767
Ddr2	1	169972308	170110501	-	ENSMUSG00000026674	discoidin domain receptor family, member 2 [Source:MGI Symbol;Acc:MGI:1345277]	-0.541075	3.41735	4.17435
Dhtkd1	2	5896115	5942792	-	ENSMUSG00000085818	predicted gene 13267 [Source:MGI Symbol;Acc:MGI:3652179]	2.97597	5.95521	6.90798
Rxra	2	27676440	27762957	+	ENSMUSG00000015846	retinoid X receptor alpha [Source:MGI Symbol;Acc:MGI:98214]	1.86688	4.05244	4.7162
Cwc22	2	77881159	77946375	-	ENSMUSG00000087353	predicted gene 13727 [Source:MGI Symbol;Acc:MGI:3705322]	4.87933	6.3206	7.06382
Gm13698	2	83955693	83958185	+	ENSMUSG00000094125	predicted gene 13698 [Source:MGI Symbol;Acc:MGI:3702072]	-2.29711	3.58077	5.33215
Gm13693	2	83961503	83963995	+	ENSMUSG00000094336	predicted gene 13693 [Source:MGI Symbol;Acc:MGI:3702055]	-1.62712	3.65511	5.28146
Gm13695	2	83967313	83969805	+	ENSMUSG00000096729	predicted gene 13695 [Source:MGI Symbol;Acc:MGI:3702066]	-1.58439	3.55641	5.15972
Gm13696	2	83973123	83975615	+	ENSMUSG00000096484	predicted gene 13696 [Source:MGI Symbol;Acc:MGI:3702068]	-1.74934	3.53829	5.2939
Clp1	2	84722104	84727350	-	ENSMUSG00000027079	CLP1, cleavage and polyadenylation factor I subunit, homolog (S. cerevisiae) [Source:MGI Symbol;Acc:MGI:2138968]	3.80908	5.49145	5.83391
Pramel7	2	87489087	87497093	-	ENSMUSG00000025839	preferentially expressed antigen in melanoma like 7 [Source:MGI Symbol;Acc:MGI:2156391]	-3.11384	2.40303	3.8143
Gm10800	2	98666547	98667301	-	ENSMUSG00000075014	predicted gene 10800 [Source:MGI Symbol;Acc:MGI:3641657]	-0.4921	1.75057	3.99041
Sord	2	122234749	122265340	+	ENSMUSG00000027227	sorbitol dehydrogenase [Source:MGI Symbol;Acc:MGI:98266]	2.14186	4.78644	5.30721
AU019990	2	132598195	132653068	+	ENSMUSG00000074783	expressed sequence AU019990 [Source:MGI Symbol;Acc:MGI:3034641]	-2.72785	2.45649	3.81232
Arhgef26	3	62338344	62462221	+	ENSMUSG00000036885	Rho guanine nucleotide exchange factor (GEF) 26 [Source:MGI Symbol;Acc:MGI:1918053]	0.306301	4.06815	4.68577
Tdpoz4	3	93796398	93797510	+	ENSMUSG00000060256	TD and POZ domain containing 4 [Source:MGI Symbol;Acc:MGI:3027904]	-3.8298	2.4035	3.69595
Gm10696	3	94174412	94178193	-	ENSMUSG00000074424	predicted gene 10696 [Source:MGI Symbol;Acc:MGI:3702972]	-3.938	1.81759	3.65187
Gm5286	3	94196714	94199802	+	ENSMUSG00000090268	predicted gene 5286 [Source:MGI Symbol;Acc:MGI:3644284]	-3.938	2.57508	4.24245
Gm4778	3	94264036	94266784	+	ENSMUSG00000089696	predicted gene 4778 [Source:MGI Symbol;Acc:MGI:3643869]	-3.938	1.88198	3.5683
Ddit4l	3	137621612	137628333	+	ENSMUSG00000046818	DNA-damage-inducible transcript 4-like [Source:MGI Symbol;Acc:MGI:1920534]	1.01108	3.1797	3.73306
Lphn2	3	148815586	148989316	-	ENSMUSG00000028184	latrophilin 2 [Source:MGI Symbol;Acc:MGI:2139714]	4.14925	2.38853	1.16416
Aqp3	4	41092722	41098183	-	ENSMUSG00000028435	aquaporin 3 [Source:MGI Symbol;Acc:MGI:1333777]	1.81672	3.37764	4.03981
Gm11487	4	73401032	73405072	-	ENSMUSG00000066137	predicted gene 11487 [Source:MGI Symbol;Acc:MGI:3650704]	-3.938	1.39394	2.57641
Gm11237	4	73607881	73657291	+	ENSMUSG00000095935	predicted gene 11237 [Source:MGI Symbol;Acc:MGI:3702292]	-3.89732	3.35989	4.60374
Gm11238	4	73622984	73627027	+	ENSMUSG00000095935	predicted gene 11237 [Source:MGI Symbol;Acc:MGI:3702292]	-3.89732	3.30491	4.74573
Gm11236	4	73638121	73642161	+	ENSMUSG00000095935	predicted gene 11237 [Source:MGI Symbol;Acc:MGI:3702292]	-3.89732	2.97351	4.21411
Gm11239	4	73668354	73672396	+	ENSMUSG00000095048	predicted gene 11239 [Source:MGI Symbol;Acc:MGI:3702319]	-3.69547	3.05766	4.31532
Bnc2	4	84275095	84675275	-	ENSMUSG00000028487	basonuclin 2 [Source:MGI Symbol;Acc:MGI:2443805]	2.99081	1.04965	1.29611
Zfp352	4	90218820	90225702	+	ENSMUSG00000070902	zinc finger protein 352 [Source:MGI Symbol;Acc:MGI:2387418]	-3.02191	2.21293	3.73955
Ak4	4	101419277	101466995	+	ENSMUSG00000028527	adenylate kinase 4 [Source:MGI Symbol;Acc:MGI:87979]	4.15495	5.90698	6.25917
B020004J07Rik	4	101834969	101844023	-	ENSMUSG00000035201	RIKEN cDNA B020004J07 gene [Source:MGI Symbol;Acc:MGI:3588238]	-3.78911	2.68158	4.15895
Gm12800	4	101909121	101911908	+	ENSMUSG00000037028	predicted gene 12800 [Source:MGI Symbol;Acc:MGI:3652120]	-2.93383	4.11247	5.53965
Gm12794	4	101940407	101943183	+	ENSMUSG00000070890	predicted gene 12794 [Source:MGI Symbol;Acc:MGI:3795847]	-2.68728	4.77141	6.03164
Zcchc17	4	130315385	130359943	-	ENSMUSG00000028773	fatty acid binding protein 3, muscle and heart [Source:MGI Symbol;Acc:MGI:95476]	3.29856	5.10002	5.1304
Wdtc1	4	133292459	133353481	-	ENSMUSG00000037622	WD and tetratricopeptide repeats 1 [Source:MGI Symbol;Acc:MGI:2685541]	4.41782	6.06908	6.30555
Id3	4	136143497	136145755	+	ENSMUSG00000007872	inhibitor of DNA binding 3 [Source:MGI Symbol;Acc:MGI:96398]	2.45677	4.56859	4.32932
BC080695	4	143551700	143573798	+	ENSMUSG00000070618	cDNA sequence BC080695 [Source:MGI Symbol;Acc:MGI:3525148]	-3.938	2.83432	4.19886
Gm13078	4	143719455	143729158	+	ENSMUSG00000046435	predicted gene 13078 [Source:MGI Symbol;Acc:MGI:3650231]	-3.938	1.16486	2.88643
Gm13109	4	143948580	143951016	-	ENSMUSG00000078511	predicted gene 13109 [Source:MGI Symbol;Acc:MGI:3649968]	-3.938	2.98775	4.3338
Gm13119	4	144357942	144364419	+	ENSMUSG00000070619	predicted gene 13119 [Source:MGI Symbol;Acc:MGI:3651680]	-3.78911	3.67606	4.71355
Gm16211	4	147668518	147670854	-	ENSMUSG00000086130	predicted gene 16211 [Source:MGI Symbol;Acc:MGI:3802078]	3.6757	5.18599	5.89333
AC239617.1	5	15516489	15656679	+	ENSMUSG00000094230	No description	-3.938	1.45491	2.66693
Lphn3	5	81020138	81825133	+	ENSMUSG00000037605	latrophilin 3 [Source:MGI Symbol;Acc:MGI:2441950]	-0.765356	2.72557	3.4812
Gm16429	5	93925078	93927872	-	ENSMUSG00000096230	predicted gene 16429 [Source:MGI Symbol;Acc:MGI:3704105]	-3.78911	3.59902	4.78916
BC061212	5	94066151	94070545	-	ENSMUSG00000072822	cDNA sequence BC061212 [Source:MGI Symbol;Acc:MGI:2681870]	-3.89732	3.70429	4.4923
Gm6351	5	94076385	94080997	+	ENSMUSG00000072821	predicted gene 6351 [Source:MGI Symbol;Acc:MGI:3647817]	-3.48121	4.10375	5.2587
A430089I19Rik	5	94302519	94306796	-	ENSMUSG00000094560	RIKEN cDNA A430089I19 gene [Source:MGI Symbol;Acc:MGI:2683305]	-3.89732	3.27696	4.30886
Gm6502	5	94314469	94316977	+	ENSMUSG00000095718	predicted gene 6502 [Source:MGI Symbol;Acc:MGI:3779601]	-3.938	3.24331	4.42203
Gm7682	5	94445818	94448551	+	ENSMUSG00000074011	predicted gene 7682 [Source:MGI Symbol;Acc:MGI:3779756]	-3.938	2.75643	3.85843
Gm6509	5	94624013	94626521	+	ENSMUSG00000094195	predicted gene 6509 [Source:MGI Symbol;Acc:MGI:3779602]	-3.938	1.88108	2.9083
Gm7647	5	94962962	94965472	+	ENSMUSG00000073510	predicted gene 7647 [Source:MGI Symbol;Acc:MGI:3779753]	-3.938	1.56464	2.62239
Gm7942	5	95106938	95111158	+	ENSMUSG00000092166	predicted gene 7942 [Source:MGI Symbol;Acc:MGI:3646599]	-2.90723	4.03393	5.3575
Tbx3	5	119670669	119684724	+	ENSMUSG00000087516	predicted gene 2301 [Source:MGI Symbol;Acc:MGI:3780472]	3.17372	5.40293	5.91717
AC122464.1	6	23157986	23160061	-	ENSMUSG00000094300	No description	-3.89732	3.872	4.88634
AC122464.2	6	23165338	23167413	-	ENSMUSG00000096702	No description	-3.938	3.00917	4.17679
Gm4782	6	50608637	50610709	+	ENSMUSG00000092012	predicted gene 4782 [Source:MGI Symbol;Acc:MGI:3646036]	-2.18214	5.32296	6.32877
Gm8038	6	50619822	50621885	-	ENSMUSG00000091981	predicted gene 8038 [Source:MGI Symbol;Acc:MGI:3644148]	-2.59151	5.43822	6.40918
Rpia	6	70765720	70792232	-	ENSMUSG00000053604	ribose 5-phosphate isomerase A [Source:MGI Symbol;Acc:MGI:103254]	2.21443	7.31552	8.49275
Thnsl2	6	71128166	71144346	-	ENSMUSG00000054474	threonine synthase-like 2 (bacterial) [Source:MGI Symbol;Acc:MGI:3041254]	-0.724563	2.58205	2.87881
AC153998.1	6	78215878	78217113	+	ENSMUSG00000095908	No description	-2.49027	3.34593	4.80198
Paip2b	6	83805401	83831741	-	ENSMUSG00000045896	poly(A) binding protein interacting protein 2B [Source:MGI Symbol;Acc:MGI:2386865]	5.10142	6.46698	6.64703
Trh	6	92242061	92244650	-	ENSMUSG00000005892	thyrotropin releasing hormone [Source:MGI Symbol;Acc:MGI:98823]	6.64317	5.06415	4.72754
Foxp1	6	98925338	99522721	-	ENSMUSG00000030067	forkhead box P1 [Source:MGI Symbol;Acc:MGI:1914004]	5.1001	3.25805	3.05766
Gm8994	6	136328543	136329778	+	ENSMUSG00000094973	predicted gene 8994 [Source:MGI Symbol;Acc:MGI:3644226]	-2.46161	4.68618	6.22673
Zscan4b	7	10900740	10905050	-	ENSMUSG00000095339	zinc finger and SCAN domain containing 4B [Source:MGI Symbol;Acc:MGI:3645447]	-1.14852	7.06633	8.39159
Zscan4c	7	11005722	11010547	+	ENSMUSG00000054272	zinc finger and SCAN domain containing 4C [Source:MGI Symbol;Acc:MGI:2685243]	0.778147	8.75398	9.87636
Zscan4d	7	11161374	11166182	-	ENSMUSG00000090714	zinc finger and SCAN domain containing 4D [Source:MGI Symbol;Acc:MGI:3645954]	-0.837933	7.70987	8.97058
Zscan4e	7	11306378	11310682	-	ENSMUSG00000095936	zinc finger and SCAN domain containing 4E [Source:MGI Symbol;Acc:MGI:3643613]	-0.509475	7.27222	8.59084
Zscan4f	7	11397915	11402741	+	ENSMUSG00000070828	zinc finger and SCAN domain containing 4F [Source:MGI Symbol;Acc:MGI:3708485]	1.0364	8.96275	10.1471
Lgals4	7	28833975	28841703	+	ENSMUSG00000053964	lectin, galactose binding, soluble 4 [Source:MGI Symbol;Acc:MGI:107536]	-2.14473	2.9895	3.87758
Gm5590	7	39445830	39446174	-	ENSMUSG00000046372	predicted gene 5590 [Source:MGI Symbol;Acc:MGI:3645451]	-3.938	2.18166	2.72895
5730590G19Rik	7	79660196	79698134	+	ENSMUSG00000046591	RIKEN cDNA 5730590G19 gene [Source:MGI Symbol;Acc:MGI:1924261]	4.98112	6.39812	6.44818
Dub2a	7	103249737	103252505	-	ENSMUSG00000057321	deubiquitinating enzyme 2a [Source:MGI Symbol;Acc:MGI:3051372]	-3.938	2.69757	3.891
Usp17l5	7	103415072	103419880	+	ENSMUSG00000058976	ubiquitin specific peptidase 17-like 5 [Source:MGI Symbol;Acc:MGI:107698]	-3.74484	3.50308	4.76719
Dub3	7	104768160	104777470	-	ENSMUSG00000043073	deubiquitinating enzyme 3 [Source:MGI Symbol;Acc:MGI:107697]	-2.64131	4.97031	5.80815
Dub1a	7	104840257	104842603	-	ENSMUSG00000062369	deubiquitinating enzyme 1a [Source:MGI Symbol;Acc:MGI:3051498]	-3.12699	4.72276	5.52193
Dub1	7	104857009	104862667	+	ENSMUSG00000054568	deubiquitinating enzyme 1 [Source:MGI Symbol;Acc:MGI:107699]	-3.78911	4.04299	4.85415
Ric3	7	109034312	109083331	-	ENSMUSG00000031028	tubby candidate gene [Source:MGI Symbol;Acc:MGI:2651573]	1.80701	3.72702	4.4684
Col4a1	8	11198423	11312826	-	ENSMUSG00000085573	predicted gene 15418 [Source:MGI Symbol;Acc:MGI:3705275]	2.36096	4.56122	5.56134
Col4a2	8	11312805	11449287	+	ENSMUSG00000031502	collagen, type IV, alpha 1 [Source:MGI Symbol;Acc:MGI:88454]	0.953839	3.14981	3.87273
AC127374.1	8	31737054	31739763	-	ENSMUSG00000093862	No description	-3.52319	1.38104	3.32525
Zfp353	8	42081460	42083109	-	ENSMUSG00000095057	zinc finger protein 353 [Source:MGI Symbol;Acc:MGI:2387419]	-3.938	-1.52913	1.06254
Inpp4b	8	81342556	82125036	+	ENSMUSG00000037940	inositol polyphosphate-4-phosphatase, type II [Source:MGI Symbol;Acc:MGI:2158925]	-3.938	2.28295	3.33428
Neto2	8	85636588	85690973	-	ENSMUSG00000036902	neuropilin (NRP) and tolloid (TLL)-like 2 [Source:MGI Symbol;Acc:MGI:1921763]	1.74522	3.83869	4.43805
Ubtfl1	9	18404418	18411502	+	ENSMUSG00000074502	upstream binding transcription factor, RNA polymerase I-like 1 [Source:MGI Symbol;Acc:MGI:3588290]	-3.74484	1.25977	2.94346
Zfp560	9	20345136	20385177	-	ENSMUSG00000045519	zinc finger protein 560 [Source:MGI Symbol;Acc:MGI:1915280]	0.344825	3.21059	4.33548
Tagln	9	45929628	45936058	-	ENSMUSG00000035382	proprotein convertase subtilisin/kexin type 7 [Source:MGI Symbol;Acc:MGI:107421]	3.35105	1.0259	-0.154867
Spesp1	9	62270729	62282179	-	ENSMUSG00000046846	sperm equatorial segment protein 1 [Source:MGI Symbol;Acc:MGI:1913962]	-2.68728	2.68025	3.68921
Prtg	9	72807274	72917291	+	ENSMUSG00000036030	protogenin homolog (Gallus gallus) [Source:MGI Symbol;Acc:MGI:2444710]	4.10307	2.24493	1.51397
Trim43c	9	88581036	88588819	+	ENSMUSG00000090693	tripartite motif-containing 43C [Source:MGI Symbol;Acc:MGI:3647365]	-3.69547	2.41024	3.14838
Arih2	9	108602942	108649380	-	ENSMUSG00000064145	ariadne homolog 2 (Drosophila) [Source:MGI Symbol;Acc:MGI:1344361]	5.09022	6.76713	6.945
Enpp3	10	24773814	24836195	-	ENSMUSG00000019989	ectonucleotide pyrophosphatase/phosphodiesterase 3 [Source:MGI Symbol;Acc:MGI:2143702]	3.9671	1.81201	1.35698
Popdc3	10	45178098	45318452	+	ENSMUSG00000019848	popeye domain containing 3 [Source:MGI Symbol;Acc:MGI:1930153]	-2.73013	3.00061	4.05292
AW822073	10	58222299	58225706	-	ENSMUSG00000058537	expressed sequence AW822073 [Source:MGI Symbol;Acc:MGI:3034577]	-3.89732	2.56123	3.54111
Gm20625	10	61038229	61042811	-	ENSMUSG00000093489	predicted gene 20625 [Source:MGI Symbol;Acc:MGI:5313072]	1.52835	6.64671	7.73149
Mfsd12	10	81357491	81366225	+	ENSMUSG00000034854	major facilitator superfamily domain containing 12 [Source:MGI Symbol;Acc:MGI:3604804]	1.98588	3.85409	4.03469
Socs2	10	95385362	95417180	-	ENSMUSG00000020027	suppressor of cytokine signaling 2 [Source:MGI Symbol;Acc:MGI:1201787]	4.67794	2.5284	2.41069
Gm16239	10	99179184	99184610	-	ENSMUSG00000019952	POC1 centriolar protein homolog B (Chlamydomonas) [Source:MGI Symbol;Acc:MGI:1918511]	-1.65747	4.87397	6.12616
AC164627.1	10	100306571	100307185	-	ENSMUSG00000093795	No description	-2.75618	5.14688	6.48583
Gm4312	10	100335676	100336591	+	ENSMUSG00000094314	predicted gene 4312 [Source:MGI Symbol;Acc:MGI:3782493]	-1.44266	6.42546	7.66886
Gm4302	10	100340836	100341762	+	ENSMUSG00000091101	predicted gene 4302 [Source:MGI Symbol;Acc:MGI:3782482]	-2.32898	6.05635	7.30095
Gm4303	10	100345990	100346859	+	ENSMUSG00000094228	predicted gene 4303 [Source:MGI Symbol;Acc:MGI:3782483]	-2.32898	5.90308	7.16525
Gm4305	10	100351111	100351980	+	ENSMUSG00000095161	predicted gene 4305 [Source:MGI Symbol;Acc:MGI:3782485]	-3.58726	3.87498	5.15229
Gm4307	10	100361338	100362247	+	ENSMUSG00000096744	predicted gene 4307 [Source:MGI Symbol;Acc:MGI:3782487]	-3.938	2.25832	3.56875
Gm4301	10	100366499	100367412	+	ENSMUSG00000095673	predicted gene 4301 [Source:MGI Symbol;Acc:MGI:3782481]	-3.938	2.32373	3.53214
Gm6763	10	104144317	104153674	+	ENSMUSG00000091779	predicted gene 6763 [Source:MGI Symbol;Acc:MGI:3643573]	-2.12324	6.5336	7.8518
Gm8766	10	104178378	104179172	+	ENSMUSG00000094144	predicted gene 8766 [Source:MGI Symbol;Acc:MGI:3643661]	-2.84793	5.37416	6.65158
Gm4340	10	104195397	104196203	+	ENSMUSG00000090854	predicted gene 4340 [Source:MGI Symbol;Acc:MGI:3782524]	-3.938	1.0648	2.62762
Os9	10	127094259	127121160	-	ENSMUSG00000040462	amplified in osteosarcoma [Source:MGI Symbol;Acc:MGI:1924301]	2.27232	3.9567	4.5736
Rdh1	10	127759721	127768297	+	ENSMUSG00000089789	retinol dehydrogenase 1 (all trans) [Source:MGI Symbol;Acc:MGI:1195275]	-3.43155	2.46975	3.0962
Rps26	10	128624530	128626506	-	ENSMUSG00000025362	ribosomal protein S26 [Source:MGI Symbol;Acc:MGI:1351628]	6.56366	5.15551	5.30301
C1d	11	17257579	17269176	+	ENSMUSG00000000581	C1D nuclear receptor co-repressor [Source:MGI Symbol;Acc:MGI:1927354]	3.27281	4.76935	5.40077
Gm12114	11	33068551	33080521	+	ENSMUSG00000087318	predicted gene 12114 [Source:MGI Symbol;Acc:MGI:3649344]	-0.625867	4.95478	6.16469
Gabra1	11	42130939	42182930	-	ENSMUSG00000010803	gamma-aminobutyric acid (GABA) A receptor, subunit alpha 1 [Source:MGI Symbol;Acc:MGI:95613]	-3.938	1.95307	2.71483
P4ha2	11	54100095	54131665	+	ENSMUSG00000018906	procollagen-proline, 2-oxoglutarate 4-dioxygenase (proline 4-hydroxylase), alpha II polypeptide [Source:MGI Symbol;Acc:MGI:894286]	0.902326	3.87739	4.39817
Tmem92	11	94777217	94782703	-	ENSMUSG00000075610	transmembrane protein 92 [Source:MGI Symbol;Acc:MGI:3034723]	-3.28805	4.24339	5.29369
Calcoco2	11	96099326	96111964	-	ENSMUSG00000006056	calcium binding and coiled-coil domain 2 [Source:MGI Symbol;Acc:MGI:1343177]	3.4182	6.47877	6.7509
Gm11640	11	105434445	105435412	+	ENSMUSG00000078627	membrane-associated ring finger (C3HC4) 10 [Source:MGI Symbol;Acc:MGI:2443469]	-1.65175	2.89783	4.04391
Tex19.1	11	121146143	121148319	+	ENSMUSG00000039329	testis expressed gene 19.1 [Source:MGI Symbol;Acc:MGI:1920929]	4.45164	6.39777	6.22721
Hexdc	11	121204433	121222655	+	ENSMUSG00000025169	RIKEN cDNA 1110031I02 gene [Source:MGI Symbol;Acc:MGI:1913429]	4.41482	6.08635	6.88967
Coch	12	51593341	51605773	+	ENSMUSG00000020953	coagulation factor C homolog (Limulus polyphemus) [Source:MGI Symbol;Acc:MGI:1278313]	1.72739	4.04067	4.48365
Rpl10l	12	66283381	66284401	-	ENSMUSG00000060499	ribosomal protein L10-like [Source:MGI Symbol;Acc:MGI:3647985]	2.61627	4.34764	4.93159
Arg2	12	79130777	79156301	+	ENSMUSG00000021125	arginase type II [Source:MGI Symbol;Acc:MGI:1330806]	-3.28805	3.98532	4.88669
Gm8300	12	87514316	87518253	+	ENSMUSG00000079034	predicted gene 8300 [Source:MGI Symbol;Acc:MGI:3643794]	1.3788	7.69099	8.76776
Gm4027	12	87618909	87622143	+	ENSMUSG00000092019	predicted gene 4027 [Source:MGI Symbol;Acc:MGI:3782201]	0.769143	6.44763	7.63516
AC211878.1	12	87772425	87775755	-	ENSMUSG00000095724	No description	-0.0878222	5.4767	6.50499
BB287469	12	87816577	87820676	+	ENSMUSG00000079031	expressed sequence BB287469 [Source:MGI Symbol;Acc:MGI:3034635]	0.654149	6.53996	7.71961
Gm5662	12	87874072	87877859	+	ENSMUSG00000072905	predicted gene 5662 [Source:MGI Symbol;Acc:MGI:3648257]	-0.60708	7.93319	8.80054
Gm2022	12	87892834	87896722	+	ENSMUSG00000071217	predicted pseudogene 2022 [Source:MGI Symbol;Acc:MGI:3780191]	0.359564	7.53555	8.57779
CT954323.2	12	87919423	87919857	-	ENSMUSG00000096619	No description	-1.82118	2.33395	3.39371
Gm2046	12	87973528	87980224	+	ENSMUSG00000079030	predicted gene 2046 [Source:MGI Symbol;Acc:MGI:3780214]	-3.33016	2.29187	3.81719
Gm2016	12	88270640	88274500	-	ENSMUSG00000079029	predicted gene 2016 [Source:MGI Symbol;Acc:MGI:3780185]	-0.750164	7.57467	8.4622
CT485612.1	12	88321047	88321481	-	ENSMUSG00000093847	No description	0.476291	3.10333	3.88174
Meg3	12	109541001	109571726	+	ENSMUSG00000021268	maternally expressed 3 [Source:MGI Symbol;Acc:MGI:1202886]	4.6598	2.8026	2.42824
Abcb5	12	118867824	118966421	-	ENSMUSG00000072791	ATP-binding cassette, sub-family B (MDR/TAP), member 5 [Source:MGI Symbol;Acc:MGI:1924956]	-3.63664	3.60876	4.31464
Scamp1	13	94201310	94285857	-	ENSMUSG00000021687	secretory carrier membrane protein 1 [Source:MGI Symbol;Acc:MGI:1349480]	2.68894	5.07724	5.72581
Ccno	13	112987802	112990778	+	ENSMUSG00000042417	cyclin O [Source:MGI Symbol;Acc:MGI:2145534]	0.659845	3.53464	3.40894
Tcstv1	13	119893467	119894746	-	ENSMUSG00000096284	2-cell-stage, variable group, member 1 [Source:MGI Symbol;Acc:MGI:1933437]	-3.59595	3.82811	4.8559
AC231112.2	13	119912237	119912752	-	ENSMUSG00000096175	No description	-1.67178	6.81886	7.83437
B020031M17Rik	13	119949547	119950068	-	ENSMUSG00000078537	RIKEN cDNA B020031M17 gene [Source:MGI Symbol;Acc:MGI:3588226]	-3.89732	3.0696	4.31551
AC238940.3	13	120154627	120155136	+	ENSMUSG00000096323	uncharacterized protein LOC639910 [Source:RefSeq peptide;Acc:NP_001034737]	-3.10709	5.16103	6.11386
AC238940.1	13	120173184	120173696	+	ENSMUSG00000095653	No description	-3.938	4.38408	5.38437
AC239678.2	13	120214758	120215213	-	ENSMUSG00000094027	D13Ertd608e protein [Source:UniProtKB/TrEMBL;Acc:Q3UPR8]	-3.89732	1.83154	2.94274
AF067061	13	120263191	120264364	+	ENSMUSG00000095071	cDNA sequence AF067061 [Source:MGI Symbol;Acc:MGI:2681166]	-3.12699	5.38723	6.47857
Tcstv3	13	120317567	120318076	+	ENSMUSG00000095821	2-cell-stage, variable group, member 3 [Source:MGI Symbol;Acc:MGI:2675349]	-3.69547	2.59918	3.66147
Slc39a14	14	70303469	70351425	-	ENSMUSG00000022094	solute carrier family 39 (zinc transporter), member 14 [Source:MGI Symbol;Acc:MGI:2384851]	3.93275	2.25693	1.94277
Rpl39l	16	10170226	10174911	+	ENSMUSG00000039209	ribosomal protein L39-like [Source:MGI Symbol;Acc:MGI:1915422]	1.84556	3.5518	4.01696
Ercc4	16	13109684	13150617	+	ENSMUSG00000022545	excision repair cross-complementing rodent repair deficiency, complementation group 4 [Source:MGI Symbol;Acc:MGI:1354163]	2.14221	3.92971	4.53425
Jam2	16	84774123	84825928	+	ENSMUSG00000053062	junction adhesion molecule 2 [Source:MGI Symbol;Acc:MGI:1933820]	4.5522	6.10784	6.67214
Dazl	17	50279394	50293599	-	ENSMUSG00000010592	deleted in azoospermia-like [Source:MGI Symbol;Acc:MGI:1342328]	1.3036	3.73055	4.87548
AC140240.1	18	3471630	3474315	+	ENSMUSG00000096528	Putative uncharacterized protein [Source:UniProtKB/TrEMBL;Acc:Q3TL09]	0.0783785	3.35085	4.56769
Dpysl3	18	43320979	43438286	-	ENSMUSG00000024501	dihydropyrimidinase-like 3 [Source:MGI Symbol;Acc:MGI:1349762]	3.60694	5.14202	5.54266
Pmaip1	18	66458604	66465550	+	ENSMUSG00000024521	phorbol-12-myristate-13-acetate-induced protein 1 [Source:MGI Symbol;Acc:MGI:1930146]	2.50175	4.34128	4.96726
Fbxo15	18	84935158	84981376	+	ENSMUSG00000034391	F-box protein 15 [Source:MGI Symbol;Acc:MGI:1354755]	5.35342	8.36862	8.57917
Ankrd22	19	34122549	34166053	-	ENSMUSG00000056078	lipase, family member M [Source:MGI Symbol;Acc:MGI:1926003]	-2.48412	3.34791	4.42731
Myof	19	37899036	38043577	-	ENSMUSG00000048612	myoferlin [Source:MGI Symbol;Acc:MGI:1919192]	3.06508	5.05638	5.21996
Tbc1d12	19	38836579	38919923	+	ENSMUSG00000048720	TBC1D12: TBC1 domain family, member 12 [Source:MGI Symbol;Acc:MGI:2384803]	0.570349	3.21071	3.9617
Marveld1	19	42147400	42151695	+	ENSMUSG00000044345	MARVEL (membrane-associating) domain containing 1 [Source:MGI Symbol;Acc:MGI:2147570]	2.00983	5.11947	5.66041
Drr1	X	15922304	15939249	-	ENSMUSG00000086048	developmentally regulated repeat element-containing transcript 1 [Source:MGI Symbol;Acc:MGI:1298401]	-3.69547	3.16336	4.46709
Lonrf3	X	36328353	36362341	+	ENSMUSG00000016239	LON peptidase N-terminal domain and ring finger 3 [Source:MGI Symbol;Acc:MGI:1921615]	-0.532852	3.70937	4.3163
Rhox5	X	37804851	37808764	+	ENSMUSG00000095180	reproductive homeobox 5 [Source:MGI Symbol;Acc:MGI:97538]	2.32499	4.08669	3.38566
Usp26	X	51753959	51801233	-	ENSMUSG00000055780	ubiquitin specific peptidase 26 [Source:MGI Symbol;Acc:MGI:1933247]	-0.791589	2.51179	3.57006
Prps1	X	140456613	140476140	+	ENSMUSG00000031432	phosphoribosyl pyrophosphate synthetase 1 [Source:MGI Symbol;Acc:MGI:97775]	5.38288	6.86567	6.9371
