# Supplementary material for: MERVL/Zscan4 Network Activation Results in Transient Genome-wide DNA Demethylation of mESCs
Source: Cell Rep. 2016 Sep 27;17(1):179–92. doi: 10.1016/j.celrep.2016.08.087 (PMC5055476; doi:10.1016/j.celrep.2016.08.087)
Supplement: Table S2. Expression Levels of All Assessed Genes, Related to Figure 1 — List of all genes, chromosome coordinates, ENSEMBL gene ID, Description and average log2 expression value across the Negative (MERVLZscan4−), Zscan4+ only (MERVL−Zscan4+) and MERVL+Zscan4+ sorted cells. [file mmc3.xlsx]

## Sheet: 20151124_all_genes.txt
Probe	Chromosome	Start	End	Strand	ID	Description	MuERVL- Zscan4-	MuERVL- Zscan4+	MuERVL+ Zscan4+
Xkr4	1	3205901	3671498	-	ENSMUSG00000051951	X Kell blood group precursor related family member 4 [Source:MGI Symbol;Acc:MGI:3528744]	-0.988414	-3.44448	-2.57995
Gm1992	1	3466587	3513553	+	ENSMUSG00000051951	X Kell blood group precursor related family member 4 [Source:MGI Symbol;Acc:MGI:3528744]	-3.938	-3.93838	-3.94053
Rp1	1	4343507	4360314	-	ENSMUSG00000025900	retinitis pigmentosa 1 (human) [Source:MGI Symbol;Acc:MGI:1341105]	-3.938	-3.26776	-2.9347
Sox17	1	4490928	4496413	-	ENSMUSG00000025902	SRY-box containing gene 17 [Source:MGI Symbol;Acc:MGI:107543]	-3.938	-3.5516	-3.82647
Mrpl15	1	4773206	4785739	-	ENSMUSG00000033845	mitochondrial ribosomal protein L15 [Source:MGI Symbol;Acc:MGI:1351639]	5.79755	5.89182	5.91034
Lypla1	1	4807788	4886770	+	ENSMUSG00000025903	lysophospholipase 1 [Source:MGI Symbol;Acc:MGI:1344588]	5.4658	5.42784	5.68521
Tcea1	1	4857814	4897909	+	ENSMUSG00000025903	lysophospholipase 1 [Source:MGI Symbol;Acc:MGI:1344588]	6.35205	6.77024	6.84063
Gm6104	1	4879202	4880669	-	ENSMUSG00000025903	lysophospholipase 1 [Source:MGI Symbol;Acc:MGI:1344588]	-0.00661256	0.111627	-0.253055
Rgs20	1	4909576	5070285	-	ENSMUSG00000002459	regulator of G-protein signaling 20 [Source:MGI Symbol;Acc:MGI:1929866]	-3.3941	-3.91539	-3.94053
Gm16041	1	4970857	4976820	+	ENSMUSG00000002459	regulator of G-protein signaling 20 [Source:MGI Symbol;Acc:MGI:1929866]	-2.20505	-2.4284	-2.58497
Atp6v1h	1	5083173	5162549	+	ENSMUSG00000033793	ATPase, H+ transporting, lysosomal V1 subunit H [Source:MGI Symbol;Acc:MGI:1914864]	4.0125	4.32417	4.53636
Oprk1	1	5588493	5606131	+	ENSMUSG00000025905	opioid receptor, kappa 1 [Source:MGI Symbol;Acc:MGI:97439]	-3.22195	-3.20158	-2.85289
Npbwr1	1	5913707	5917398	-	ENSMUSG00000033774	neuropeptides B/W receptor 1 [Source:MGI Symbol;Acc:MGI:891989]	-3.938	-3.93838	-3.90828
Rb1cc1	1	6206197	6276648	+	ENSMUSG00000025907	RB1-inducible coiled-coil 1 [Source:MGI Symbol;Acc:MGI:1341850]	4.63567	5.05044	5.35128
4732440D04Rik	1	6213293	6214590	-	ENSMUSG00000025907	RB1-inducible coiled-coil 1 [Source:MGI Symbol;Acc:MGI:1341850]	-3.48121	-3.32913	-3.00997
4732440D04Rik	1	6214612	6215292	-	ENSMUSG00000025907	RB1-inducible coiled-coil 1 [Source:MGI Symbol;Acc:MGI:1341850]	-3.89732	-3.93838	-3.94053
Fam150a	1	6359331	6394731	+	ENSMUSG00000087247	family with sequence similarity 150, member A [Source:MGI Symbol;Acc:MGI:3645495]	-3.938	-3.36345	-2.9037
St18	1	6487231	6860940	+	ENSMUSG00000033740	suppression of tumorigenicity 18 [Source:MGI Symbol;Acc:MGI:2446700]	-3.8298	-3.93838	-3.94053
Pcmtd1	1	7088920	7173626	+	ENSMUSG00000051285	protein-L-isoaspartate (D-aspartate) O-methyltransferase domain containing 1 [Source:MGI Symbol;Acc:MGI:2441773]	5.4184	5.12859	5.15725
Gm9826	1	7177739	7179037	+	ENSMUSG00000048538	predicted gene 9826 [Source:MGI Symbol;Acc:MGI:3642725]	1.80319	1.8478	2.14158
Sntg1	1	8361475	9299878	-	ENSMUSG00000025909	syntrophin, gamma 1 [Source:MGI Symbol;Acc:MGI:1918346]	-3.938	-3.87407	-3.94053
Rrs1	1	9545408	9547454	+	ENSMUSG00000061024	RRS1 ribosome biogenesis regulator homolog (S. cerevisiae) [Source:MGI Symbol;Acc:MGI:1929721]	4.19456	4.02263	4.02793
Adhfe1	1	9547948	9577970	+	ENSMUSG00000025911	alcohol dehydrogenase, iron containing, 1 [Source:MGI Symbol;Acc:MGI:1923437]	-2.91393	-2.05394	-2.65692
2610203C22Rik	1	9560832	9631175	-	ENSMUSG00000025911	alcohol dehydrogenase, iron containing, 1 [Source:MGI Symbol;Acc:MGI:1923437]	-3.938	-3.93838	-3.94053
3110035E14Rik	1	9601199	9627143	+	ENSMUSG00000079671	RIKEN cDNA 2610203C22 gene [Source:MGI Symbol;Acc:MGI:1919731]	-3.938	-3.91539	-3.94053
Mybl1	1	9667415	9700209	-	ENSMUSG00000025912	myeloblastosis oncogene-like 1 [Source:MGI Symbol;Acc:MGI:99925]	2.73094	3.4241	3.94995
Vcpip1	1	9718622	9748382	-	ENSMUSG00000045210	valosin containing protein (p97)/p47 complex interacting protein 1 [Source:MGI Symbol;Acc:MGI:1917925]	4.58656	4.91761	4.88543
Sgk3	1	9798130	9902556	+	ENSMUSG00000025915	serum/glucocorticoid regulated kinase 3 [Source:MGI Symbol;Acc:MGI:2182368]	1.97106	2.27631	2.32038
Gm6195	1	9802194	9802553	-	ENSMUSG00000025915	serum/glucocorticoid regulated kinase 3 [Source:MGI Symbol;Acc:MGI:2182368]	-3.938	-3.93838	-3.94053
6030422M02Rik	1	9908638	9942085	+	ENSMUSG00000046101	RIKEN cDNA 6030422M02 gene [Source:MGI Symbol;Acc:MGI:3045334]	0.537396	0.441877	0.959302
Gm10567	1	9960171	9962809	-	ENSMUSG00000073738	predicted gene 10567 [Source:MGI Symbol;Acc:MGI:3642215]	-0.506784	-1.73714	-1.5587
Ppp1r42	1	9968624	10009136	-	ENSMUSG00000025916	protein phosphatase 1, regulatory subunit 42 [Source:MGI Symbol;Acc:MGI:1921138]	-3.938	-3.83778	-3.94053
Gm15818	1	9982387	9992366	+	ENSMUSG00000025916	protein phosphatase 1, regulatory subunit 42 [Source:MGI Symbol;Acc:MGI:1921138]	-3.938	-3.93838	-3.94053
Cops5	1	10024602	10038127	-	ENSMUSG00000025917	COP9 (constitutive photomorphogenic) homolog, subunit 5 (Arabidopsis thaliana) [Source:MGI Symbol;Acc:MGI:1349415]	4.23364	4.35524	4.04103
Cspp1	1	10038218	10136768	+	ENSMUSG00000056763	centrosome and spindle pole associated protein 1 [Source:MGI Symbol;Acc:MGI:2681832]	3.84453	3.51921	3.79802
Arfgef1	1	10137571	10232670	-	ENSMUSG00000067851	ADP-ribosylation factor guanine nucleotide-exchange factor 1(brefeldin A-inhibited) [Source:MGI Symbol;Acc:MGI:2442988]	4.32292	4.49182	4.42246
Cpa6	1	10324720	10719945	-	ENSMUSG00000042501	carboxypeptidase A6 [Source:MGI Symbol;Acc:MGI:3045348]	0.851635	1.73144	2.02599
Prex2	1	10993465	11303682	+	ENSMUSG00000048960iption=phosphatidylinositol-3,4,5-trisphosphate-dependentRac exchange factor 2 [Source:MGI Symbol;Acc:MGI:1923385]	No description	3.80353	4.70916	4.80447
A830018L16Rik	1	11414105	11975901	+	ENSMUSG00000057715	RIKEN cDNA A830018L16 gene [Source:MGI Symbol;Acc:MGI:2444149]	0.429273	-0.621723	-0.562055
AC102654.1	1	11414112	11537707	+	ENSMUSG00000057715	RIKEN cDNA A830018L16 gene [Source:MGI Symbol;Acc:MGI:2444149]	-2.07403	-3.28272	-3.58577
Sulf1	1	12692430	12860371	+	ENSMUSG00000016918	sulfatase 1 [Source:MGI Symbol;Acc:MGI:2138563]	4.59865	3.47015	2.92595
Slco5a1	1	12866549	12991177	-	ENSMUSG00000025938	solute carrier organic anion transporter family, member 5A1 [Source:MGI Symbol;Acc:MGI:2443431]	1.2021	-0.242432	-0.979626
Dppa5b	1	13062019	13062348	+	ENSMUSG00000069620	developmental pluripotency associated 5B [Source:MGI Symbol;Acc:MGI:3765340]	-3.938	-3.93838	-3.94053
Prdm14	1	13113457	13127163	-	ENSMUSG00000042414	PR domain containing 14 [Source:MGI Symbol;Acc:MGI:3588194]	1.24512	2.42711	2.70292
Ncoa2	1	13139105	13374083	-	ENSMUSG00000005886	nuclear receptor coactivator 2 [Source:MGI Symbol;Acc:MGI:1276533]	3.13848	3.53875	3.76763
Tram1	1	13564702	13589864	-	ENSMUSG00000025935	translocating chain-associating membrane protein 1 [Source:MGI Symbol;Acc:MGI:1919515]	4.9046	5.01058	5.22632
Lactb2	1	13624845	13660546	-	ENSMUSG00000025937	lactamase, beta 2 [Source:MGI Symbol;Acc:MGI:2442551]	4.38319	4.74771	4.88674
Xkr9	1	13668771	13701723	+	ENSMUSG00000067813	X Kell blood group precursor related family member 9 homolog [Source:MGI Symbol;Acc:MGI:2686466]	-3.938	-3.81479	-2.70264
Eya1	1	14168954	14310200	-	ENSMUSG00000025932	eyes absent 1 homolog (Drosophila) [Source:MGI Symbol;Acc:MGI:109344]	0.415478	-2.18126	-2.92986
Msc	1	14753346	14755966	-	ENSMUSG00000025930	musculin [Source:MGI Symbol;Acc:MGI:1333884]	0.450344	0.285053	-0.0014869
Gm9947	1	14755454	14758373	+	ENSMUSG00000025930	musculin [Source:MGI Symbol;Acc:MGI:1333884]	-3.36403	-3.91539	-3.94053
Trpa1	1	14872648	14918862	-	ENSMUSG00000032769	transient receptor potential cation channel, subfamily A, member 1 [Source:MGI Symbol;Acc:MGI:3522699]	0.287776	1.16347	1.88358
Gm10566	1	15268799	15269797	-	ENSMUSG00000073737	predicted gene 10566 [Source:MGI Symbol;Acc:MGI:3642220]	7.56896	7.23012	7.11296
Kcnb2	1	15287259	15716367	+	ENSMUSG00000092083	potassium voltage gated channel, Shab-related subfamily, member 2 [Source:MGI Symbol;Acc:MGI:99632]	-3.938	-3.93838	-3.94053
Terf1	1	15805658	15843428	+	ENSMUSG00000025925	telomeric repeat binding factor 1 [Source:MGI Symbol;Acc:MGI:109634]	4.28154	4.07771	3.97708
Gm106	1	15853862	15892722	-	ENSMUSG00000032719	predicted gene 106 [Source:MGI Symbol;Acc:MGI:2684952]	-3.938	-3.93838	-3.94053
4930444P10Rik	1	16065979	16093325	-	ENSMUSG00000067795	RIKEN cDNA 4930444P10 gene [Source:MGI Symbol;Acc:MGI:1923049]	-3.89732	-3.89706	-3.61756
Rpl7	1	16101295	16104662	-	ENSMUSG00000043716	ribosomal protein L7 [Source:MGI Symbol;Acc:MGI:98073]	8.97603	9.04644	8.96457
Rdh10	1	16105774	16133734	+	ENSMUSG00000025921	retinol dehydrogenase 10 (all-trans) [Source:MGI Symbol;Acc:MGI:1924238]	1.20906	0.556236	0.470593
Stau2	1	16228674	16520112	-	ENSMUSG00000025920	staufen (RNA binding protein) homolog 2 (Drosophila) [Source:MGI Symbol;Acc:MGI:1352508]	0.756413	-0.104221	-0.93424
Gm7568	1	16253592	16267921	+	ENSMUSG00000025920	staufen (RNA binding protein) homolog 2 (Drosophila) [Source:MGI Symbol;Acc:MGI:1352508]	-3.938	-3.93838	-3.94053
Ube2w	1	16569782	16619489	-	ENSMUSG00000025939	ubiquitin-conjugating enzyme E2W (putative) [Source:MGI Symbol;Acc:MGI:1914049]	2.48147	3.01791	3.27463
Tceb1	1	16642766	16656865	-	ENSMUSG00000079658	transcription elongation factor B (SIII), polypeptide 1 [Source:MGI Symbol;Acc:MGI:1915173]	4.01386	4.10985	4.4502
Tmem70	1	16665207	16678275	+	ENSMUSG00000025940	transmembrane protein 70 [Source:MGI Symbol;Acc:MGI:1915068]	1.94882	2.31786	2.45274
Ly96	1	16688456	16709605	+	ENSMUSG00000025779	lymphocyte antigen 96 [Source:MGI Symbol;Acc:MGI:1341909]	-3.48121	-3.93838	-3.8792
Gm5828	1	16768270	16770138	-	ENSMUSG00000091020	predicted gene 5828 [Source:MGI Symbol;Acc:MGI:3644176]	-1.43194	-1.39848	-0.735594
Jph1	1	16994938	17097889	-	ENSMUSG00000042686	junctophilin 1 [Source:MGI Symbol;Acc:MGI:1891495]	1.72192	0.142113	0.0210903
Gdap1	1	17145362	17164271	+	ENSMUSG00000025777	ganglioside-induced differentiation-associated-protein 1 [Source:MGI Symbol;Acc:MGI:1338002]	-3.89732	-3.6289	-3.94053
Pi15	1	17601901	17630938	+	ENSMUSG00000067780	peptidase inhibitor 15 [Source:MGI Symbol;Acc:MGI:1934659]	-2.64807	-3.6289	-3.76515
Gm16070	1	17676027	17727646	-	ENSMUSG00000085125	predicted gene 16070 [Source:MGI Symbol;Acc:MGI:3801761]	-3.8298	-3.93838	-3.94053
Crispld1	1	17727045	17766344	+	ENSMUSG00000085125	predicted gene 16070 [Source:MGI Symbol;Acc:MGI:3801761]	0.32561	-0.362802	-0.775183
Crisp4	1	18115191	18145902	-	ENSMUSG00000025774	cysteine-rich secretory protein 4 [Source:MGI Symbol;Acc:MGI:1925331]	-3.938	-3.93838	-3.94053
Defb18	1	18236473	18237443	-	ENSMUSG00000073735	defensin beta 18 [Source:MGI Symbol;Acc:MGI:3648148]	-3.938	-3.93838	-3.94053
Defb41	1	18250980	18265138	-	ENSMUSG00000067773	defensin beta 41 [Source:MGI Symbol;Acc:MGI:1924923]	-3.938	-3.93838	-3.94053
Gm15386	1	18260524	18265080	-	ENSMUSG00000067773	defensin beta 41 [Source:MGI Symbol;Acc:MGI:1924923]	-3.938	-3.93838	-3.94053
Gm15825	1	19063299	19104840	-	ENSMUSG00000089787	predicted gene 15825 [Source:MGI Symbol;Acc:MGI:3801887]	-3.938	-3.93838	-3.94053
Tfap2d	1	19103022	19166346	+	ENSMUSG00000089787	predicted gene 15825 [Source:MGI Symbol;Acc:MGI:3801887]	-3.938	-3.93838	-3.94053
Tfap2b	1	19208914	19238734	+	ENSMUSG00000025927	transcription factor AP-2 beta [Source:MGI Symbol;Acc:MGI:104672]	-3.938	-3.93838	-3.8792
Pkhd1	1	20057779	20618064	-	ENSMUSG00000043760	polycystic kidney and hepatic disease 1 [Source:MGI Symbol;Acc:MGI:2155808]	-2.18296	0.26751	0.458001
4930486I03Rik	1	20381093	20392300	+	ENSMUSG00000043760	polycystic kidney and hepatic disease 1 [Source:MGI Symbol;Acc:MGI:2155808]	-3.938	-3.93838	-3.94053
Il17a	1	20730905	20734496	+	ENSMUSG00000025929	interleukin 17A [Source:MGI Symbol;Acc:MGI:107364]	-3.938	-3.93838	-3.94053
Il17f	1	20777151	20784270	-	ENSMUSG00000041872	interleukin 17F [Source:MGI Symbol;Acc:MGI:2676631]	-3.938	-3.59874	-3.16193
Mcm3	1	20802974	20820278	-	ENSMUSG00000041859	minichromosome maintenance deficient 3 (S. cerevisiae) [Source:MGI Symbol;Acc:MGI:101845]	6.95429	6.74946	6.63963
Paqr8	1	20890622	20938755	+	ENSMUSG00000025931	progestin and adipoQ receptor family member VIII [Source:MGI Symbol;Acc:MGI:1921479]	0.581135	-0.918866	-0.41735
Efhc1	1	20951626	20990838	+	ENSMUSG00000041809	EF-hand domain (C-terminal) containing 1 [Source:MGI Symbol;Acc:MGI:1919127]	-1.14329	-1.57589	-1.04725
Tram2	1	20996296	21079229	-	ENSMUSG00000041779	translocating chain-associating membrane protein 2 [Source:MGI Symbol;Acc:MGI:1924817]	1.37132	1.50909	1.78223
Tmem14a	1	21218575	21230167	+	ENSMUSG00000025933	transmembrane protein 14A [Source:MGI Symbol;Acc:MGI:1922962]	-0.98114	-1.49224	-2.42378
Gsta3	1	21240589	21265361	+	ENSMUSG00000025934	glutathione S-transferase, alpha 3 [Source:MGI Symbol;Acc:MGI:95856]	-0.127946	1.22386	1.55805
AC163025.1	1	21272338	21273082	+	ENSMUSG00000096375	Protein Cetn4 [Source:UniProtKB/TrEMBL;Acc:E9PVN5]	-3.938	-3.93838	-3.94053
Khdc1a	1	21349641	21352200	+	ENSMUSG00000067750	KH domain containing 1A [Source:MGI Symbol;Acc:MGI:2676610]	-3.938	-3.93838	-3.94053
Khdc1c	1	21368331	21370845	+	ENSMUSG00000041722	KH domain containing 1C [Source:MGI Symbol;Acc:MGI:3583007]	-3.938	-3.93838	-3.94053
Khdc1b	1	21383556	21386373	+	ENSMUSG00000085079	KH domain containing 1B [Source:MGI Symbol;Acc:MGI:2138477]	-3.938	-3.93838	-3.94053
Kcnq5	1	21398403	21961942	-	ENSMUSG00000028033	potassium voltage-gated channel, subfamily Q, member 5 [Source:MGI Symbol;Acc:MGI:1924937]	-1.51587	-3.18022	-3.24029
Rims1	1	22286251	22805994	-	ENSMUSG00000041670	regulating synaptic membrane exocytosis 1 [Source:MGI Symbol;Acc:MGI:2152971]	0.747043	0.308465	0.242344
4933415F23Rik	1	23100473	23102253	-	ENSMUSG00000073730	RIKEN cDNA 4933415F23 gene [Source:MGI Symbol;Acc:MGI:1914005]	-3.938	-3.93838	-3.94053
Gm6420	1	23255987	23256406	-	ENSMUSG00000073729	predicted gene 6420 [Source:MGI Symbol;Acc:MGI:3644588]	-3.938	-3.93838	-3.94053
Ogfrl1	1	23366424	23383175	-	ENSMUSG00000026158	opioid growth factor receptor-like 1 [Source:MGI Symbol;Acc:MGI:1917405]	1.96119	1.61916	1.59415
B3gat2	1	23761753	23849158	+	ENSMUSG00000026156	beta-1,3-glucuronyltransferase 2 (glucuronosyltransferase S) [Source:MGI Symbol;Acc:MGI:2389490]	-3.938	-3.93838	-3.8792
Smap1	1	23844846	23922317	-	ENSMUSG00000026156	beta-1,3-glucuronyltransferase 2 (glucuronosyltransferase S) [Source:MGI Symbol;Acc:MGI:2389490]	3.21435	3.18107	3.19573
1110058L19Rik	1	23995939	24005656	-	ENSMUSG00000026154	RIKEN cDNA 1110058L19 gene [Source:MGI Symbol;Acc:MGI:1915252]	0.171092	1.00724	0.91761
Fam135a	1	24010758	24100341	-	ENSMUSG00000026153	family with sequence similarity 135, member A [Source:MGI Symbol;Acc:MGI:1915437]	3.5076	3.56084	3.4671
Col9a1	1	24177610	24252684	+	ENSMUSG00000026147	collagen, type IX, alpha 1 [Source:MGI Symbol;Acc:MGI:88465]	-3.0626	-1.9837	-3.84695
Col19a1	1	24261890	24587472	-	ENSMUSG00000026141	collagen, type XIX, alpha 1 [Source:MGI Symbol;Acc:MGI:1095415]	-3.938	-3.89706	-3.3221
Gm10222	1	24612404	24612700	-	ENSMUSG00000067736	predicted gene 10222 [Source:MGI Symbol;Acc:MGI:3642643]	1.85766	1.36613	1.12938
Lmbrd1	1	24678544	24766299	+	ENSMUSG00000073725	LMBR1 domain containing 1 [Source:MGI Symbol;Acc:MGI:1915671]	1.87449	1.86424	2.04948
Bai3	1	25067476	25829707	-	ENSMUSG00000033569	brain-specific angiogenesis inhibitor 3 [Source:MGI Symbol;Acc:MGI:2441837]	-3.0288	-3.93838	-3.84695
Gm9884	1	25830657	25831878	+	ENSMUSG00000052558	predicted gene 9884 [Source:MGI Symbol;Acc:MGI:3642830]	-3.938	-3.93838	-3.94053
4931408C20Rik	1	26681814	26687460	-	ENSMUSG00000073722	RIKEN cDNA 4931408C20 gene [Source:MGI Symbol;Acc:MGI:3588222]	-3.938	-3.93838	-3.94053
Gm597	1	28776144	28780252	-	ENSMUSG00000048411	predicted gene 597 [Source:MGI Symbol;Acc:MGI:2685443]	-3.938	-3.93838	-3.94053
Gm6462	1	28938035	28938340	+	ENSMUSG00000058590	predicted gene 6462 [Source:MGI Symbol;Acc:MGI:3647053]	-3.938	-3.93838	-3.94053
Gm9898	1	30718554	30719961	-	ENSMUSG00000053185	predicted gene 9898 [Source:MGI Symbol;Acc:MGI:3642391]	-3.938	-3.93838	-3.94053
Phf3	1	30802342	30863256	-	ENSMUSG00000048874	PHD finger protein 3 [Source:MGI Symbol;Acc:MGI:2446126]	6.34372	6.30879	6.33399
Ptp4a1	1	30940303	30949770	-	ENSMUSG00000026064	protein tyrosine phosphatase 4a1 [Source:MGI Symbol;Acc:MGI:1277096]	6.01153	6.18854	6.46371
Gm5698	1	30976950	30978965	-	ENSMUSG00000086151	predicted gene 5698 [Source:MGI Symbol;Acc:MGI:3649020]	-3.89732	2.99592	4.11375
Gm5699	1	30997867	30999905	-	ENSMUSG00000087346	predicted gene 5699 [Source:MGI Symbol;Acc:MGI:3648192]	-3.938	2.29305	3.29627
4931428L18Rik	1	31141078	31222661	-	ENSMUSG00000086727	RIKEN cDNA 4931428L18 gene [Source:MGI Symbol;Acc:MGI:1918238]	-3.938	-3.60249	-2.9037
Lgsn	1	31176406	31204656	+	ENSMUSG00000086727	RIKEN cDNA 4931428L18 gene [Source:MGI Symbol;Acc:MGI:1918238]	-3.938	-3.93838	-3.94053
4930521A18Rik	1	31222839	31224287	+	ENSMUSG00000026063	RIKEN cDNA 4930521A18 gene [Source:MGI Symbol;Acc:MGI:1921958]	-3.938	-3.93838	-3.94053
AC121888.1	1	31286945	31287706	+	ENSMUSG00000094215	No description	-3.938	2.35584	3.28507
Gm10307	1	31615458	31616843	+	ENSMUSG00000070960	predicted gene 10307 [Source:MGI Symbol;Acc:MGI:3642371]	-0.564778	-0.600089	-0.733396
Khdrbs2	1	32172806	32657738	+	ENSMUSG00000026058	KH domain containing, RNA binding, signal transduction associated 2 [Source:MGI Symbol;Acc:MGI:2159649]	-3.938	-3.72233	-2.42378
Gm9839	1	32519563	32520999	-	ENSMUSG00000026058	KH domain containing, RNA binding, signal transduction associated 2 [Source:MGI Symbol;Acc:MGI:2159649]	-3.938	-3.93838	-3.94053
Gm5415	1	32543546	32547293	-	ENSMUSG00000026058	KH domain containing, RNA binding, signal transduction associated 2 [Source:MGI Symbol;Acc:MGI:2159649]	-3.89732	-3.93838	-3.85872
Prim2	1	33453811	33669786	-	ENSMUSG00000026134	DNA primase, p58 subunit [Source:MGI Symbol;Acc:MGI:97758]	3.81144	4.20964	4.166
1700001G17Rik	1	33669843	33670712	+	ENSMUSG00000044744	RIKEN cDNA 1700001G17 gene [Source:MGI Symbol;Acc:MGI:1914753]	-3.938	-3.93838	-3.94053
Rab23	1	33719882	33742564	+	ENSMUSG00000004768	RAB23, member RAS oncogene family [Source:MGI Symbol;Acc:MGI:99833]	3.25357	2.78594	2.70087
Bag2	1	33745484	33757794	-	ENSMUSG00000042215	BCL2-associated athanogene 2 [Source:MGI Symbol;Acc:MGI:1891254]	0.211237	-0.902739	-1.14925
Zfp451	1	33760472	33814595	-	ENSMUSG00000042197	zinc finger protein 451 [Source:MGI Symbol;Acc:MGI:2137896]	5.16319	5.08329	5.05105
Bend6	1	33852052	33907816	-	ENSMUSG00000042182	BEN domain containing 6 [Source:MGI Symbol;Acc:MGI:2444572]	-1.7338	-1.5367	-0.778064
Dst	1	34011825	34308650	+	ENSMUSG00000026131	dystonin [Source:MGI Symbol;Acc:MGI:104627]	7.58254	8.06199	8.20907
Ccdc115	1	34436671	34439672	-	ENSMUSG00000042111	coiled-coil domain containing 115 [Source:MGI Symbol;Acc:MGI:1916918]	2.81147	3.12884	2.88232
Imp4	1	34439851	34445736	+	ENSMUSG00000026127	IMP4, U3 small nucleolar ribonucleoprotein, homolog (yeast) [Source:MGI Symbol;Acc:MGI:106572]	4.35339	4.65166	4.60433
Ptpn18	1	34459746	34473775	+	ENSMUSG00000026126	protein tyrosine phosphatase, non-receptor type 18 [Source:MGI Symbol;Acc:MGI:108410]	-0.732858	-1.21557	-1.83699
Prss39	1	34498430	34503062	+	ENSMUSG00000026125	protease, serine, 39 [Source:MGI Symbol;Acc:MGI:1270856]	-3.938	-3.93838	-3.94053
Cfc1	1	34535648	34544311	+	ENSMUSG00000026124	cripto, FRL-1, cryptic family 1 [Source:MGI Symbol;Acc:MGI:109448]	-3.89732	-2.81804	-3.58532
Prss40	1	34543975	34560943	-	ENSMUSG00000026124	cripto, FRL-1, cryptic family 1 [Source:MGI Symbol;Acc:MGI:109448]	-3.938	-3.93838	-3.94053
1700101I19Rik	1	34579224	34579613	-	ENSMUSG00000045815	RIKEN cDNA 1700101I19 gene [Source:MGI Symbol;Acc:MGI:1920839]	-3.938	-3.93838	-3.94053
Fam123c	1	34579693	34590938	+	ENSMUSG00000045174	family with sequence similarity 123, member C [Source:MGI Symbol;Acc:MGI:3026939]	-3.938	-3.93838	-3.94053
C230030N03Rik	1	34678188	34724301	+	ENSMUSG00000089955	RIKEN cDNA C230030N03 gene [Source:MGI Symbol;Acc:MGI:3045297]	-2.32228	-2.98553	-2.70061
Arhgef4	1	34721924	34813309	+	ENSMUSG00000089955	RIKEN cDNA C230030N03 gene [Source:MGI Symbol;Acc:MGI:3045297]	0.704437	-0.0920891	-0.192659
Fam168b	1	34813219	34843065	-	ENSMUSG00000037509	Rho guanine nucleotide exchange factor (GEF) 4 [Source:MGI Symbol;Acc:MGI:2442507]	4.66894	4.43446	4.44053
Plekhb2	1	34849976	34879580	+	ENSMUSG00000026123	pleckstrin homology domain containing, family B (evectins) member 2 [Source:MGI Symbol;Acc:MGI:2385825]	1.52093	1.88025	2.24415
Hs6st1	1	36068400	36106446	+	ENSMUSG00000045216	heparan sulfate 6-O-sulfotransferase 1 [Source:MGI Symbol;Acc:MGI:1354958]	3.88801	3.43167	3.60661
Uggt1	1	36141530	36244305	-	ENSMUSG00000037470	UDP-glucose glycoprotein glucosyltransferase 1 [Source:MGI Symbol;Acc:MGI:2443162]	5.45729	5.57618	5.78831
Neurl3	1	36264602	36273425	-	ENSMUSG00000047180	neuralized homolog 3 homolog (Drosophila) [Source:MGI Symbol;Acc:MGI:2429944]	-3.74484	-3.72233	-3.94053
Arid5a	1	36307733	36324029	+	ENSMUSG00000037447	AT rich interactive domain 5A (MRF1-like) [Source:MGI Symbol;Acc:MGI:2443039]	0.151889	0.730711	0.834873
Kansl3	1	36335730	36369181	-	ENSMUSG00000010453	KAT8 regulatory NSL complex subunit 3 [Source:MGI Symbol;Acc:MGI:1918055]	3.71164	3.35794	3.37115
Lman2l	1	36422065	36445271	-	ENSMUSG00000001143	lectin, mannose-binding 2-like [Source:MGI Symbol;Acc:MGI:2443010]	1.9037	1.61291	1.52926
Cnnm4	1	36471620	36508764	+	ENSMUSG00000037408	cyclin M4 [Source:MGI Symbol;Acc:MGI:2151060]	1.39817	1.64585	1.60779
Cnnm3	1	36511867	36528237	+	ENSMUSG00000001138	cyclin M3 [Source:MGI Symbol;Acc:MGI:2151055]	2.71476	2.57273	2.58217
Ankrd23	1	36530534	36535729	-	ENSMUSG00000067653	ankyrin repeat domain 23 [Source:MGI Symbol;Acc:MGI:1925571]	-0.912013	-1.67918	-2.53919
Ankrd39	1	36538173	36547201	-	ENSMUSG00000079610	ankyrin repeat domain 39 [Source:MGI Symbol;Acc:MGI:1914816]	0.0613703	-0.424051	-0.237536
Sema4c	1	36548642	36558349	-	ENSMUSG00000026121	sema domain, immunoglobulin domain (Ig), transmembrane domain (TM) and short cytoplasmic domain, (semaphorin) 4C [Source:MGI Symbol;Acc:MGI:109252]	0.296017	-0.796996	-1.16699
D430040D24Rik	1	36558359	36565613	+	ENSMUSG00000087589	RIKEN cDNA D430040D24 gene [Source:MGI Symbol;Acc:MGI:2442526]	-3.938	-3.93838	-3.94053
Fam178b	1	36562694	36683183	-	ENSMUSG00000087589	RIKEN cDNA D430040D24 gene [Source:MGI Symbol;Acc:MGI:2442526]	0.559604	0.297191	-0.172422
Cox5b	1	36691487	36693385	+	ENSMUSG00000061518	cytochrome c oxidase, subunit Vb [Source:MGI Symbol;Acc:MGI:88475]	4.9977	4.76561	4.75074
Actr1b	1	36699202	36714422	-	ENSMUSG00000037351	ARP1 actin-related protein 1 homolog B, centractin beta (yeast) [Source:MGI Symbol;Acc:MGI:1917446]	4.48919	4.52402	4.35377
Zap70	1	36761861	36782816	+	ENSMUSG00000026117	zeta-chain (TCR) associated protein kinase [Source:MGI Symbol;Acc:MGI:99613]	-2.18343	-2.66954	-2.33857
Tmem131	1	36792191	36939527	-	ENSMUSG00000026116	transmembrane protein 131 [Source:MGI Symbol;Acc:MGI:1927110]	5.6908	5.20859	5.02706
Rpl12-ps1	1	36957893	36958517	-	ENSMUSG00000080054	ribosomal protein L12, pseudogene 1 [Source:MGI Symbol;Acc:MGI:3646154]	-0.469183	-0.0939093	-0.269352
Vwa3b	1	37026596	37076996	+	ENSMUSG00000050122	von Willebrand factor A domain containing 3B [Source:MGI Symbol;Acc:MGI:1918103]	-3.89732	-3.93838	-3.94053
Vwa3b	1	37153844	37187605	+	ENSMUSG00000026115	von Willebrand factor A domain containing 3B [Source:MGI Symbol;Acc:MGI:1918103]	-3.47223	-3.89706	-3.94053
Cnga3	1	37218336	37263384	+	ENSMUSG00000026114	cyclic nucleotide gated channel alpha 3 [Source:MGI Symbol;Acc:MGI:1341818]	-0.106468	0.770011	1.01951
Inpp4a	1	37299865	37410736	+	ENSMUSG00000026113	inositol polyphosphate-4-phosphatase, type I [Source:MGI Symbol;Acc:MGI:1931123]	0.528515	0.778946	0.205221
4930439A04Rik	1	37329667	37334172	-	ENSMUSG00000026113	inositol polyphosphate-4-phosphatase, type I [Source:MGI Symbol;Acc:MGI:1931123]	-3.938	-3.93838	-3.94053
6330578E17Rik	1	37417084	37430103	-	ENSMUSG00000026112	RIKEN cDNA 6330578E17 gene [Source:MGI Symbol;Acc:MGI:1923428]	4.43036	4.12959	3.99645
Unc50	1	37430170	37439124	+	ENSMUSG00000026111	unc-50 homolog (C. elegans) [Source:MGI Symbol;Acc:MGI:1914637]	2.50685	2.72519	2.68511
Mgat4a	1	37439340	37541016	-	ENSMUSG00000026110	mannoside acetylglucosaminyltransferase 4, isoenzyme A [Source:MGI Symbol;Acc:MGI:2662992]	2.37868	2.91467	2.99352
2010300C02Rik	1	37611677	37720085	-	ENSMUSG00000026090	RIKEN cDNA 2010300C02 gene [Source:MGI Symbol;Acc:MGI:1919347]	-1.88557	-2.42948	-1.66387
4930556I23Rik	1	37614259	37615372	+	ENSMUSG00000026090	RIKEN cDNA 2010300C02 gene [Source:MGI Symbol;Acc:MGI:1919347]	-3.938	-3.93838	-3.94053
Tsga10	1	37754572	37865298	-	ENSMUSG00000060771	testis specific 10 [Source:MGI Symbol;Acc:MGI:2685063]	0.402352	-0.103694	0.166062
Lipt1	1	37871738	37877387	+	ENSMUSG00000037216	lipoyltransferase 1 [Source:MGI Symbol;Acc:MGI:3645211]	1.08361	1.08172	0.8288
Mitd1	1	37874801	37890411	-	ENSMUSG00000037216	lipoyltransferase 1 [Source:MGI Symbol;Acc:MGI:3645211]	2.62896	2.8277	2.79444
Mrpl30	1	37890477	37898535	+	ENSMUSG00000026087	mitochondrial ribosomal protein L30 [Source:MGI Symbol;Acc:MGI:1333820]	3.37088	2.86263	2.87718
Lyg2	1	37905921	37916493	-	ENSMUSG00000061584	lysozyme G-like 2 [Source:MGI Symbol;Acc:MGI:2685622]	-3.938	-3.93838	-3.94053
Gm15457	1	37933596	37954136	+	ENSMUSG00000087374	predicted gene 15457 [Source:MGI Symbol;Acc:MGI:3705190]	-1.70915	-1.89462	-1.87792
Lyg1	1	37946736	37957759	-	ENSMUSG00000087374	predicted gene 15457 [Source:MGI Symbol;Acc:MGI:3705190]	-3.938	-3.93838	-3.94053
Txndc9	1	37983867	37997346	-	ENSMUSG00000058407	thioredoxin domain containing 9 [Source:MGI Symbol;Acc:MGI:2138153]	4.68118	5.06827	5.07232
Eif5b	1	37998010	38055579	+	ENSMUSG00000026083	eukaryotic translation initiation factor 5B [Source:MGI Symbol;Acc:MGI:2441772]	5.21463	5.38054	5.36549
Rev1	1	38052787	38129662	-	ENSMUSG00000026083	eukaryotic translation initiation factor 5B [Source:MGI Symbol;Acc:MGI:2441772]	5.04503	4.45329	4.14714
Aff3	1	38177326	38664955	-	ENSMUSG00000037138	AF4/FMR2 family, member 3 [Source:MGI Symbol;Acc:MGI:106927]	1.84034	0.484144	0.234797
Gm16150	1	38235420	38246666	+	ENSMUSG00000037138	AF4/FMR2 family, member 3 [Source:MGI Symbol;Acc:MGI:106927]	-3.938	-3.93838	-3.94053
Gm16151	1	38307902	38311930	+	ENSMUSG00000037138	AF4/FMR2 family, member 3 [Source:MGI Symbol;Acc:MGI:106927]	-3.938	-3.93838	-3.94053
Gm16152	1	38384949	38393974	+	ENSMUSG00000037138	AF4/FMR2 family, member 3 [Source:MGI Symbol;Acc:MGI:106927]	-3.938	-3.93838	-3.94053
Lonrf2	1	38793669	38836090	-	ENSMUSG00000048814	LON peptidase N-terminal domain and ring finger 2 [Source:MGI Symbol;Acc:MGI:1920209]	-0.816747	0.0970517	0.811056
Chst10	1	38863877	38898160	-	ENSMUSG00000026080	carbohydrate sulfotransferase 10 [Source:MGI Symbol;Acc:MGI:2138283]	0.822666	0.112328	0.25437
Nms	1	38939149	38950278	+	ENSMUSG00000067604	neuromedin S [Source:MGI Symbol;Acc:MGI:3583618]	-3.938	-3.93838	-3.94053
Pdcl3	1	38987814	38997236	+	ENSMUSG00000026078	phosducin-like 3 [Source:MGI Symbol;Acc:MGI:1916083]	3.23245	3.45536	3.30465
Npas2	1	39193731	39363234	+	ENSMUSG00000026077	neuronal PAS domain protein 2 [Source:MGI Symbol;Acc:MGI:109232]	-3.938	-3.69549	-3.94053
Rpl31	1	39367851	39371908	+	ENSMUSG00000073702	ribosomal protein L31 [Source:MGI Symbol;Acc:MGI:2149632]	7.01514	6.81427	6.89992
Tbc1d8	1	39371499	39478747	-	ENSMUSG00000073702	ribosomal protein L31 [Source:MGI Symbol;Acc:MGI:2149632]	0.913481	1.63199	1.78231
D1Bwg0212e	1	39534992	39546881	+	ENSMUSG00000003135	DNA segment, Chr 1, Brigham & Women's Genetics 0212 expressed [Source:MGI Symbol;Acc:MGI:106580]	3.93198	3.94014	3.93734
Gm15832	1	39547570	39552002	-	ENSMUSG00000085894	predicted gene 15832 [Source:MGI Symbol;Acc:MGI:3834078]	1.42224	1.87443	1.94502
Rnf149	1	39551296	39577405	-	ENSMUSG00000085894	predicted gene 15832 [Source:MGI Symbol;Acc:MGI:3834078]	3.91859	4.11673	4.11065
Creg2	1	39618406	39651182	-	ENSMUSG00000050967	cellular repressor of E1A-stimulated genes 2 [Source:MGI Symbol;Acc:MGI:1928333]	-2.08813	-2.20733	-1.69037
Rfx8	1	39665306	39720997	-	ENSMUSG00000057173	regulatory factor X 8 [Source:MGI Symbol;Acc:MGI:3588206]	-3.938	-3.69934	-3.94053
Gm3646	1	39804141	39805332	-	ENSMUSG00000091937	predicted gene 3646 [Source:MGI Symbol;Acc:MGI:3781822]	-3.938	-3.93838	-3.94053
Map4k4	1	39900913	40026310	+	ENSMUSG00000026074	mitogen-activated protein kinase kinase kinase kinase 4 [Source:MGI Symbol;Acc:MGI:1349394]	5.9315	5.63462	5.48973
Il1r2	1	40084768	40125219	+	ENSMUSG00000026073	interleukin 1 receptor, type II [Source:MGI Symbol;Acc:MGI:96546]	-3.01058	-1.60262	-1.55971
Il1r1	1	40225080	40316198	+	ENSMUSG00000026072	interleukin 1 receptor, type I [Source:MGI Symbol;Acc:MGI:96545]	-3.05259	-3.33555	-2.90601
Il1rl2	1	40324627	40365471	+	ENSMUSG00000070942	interleukin 1 receptor-like 2 [Source:MGI Symbol;Acc:MGI:1913107]	-3.50231	-3.46094	-3.79739
Il1rl1	1	40429570	40465415	+	ENSMUSG00000026069	interleukin 1 receptor-like 1 [Source:MGI Symbol;Acc:MGI:98427]	-3.938	-3.93838	-3.94053
Il18r1	1	40465552	40500854	+	ENSMUSG00000026070	interleukin 18 receptor 1 [Source:MGI Symbol;Acc:MGI:105383]	-3.938	-3.93838	-3.94053
Il18rap	1	40515362	40551705	+	ENSMUSG00000026068	interleukin 18 receptor accessory protein [Source:MGI Symbol;Acc:MGI:1338888]	-3.938	-3.18022	-2.4783
Slc9a4	1	40580227	40630731	+	ENSMUSG00000026065	solute carrier family 9 (sodium/hydrogen exchanger), member 4 [Source:MGI Symbol;Acc:MGI:105074]	-3.938	-3.93838	-3.94053
Slc9a2	1	40681712	40768885	+	ENSMUSG00000026062	solute carrier family 9 (sodium/hydrogen exchanger), member 2 [Source:MGI Symbol;Acc:MGI:105075]	-3.69547	-3.93838	-3.8792
Mfsd9	1	40772038	40790687	-	ENSMUSG00000041945	major facilitator superfamily domain containing 9 [Source:MGI Symbol;Acc:MGI:2443548]	-0.555277	0.458544	0.729298
Tmem182	1	40805601	40855944	+	ENSMUSG00000079588	transmembrane protein 182 [Source:MGI Symbol;Acc:MGI:1923725]	-3.938	-3.93838	-3.94053
AC101702.1	1	40863734	40864219	-	ENSMUSG00000094136	No description	-3.938	-3.93838	-3.94053
Gm9915	1	42229726	42231108	+	ENSMUSG00000053640	predicted gene 9915 [Source:MGI Symbol;Acc:MGI:3641924]	-3.938	-3.93838	-3.94053
2610017I09Rik	1	42648162	42667672	-	ENSMUSG00000060424	RIKEN cDNA 2610017I09 gene [Source:MGI Symbol;Acc:MGI:1913547]	-3.938	-3.93838	-3.90828
2610017I09Rik	1	42692940	42694825	-	ENSMUSG00000093778	RIKEN cDNA 2610017I09 gene [Source:MGI Symbol;Acc:MGI:1913547]	-3.938	-3.93838	-3.94053
Gm20646	1	42694925	42740968	+	ENSMUSG00000093436	predicted gene 20646 [Source:MGI Symbol;Acc:MGI:5313093]	-3.938	-3.93838	-3.94053
Pou3f3	1	42697146	42700207	+	ENSMUSG00000093436	predicted gene 20646 [Source:MGI Symbol;Acc:MGI:5313093]	-3.74484	-2.46161	-2.78858
Mrps9	1	42851233	42905682	+	ENSMUSG00000060679	mitochondrial ribosomal protein S9 [Source:MGI Symbol;Acc:MGI:1916777]	4.19679	4.18881	4.09166
Gpr45	1	42952872	43035449	+	ENSMUSG00000041907	G protein-coupled receptor 45 [Source:MGI Symbol;Acc:MGI:2135882]	-3.938	-3.93838	-3.94053
AC112941.2	1	42953139	43030781	+	ENSMUSG00000041907	G protein-coupled receptor 45 [Source:MGI Symbol;Acc:MGI:2135882]	-3.938	-3.93838	-3.94053
Tgfbrap1	1	43047269	43098622	-	ENSMUSG00000070939	transforming growth factor, beta receptor associated protein 1 [Source:MGI Symbol;Acc:MGI:2447427]	1.3271	1.03308	0.769969
8430432A02Rik	1	43092588	43093835	+	ENSMUSG00000070939	transforming growth factor, beta receptor associated protein 1 [Source:MGI Symbol;Acc:MGI:2447427]	-3.8298	-3.93838	-3.94053
AI597479	1	43098710	43115947	+	ENSMUSG00000010290	expressed sequence AI597479 [Source:MGI Symbol;Acc:MGI:2138299]	3.49356	3.61722	3.80877
Fhl2	1	43123074	43163961	-	ENSMUSG00000008136	four and a half LIM domains 2 [Source:MGI Symbol;Acc:MGI:1338762]	-2.01639	-2.64742	-3.55353
Nck2	1	43445751	43570515	+	ENSMUSG00000066877	non-catalytic region of tyrosine kinase adaptor protein 2 [Source:MGI Symbol;Acc:MGI:1306821]	2.05657	1.74726	1.87814
1500015O10Rik	1	43730602	43742578	+	ENSMUSG00000026051	RIKEN cDNA 1500015O10 gene [Source:MGI Symbol;Acc:MGI:1926146]	-3.938	-3.93838	-3.94053
Uxs1	1	43746966	43827800	-	ENSMUSG00000057363	UDP-glucuronate decarboxylase 1 [Source:MGI Symbol;Acc:MGI:1915133]	2.63321	2.97534	2.82749
Tpp2	1	43934002	44002999	+	ENSMUSG00000041763	tripeptidyl peptidase II [Source:MGI Symbol;Acc:MGI:102724]	5.66929	5.75456	5.77229
A530098C11Rik	1	44009408	44020034	-	ENSMUSG00000047343	RIKEN cDNA A530098C11 gene [Source:MGI Symbol;Acc:MGI:3611450]	-3.938	-3.93838	-3.94053
Gm8251	1	44055952	44061936	-	ENSMUSG00000091844	predicted gene 8251 [Source:MGI Symbol;Acc:MGI:3647616]	-3.12149	-3.38644	-3.64495
1700029F09Rik	1	44086613	44102441	-	ENSMUSG00000026049	RIKEN cDNA 1700029F09 gene [Source:MGI Symbol;Acc:MGI:1922873]	2.75792	3.04	3.10228
Kdelc1	1	44091463	44118808	-	ENSMUSG00000026049	RIKEN cDNA 1700029F09 gene [Source:MGI Symbol;Acc:MGI:1922873]	2.86757	2.82282	2.75853
Bivm	1	44118957	44144770	+	ENSMUSG00000041684	basic, immunoglobulin-like variable motif containing [Source:MGI Symbol;Acc:MGI:2179809]	2.68723	2.12129	2.05237
Ercc5	1	44147847	44181260	+	ENSMUSG00000026048	excision repair cross-complementing rodent repair deficiency, complementation group 5 [Source:MGI Symbol;Acc:MGI:103582]	3.68863	3.37922	3.14401
4832428D23Rik	1	44204070	44218961	-	ENSMUSG00000046828	RIKEN cDNA 4832428D23 gene [Source:MGI Symbol;Acc:MGI:2685837]	-3.12818	-3.21503	-2.90601
Gulp1	1	44551511	44796833	+	ENSMUSG00000056870	GULP, engulfment adaptor PTB domain containing 1 [Source:MGI Symbol;Acc:MGI:1920407]	0.335134	-0.682945	-1.08586
Col3a1	1	45311538	45349706	+	ENSMUSG00000026043	collagen, type III, alpha 1 [Source:MGI Symbol;Acc:MGI:88453]	-2.84661	-3.60249	-3.94053
Col5a2	1	45374321	45503282	-	ENSMUSG00000026042	collagen, type V, alpha 2 [Source:MGI Symbol;Acc:MGI:88458]	-2.27221	-1.66348	-1.07712
Wdr75	1	45795166	45823619	+	ENSMUSG00000025995	WD repeat domain 75 [Source:MGI Symbol;Acc:MGI:1920924]	6.27484	6.12832	5.93579
Slc40a1	1	45908070	45925594	-	ENSMUSG00000025993	solute carrier family 40 (iron-regulated transporter), member 1 [Source:MGI Symbol;Acc:MGI:1315204]	1.90519	1.24161	0.665579
Rpl23a-ps1	1	45981548	45982015	+	ENSMUSG00000070896	ribosomal protein 23A, pseudogene 1 [Source:MGI Symbol;Acc:MGI:3646201]	-3.938	-3.93838	-3.94053
Gm3852	1	46011547	46012266	-	ENSMUSG00000090682	predicted gene 3852 [Source:MGI Symbol;Acc:MGI:3782024]	-3.938	-3.93838	-3.94053
Gm4776	1	46020072	46030469	-	ENSMUSG00000044457	predicted gene 4776 [Source:MGI Symbol;Acc:MGI:3643324]	-3.938	-3.93838	-3.94053
Dnahc7b	1	46066738	46373550	+	ENSMUSG00000041144	dynein, axonemal, heavy chain 7B [Source:MGI Symbol;Acc:MGI:2684953]	-2.47769	0.378743	1.9631
Dnahc7c	1	46608961	46626111	+	ENSMUSG00000095861	dynein, axonemal, heavy chain 7C [Source:MGI Symbol;Acc:MGI:3639762]	-3.938	-3.93838	-3.94053
Slc39a10	1	46807544	46854046	-	ENSMUSG00000025986	solute carrier family 39 (zinc transporter), member 10 [Source:MGI Symbol;Acc:MGI:1914515]	5.4228	4.85936	4.70058
C230029F24Rik	1	49244616	49338246	+	ENSMUSG00000051616	RIKEN cDNA C230029F24 gene [Source:MGI Symbol;Acc:MGI:3045370]	-3.12818	-3.87407	-3.52444
Tmeff2	1	50900647	51187270	+	ENSMUSG00000026109	transmembrane protein with EGF-like and two follistatin-like domains 2 [Source:MGI Symbol;Acc:MGI:1861735]	-1.60939	-1.60199	-1.49084
Sdpr	1	51289126	51302959	+	ENSMUSG00000045954	serum deprivation response [Source:MGI Symbol;Acc:MGI:99513]	-3.938	-3.71847	-3.94053
Obfc2a	1	51469498	51478399	-	ENSMUSG00000026107	oligonucleotide/oligosaccharide-binding fold containing 2A [Source:MGI Symbol;Acc:MGI:1923258]	4.35915	5.19702	5.48804
Myo1b	1	51749765	51916071	-	ENSMUSG00000018417	myosin IB [Source:MGI Symbol;Acc:MGI:107752]	3.73273	4.36998	4.56314
Gm8420	1	51940650	51941261	-	ENSMUSG00000072324	predicted gene 8420 [Source:MGI Symbol;Acc:MGI:3645594]	3.23671	3.30331	3.40721
Stat4	1	51987148	52107188	+	ENSMUSG00000062939	signal transducer and activator of transcription 4 [Source:MGI Symbol;Acc:MGI:103062]	2.14649	1.80879	1.48244
Gm3940	1	52090635	52091066	-	ENSMUSG00000062939	signal transducer and activator of transcription 4 [Source:MGI Symbol;Acc:MGI:103062]	1.93776	1.25745	1.345
Stat1	1	52119438	52161865	+	ENSMUSG00000026104	signal transducer and activator of transcription 1 [Source:MGI Symbol;Acc:MGI:103063]	2.34645	2.41622	2.81907
Gls	1	52163448	52233232	-	ENSMUSG00000026103	glutaminase [Source:MGI Symbol;Acc:MGI:95752]	5.23858	4.80893	4.84886
Nab1	1	52457294	52500679	-	ENSMUSG00000002881	Ngfi-A binding protein 1 [Source:MGI Symbol;Acc:MGI:107564]	2.07055	2.0136	2.48682
Tmem194b	1	52630705	52651919	+	ENSMUSG00000043015	transmembrane protein 194B [Source:MGI Symbol;Acc:MGI:2444113]	1.25703	1.09897	0.918382
Mfsd6	1	52656286	52727462	-	ENSMUSG00000041439	major facilitator superfamily domain containing 6 [Source:MGI Symbol;Acc:MGI:1922925]	-1.30451	-2.38592	-2.50715
Inpp1	1	52789413	52817688	-	ENSMUSG00000026102	inositol polyphosphate-1-phosphatase [Source:MGI Symbol;Acc:MGI:104848]	-0.108597	-0.942948	-1.65053
Hibch	1	52845013	52920986	+	ENSMUSG00000041426	3-hydroxyisobutyryl-Coenzyme A hydrolase [Source:MGI Symbol;Acc:MGI:1923792]	1.80064	2.39881	2.31987
1700019D03Rik	1	52922324	52963260	-	ENSMUSG00000043629	RIKEN cDNA 1700019D03 gene [Source:MGI Symbol;Acc:MGI:1914330]	4.15232	3.43058	3.36072
Mstn	1	53061663	53068079	+	ENSMUSG00000026100	myostatin [Source:MGI Symbol;Acc:MGI:95691]	-3.938	-3.93838	-3.94053
1700019A02Rik	1	53158577	53187617	-	ENSMUSG00000060715	RIKEN cDNA 1700019A02 gene [Source:MGI Symbol;Acc:MGI:1916647]	-2.85557	-3.3385	-1.84858
Pms1	1	53189187	53297018	-	ENSMUSG00000026098	postmeiotic segregation increased 1 (S. cerevisiae) [Source:MGI Symbol;Acc:MGI:1202302]	3.63658	3.30233	3.37499
Ormdl1	1	53297095	53310309	+	ENSMUSG00000026097	ORM1-like 1 (S. cerevisiae) [Source:MGI Symbol;Acc:MGI:2181669]	2.61616	2.72085	2.69364
Osgepl1	1	53313624	53326343	+	ENSMUSG00000026096	O-sialoglycoprotein endopeptidase-like 1 [Source:MGI Symbol;Acc:MGI:1919335]	2.09965	1.99072	1.62153
Asnsd1	1	53325507	53352752	-	ENSMUSG00000026096	O-sialoglycoprotein endopeptidase-like 1 [Source:MGI Symbol;Acc:MGI:1919335]	4.6354	5.03963	5.00751
Dnahc7a	1	53397002	53706784	-	ENSMUSG00000096141	dynein, axonemal, heavy chain 7A [Source:MGI Symbol;Acc:MGI:2685838]	-1.94025	-0.687523	-0.44792
Stk17b	1	53755506	53785224	-	ENSMUSG00000026094	serine/threonine kinase 17b (apoptosis-inducing) [Source:MGI Symbol;Acc:MGI:2138162]	3.5908	3.40936	3.66603
Hecw2	1	53806882	54195168	-	ENSMUSG00000042807	HECT, C2 and WW domain containing E3 ubiquitin protein ligase 2 [Source:MGI Symbol;Acc:MGI:2685817]	1.95764	2.62937	3.17721
Ccdc150	1	54250683	54368727	+	ENSMUSG00000025983	coiled-coil domain containing 150 [Source:MGI Symbol;Acc:MGI:1925266]	-2.46161	-1.15082	-1.63838
Gtf3c3	1	54397581	54438971	-	ENSMUSG00000041303	general transcription factor IIIC, polypeptide 3 [Source:MGI Symbol;Acc:MGI:2138383]	4.52016	4.54338	4.73135
Pgap1	1	54473000	54557684	-	ENSMUSG00000073678	post-GPI attachment to proteins 1 [Source:MGI Symbol;Acc:MGI:2443342]	4.91587	4.19822	4.1623
Ankrd44	1	54645340	54926387	-	ENSMUSG00000052331	ankyrin repeat domain 44 [Source:MGI Symbol;Acc:MGI:3045243]	-0.0752856	1.23076	2.02188
Sf3b1	1	54985169	55027478	-	ENSMUSG00000025982	splicing factor 3b, subunit 1 [Source:MGI Symbol;Acc:MGI:1932339]	7.64289	7.59385	7.60445
Coq10b	1	55052770	55072701	+	ENSMUSG00000025981	coenzyme Q10 homolog B (S. cerevisiae) [Source:MGI Symbol;Acc:MGI:1915126]	2.51393	2.78545	2.95834
Hspd1	1	55077835	55088243	-	ENSMUSG00000025980	heat shock protein 1 (chaperonin) [Source:MGI Symbol;Acc:MGI:96242]	8.42474	8.25144	8.31608
Hspe1	1	55088132	55091307	+	ENSMUSG00000025980	heat shock protein 1 (chaperonin) [Source:MGI Symbol;Acc:MGI:96242]	6.34622	5.91531	5.92598
Mob4	1	55131231	55154899	+	ENSMUSG00000025979	MOB family member 4, phocein [Source:MGI Symbol;Acc:MGI:104899]	4.22586	4.25075	4.18849
Rftn2	1	55170159	55226782	-	ENSMUSG00000025978	raftlin family member 2 [Source:MGI Symbol;Acc:MGI:1921263]	-3.137	-3.49232	-3.12932
Mars2	1	55237177	55240058	+	ENSMUSG00000046994	methionine-tRNA synthetase 2 (mitochondrial) [Source:MGI Symbol;Acc:MGI:2444136]	2.50076	2.70888	2.87646
Boll	1	55248658	55363469	-	ENSMUSG00000025977	bol, boule-like (Drosophila) [Source:MGI Symbol;Acc:MGI:1922638]	-0.615618	-1.09314	-1.16489
Plcl1	1	55406388	55751802	+	ENSMUSG00000038349	phospholipase C-like 1 [Source:MGI Symbol;Acc:MGI:3036262]	-3.938	-2.80632	-1.12787
Hsfy2	1	56636053	56637451	-	ENSMUSG00000045336	heat shock transcription factor, Y linked 2 [Source:MGI Symbol;Acc:MGI:1918316]	-3.938	-3.93838	-3.94053
Satb2	1	56793986	56978650	-	ENSMUSG00000038331	special AT-rich sequence binding protein 2 [Source:MGI Symbol;Acc:MGI:2679336]	-0.0809152	1.14784	1.53884
9130024F11Rik	1	56971491	56975197	+	ENSMUSG00000038331	special AT-rich sequence binding protein 2 [Source:MGI Symbol;Acc:MGI:2679336]	-3.89732	-3.93838	-3.94053
1700066M21Rik	1	57377620	57385423	+	ENSMUSG00000038323	RIKEN cDNA 1700066M21 gene [Source:MGI Symbol;Acc:MGI:1920717]	1.21166	1.58441	1.74838
1110034B05Rik	1	57388237	57407101	-	ENSMUSG00000048495	RIKEN cDNA 1110034B05 gene [Source:MGI Symbol;Acc:MGI:1915986]	2.21659	2.33966	2.20463
9430016H08Rik	1	57406328	57417953	+	ENSMUSG00000048495	RIKEN cDNA 1110034B05 gene [Source:MGI Symbol;Acc:MGI:1915986]	1.76409	1.57546	1.70068
Spats2l	1	57774162	57948394	+	ENSMUSG00000038305	spermatogenesis associated, serine-rich 2-like [Source:MGI Symbol;Acc:MGI:1914448]	0.35089	-2.59394	-1.94796
Gm17234	1	57909835	57917111	-	ENSMUSG00000038305	spermatogenesis associated, serine-rich 2-like [Source:MGI Symbol;Acc:MGI:1914448]	-3.938	-3.93838	-3.94053
Kctd18	1	57955101	58018956	-	ENSMUSG00000054770	potassium channel tetramerisation domain containing 18 [Source:MGI Symbol;Acc:MGI:3603813]	2.05176	2.12358	1.80914
Sgol2	1	57995971	58025899	+	ENSMUSG00000054770	potassium channel tetramerisation domain containing 18 [Source:MGI Symbol;Acc:MGI:3603813]	5.51056	5.74583	5.88863
Aox1	1	58029931	58106413	+	ENSMUSG00000063558	aldehyde oxidase 1 [Source:MGI Symbol;Acc:MGI:88035]	-0.0292047	-0.590029	0.00919356
Aox3	1	58113130	58200698	+	ENSMUSG00000064294	aldehyde oxidase 3 [Source:MGI Symbol;Acc:MGI:1918974]	-3.22205	-2.23854	-2.54617
Aox4	1	58210397	58268597	+	ENSMUSG00000038242	aldehyde oxidase 4 [Source:MGI Symbol;Acc:MGI:1919122]	-2.64131	-1.19499	-2.45372
Gm15759	1	58254117	58315656	-	ENSMUSG00000038242	aldehyde oxidase 4 [Source:MGI Symbol;Acc:MGI:1919122]	-3.938	-3.93838	-3.94053
Aox3l1	1	58278326	58379264	+	ENSMUSG00000089822	predicted gene 15759 [Source:MGI Symbol;Acc:MGI:3783202]	-3.938	-3.91539	-3.94053
Bzw1	1	58393136	58406548	+	ENSMUSG00000051223	basic leucine zipper and W2 domains 1 [Source:MGI Symbol;Acc:MGI:1914132]	7.43275	7.40941	7.25416
Clk1	1	58410189	58424066	-	ENSMUSG00000026034	CDC-like kinase 1 [Source:MGI Symbol;Acc:MGI:107403]	5.47163	5.34861	5.42481
Ppil3	1	58430994	58445486	-	ENSMUSG00000026035	peptidylprolyl isomerase (cyclophilin)-like 3 [Source:MGI Symbol;Acc:MGI:1917475]	3.14809	2.73886	2.25814
Nif3l1	1	58445151	58481816	+	ENSMUSG00000026035	peptidylprolyl isomerase (cyclophilin)-like 3 [Source:MGI Symbol;Acc:MGI:1917475]	3.93885	3.64672	3.46714
Orc2	1	58462771	58505109	-	ENSMUSG00000026036	Ngg1 interacting factor 3-like 1 (S. pombe) [Source:MGI Symbol;Acc:MGI:1929485]	5.986	6.30263	6.29655
Gm15834	1	58505148	58523230	+	ENSMUSG00000085054	predicted gene 15834 [Source:MGI Symbol;Acc:MGI:3802168]	-3.89732	-2.30153	-2.08875
Fam126b	1	58522806	58586323	-	ENSMUSG00000085054	predicted gene 15834 [Source:MGI Symbol;Acc:MGI:3802168]	3.49936	4.15427	4.50448
Ndufb3	1	58586384	58595964	+	ENSMUSG00000026032	NADH dehydrogenase (ubiquinone) 1 beta subcomplex 3 [Source:MGI Symbol;Acc:MGI:1913745]	2.74935	2.68212	2.76145
Gm10068	1	58646608	58648317	+	ENSMUSG00000059647	predicted gene 10068 [Source:MGI Symbol;Acc:MGI:3704187]	4.46532	4.05543	3.85635
Als2cr12	1	58658117	58695989	-	ENSMUSG00000047528	amyotrophic lateral sclerosis 2 (juvenile) chromosome region, candidate 12 (human) [Source:MGI Symbol;Acc:MGI:1918359]	-3.938	-3.93838	-3.94053
Cflar	1	58711508	58758884	+	ENSMUSG00000026031	CASP8 and FADD-like apoptosis regulator [Source:MGI Symbol;Acc:MGI:1336166]	6.43982	6.92023	7.92456
Casp8	1	58795374	58847503	+	ENSMUSG00000026029	caspase 8 [Source:MGI Symbol;Acc:MGI:1261423]	-2.05865	-0.47377	-0.751494
Trak2	1	58900449	58973430	-	ENSMUSG00000026028	trafficking protein, kinesin binding 2 [Source:MGI Symbol;Acc:MGI:1918077]	3.60704	3.94842	4.49528
Stradb	1	58973522	58995715	+	ENSMUSG00000026027	STE20-related kinase adaptor beta [Source:MGI Symbol;Acc:MGI:2144047]	0.46891	0.155682	0.0886763
Als2cr11	1	58997123	59003443	-	ENSMUSG00000047383	amyotrophic lateral sclerosis 2 (juvenile) chromosome region, candidate 11 (human) [Source:MGI Symbol;Acc:MGI:1920713]	-3.938	-3.93838	-3.94053
Als2cr11	1	59050506	59094900	-	ENSMUSG00000072295	amyotrophic lateral sclerosis 2 (juvenile) chromosome region, candidate 11 (human) [Source:MGI Symbol;Acc:MGI:1920713]	-3.938	-3.93838	-3.94053
Tmem237	1	59100594	59120096	-	ENSMUSG00000038079	transmembrane protein 237 [Source:MGI Symbol;Acc:MGI:2138365]	2.14416	1.59136	1.50642
Mpp4	1	59120936	59163389	-	ENSMUSG00000079550	membrane protein, palmitoylated 4 (MAGUK p55 subfamily member 4) [Source:MGI Symbol;Acc:MGI:2386681]	0.180374	0.846531	0.517401
Als2	1	59162926	59237231	-	ENSMUSG00000079550	membrane protein, palmitoylated 4 (MAGUK p55 subfamily member 4) [Source:MGI Symbol;Acc:MGI:2386681]	5.20505	5.8892	6.16805
Cdk15	1	59256906	59352993	+	ENSMUSG00000026023	cyclin-dependent kinase 15 [Source:MGI Symbol;Acc:MGI:3583944]	-0.975616	-0.819903	-0.753235
Fzd7	1	59482147	59486947	+	ENSMUSG00000041075	frizzled homolog 7 (Drosophila) [Source:MGI Symbol;Acc:MGI:108570]	4.81964	3.98943	3.85867
Gm973	1	59516264	59634508	+	ENSMUSG00000047361	predicted gene 973 [Source:MGI Symbol;Acc:MGI:2685819]	-1.22816	-0.48772	-0.280528
Sumo1	1	59639434	59670834	-	ENSMUSG00000026021	SMT3 suppressor of mif two 3 homolog 1 (yeast) [Source:MGI Symbol;Acc:MGI:1197010]	5.70384	6.01917	6.00837
Nop58	1	59685006	59711510	+	ENSMUSG00000026020	NOP58 ribonucleoprotein homolog (yeast) [Source:MGI Symbol;Acc:MGI:1933184]	7.50624	7.34543	7.1901
Bmpr2	1	59764279	59870549	+	ENSMUSG00000067336	bone morphogenic protein receptor, type II (serine/threonine kinase) [Source:MGI Symbol;Acc:MGI:1095407]	2.39025	2.30026	2.16175
Fam117b	1	59913006	59985346	+	ENSMUSG00000041040	family with sequence similarity 117, member B [Source:MGI Symbol;Acc:MGI:1920000]	3.25059	4.03168	4.19392
Ica1l	1	59989070	60043087	-	ENSMUSG00000026018	islet cell autoantigen 1-like [Source:MGI Symbol;Acc:MGI:1917625]	-3.33016	-2.10538	-2.21575
Wdr12	1	60076868	60098645	-	ENSMUSG00000026019	WD repeat domain 12 [Source:MGI Symbol;Acc:MGI:1927241]	5.2603	5.04455	4.74834
Carf	1	60098247	60151032	+	ENSMUSG00000026019	WD repeat domain 12 [Source:MGI Symbol;Acc:MGI:1927241]	0.439036	0.549454	0.358958
Nbeal1	1	60180599	60338328	+	ENSMUSG00000073664	neurobeachin like 1 [Source:MGI Symbol;Acc:MGI:2444343]	4.39944	4.60385	4.5603
Cyp20a1	1	60343323	60388060	+	ENSMUSG00000049439	cytochrome P450, family 20, subfamily a, polypeptide 1 [Source:MGI Symbol;Acc:MGI:1925201]	3.89396	3.85047	3.94628
Abi2	1	60409619	60481162	+	ENSMUSG00000026782	abl-interactor 2 [Source:MGI Symbol;Acc:MGI:106913]	4.91297	4.62276	4.55439
Raph1	1	60483236	60567104	-	ENSMUSG00000026014	Ras association (RalGDS/AF-6) and pleckstrin homology domains 1 [Source:MGI Symbol;Acc:MGI:1924550]	3.33085	3.36196	3.43709
Cd28	1	60716800	60773359	+	ENSMUSG00000026012	CD28 antigen [Source:MGI Symbol;Acc:MGI:88327]	-3.89732	-3.93838	-2.85892
Gm11579	1	60776665	60781834	-	ENSMUSG00000086795	predicted gene 11579 [Source:MGI Symbol;Acc:MGI:3650510]	-3.938	-3.93838	-3.94053
2310016D23Rik	1	60778843	60803790	+	ENSMUSG00000086795	predicted gene 11579 [Source:MGI Symbol;Acc:MGI:3650510]	-3.938	-3.93838	-3.94053
Ctla4	1	60887000	60915832	+	ENSMUSG00000026011	cytotoxic T-lymphocyte-associated protein 4 [Source:MGI Symbol;Acc:MGI:88556]	-3.938	-3.93838	-3.94053
Icos	1	60977927	61000320	+	ENSMUSG00000026009	inducible T cell co-stimulator [Source:MGI Symbol;Acc:MGI:1858745]	-3.938	-3.93838	-3.94053
Gm11587	1	61306636	61307746	+	ENSMUSG00000085248	predicted gene 11587 [Source:MGI Symbol;Acc:MGI:3652110]	-3.938	-3.93838	-3.94053
9530026F06Rik	1	61378432	61395904	+	ENSMUSG00000085447	RIKEN cDNA 9530026F06 gene [Source:MGI Symbol;Acc:MGI:1924591]	-3.938	-3.93838	-3.94053
Gm11588	1	61440101	61469475	+	ENSMUSG00000086408	predicted gene 11588 [Source:MGI Symbol;Acc:MGI:3650951]	-3.938	-3.93838	-3.94053
4930587A21Rik	1	61616943	61621149	-	ENSMUSG00000086009	RIKEN cDNA 4930587A21 gene [Source:MGI Symbol;Acc:MGI:1923146]	-3.938	-3.93838	-3.94053
Pard3b	1	61638824	62642284	+	ENSMUSG00000052062	par-3 partitioning defective 3 homolog B (C. elegans) [Source:MGI Symbol;Acc:MGI:1919301]	-1.546	-2.89943	-2.33174
4930448K12Rik	1	61767415	61851540	-	ENSMUSG00000052062	par-3 partitioning defective 3 homolog B (C. elegans) [Source:MGI Symbol;Acc:MGI:1919301]	-3.938	-3.93838	-3.94053
Gm12747	1	62131195	62136109	-	ENSMUSG00000052062	par-3 partitioning defective 3 homolog B (C. elegans) [Source:MGI Symbol;Acc:MGI:1919301]	-3.938	-3.93838	-3.94053
Gm11610	1	62456725	62499261	-	ENSMUSG00000052062	par-3 partitioning defective 3 homolog B (C. elegans) [Source:MGI Symbol;Acc:MGI:1919301]	-3.938	-3.93838	-3.94053
Nrp2	1	62703285	62818695	+	ENSMUSG00000025969	neuropilin 2 [Source:MGI Symbol;Acc:MGI:1100492]	3.4234	2.0647	1.89791
Ino80d	1	62958418	63114667	-	ENSMUSG00000040865	INO80 complex subunit D [Source:MGI Symbol;Acc:MGI:3027003]	4.957	4.73775	4.64515
Gm11602	1	63114471	63158290	+	ENSMUSG00000040865	INO80 complex subunit D [Source:MGI Symbol;Acc:MGI:3027003]	-3.05259	-2.27526	-2.31281
Ndufs1	1	63143596	63176822	-	ENSMUSG00000084799	predicted gene 11602 [Source:MGI Symbol;Acc:MGI:3651861]	5.71276	5.81366	5.74152
Eef1b2	1	63176825	63180486	+	ENSMUSG00000025967	eukaryotic translation elongation factor 1 beta 2 [Source:MGI Symbol;Acc:MGI:1929520]	7.59467	7.79985	7.81505
Gpr1	1	63182691	63214543	-	ENSMUSG00000046856	G protein-coupled receptor 1 [Source:MGI Symbol;Acc:MGI:2385324]	-3.33004	-3.77082	-3.79739
Gm11607	1	63200313	63207614	+	ENSMUSG00000046856	G protein-coupled receptor 1 [Source:MGI Symbol;Acc:MGI:2385324]	0.531924	-1.19801	-1.11553
Gm11608	1	63266848	63273120	-	ENSMUSG00000087561	predicted gene 11608 [Source:MGI Symbol;Acc:MGI:3651337]	-3.938	-3.93838	-3.94053
Zdbf2	1	63273265	63314576	+	ENSMUSG00000092705	No description	6.01809	4.71428	4.51278
Adam23	1	63445891	63596515	+	ENSMUSG00000025964	a disintegrin and metallopeptidase domain 23 [Source:MGI Symbol;Acc:MGI:1345162]	5.02125	4.02317	4.01418
Dytn	1	63622851	63686927	-	ENSMUSG00000069085	dystrotelin [Source:MGI Symbol;Acc:MGI:2685061]	-3.938	-3.93838	-3.94053
Mdh1b	1	63698819	63730318	-	ENSMUSG00000025963	malate dehydrogenase 1B, NAD (soluble) [Source:MGI Symbol;Acc:MGI:1923918]	-3.56388	-3.71847	-3.70628
Fastkd2	1	63730614	63754655	+	ENSMUSG00000025962	FAST kinase domains 2 [Source:MGI Symbol;Acc:MGI:1922869]	3.99297	3.76301	3.57523
4933402D24Rik	1	63754907	63769267	-	ENSMUSG00000025961	RIKEN cDNA 4933402D24 gene [Source:MGI Symbol;Acc:MGI:1921676]	-3.938	-3.93838	-3.94053
Gm13749	1	63964727	63968999	+	ENSMUSG00000044689	predicted gene 13749 [Source:MGI Symbol;Acc:MGI:3649721]	-3.938	-3.93838	-3.94053
Klf7	1	64029447	64122282	-	ENSMUSG00000025959	Kruppel-like factor 7 (ubiquitous) [Source:MGI Symbol;Acc:MGI:1935151]	2.80273	1.91915	1.72307
Gm13748	1	64078654	64090782	+	ENSMUSG00000025959	Kruppel-like factor 7 (ubiquitous) [Source:MGI Symbol;Acc:MGI:1935151]	-3.938	-3.93838	-3.94053
Creb1	1	64532804	64604547	+	ENSMUSG00000025958	cAMP responsive element binding protein 1 [Source:MGI Symbol;Acc:MGI:88494]	4.49987	3.80569	3.79537
Mettl21a	1	64606473	64617242	-	ENSMUSG00000025956	methyltransferase like 21A [Source:MGI Symbol;Acc:MGI:1914349]	1.51943	1.60626	1.19419
2810408I11Rik	1	64679871	64690659	-	ENSMUSG00000087213	RIKEN cDNA 2810408I11 gene [Source:MGI Symbol;Acc:MGI:1917191]	0.280782	0.36212	0.629723
Ccnyl1	1	64690455	64725644	+	ENSMUSG00000087213	RIKEN cDNA 2810408I11 gene [Source:MGI Symbol;Acc:MGI:1917191]	3.16347	2.95105	3.04513
Fzd5	1	64730560	64737750	-	ENSMUSG00000045005	frizzled homolog 5 (Drosophila) [Source:MGI Symbol;Acc:MGI:108571]	4.67809	4.27274	4.28622
Plekhm3	1	64785983	64956824	-	ENSMUSG00000051344	pleckstrin homology domain containing, family M, member 3 [Source:MGI Symbol;Acc:MGI:2443627]	2.36834	2.69244	2.81561
Akr1cl	1	65012689	65032759	-	ENSMUSG00000025955	aldo-keto reductase family 1, member C-like [Source:MGI Symbol;Acc:MGI:1918111]	-3.89732	-3.451	-3.94053
Cryge	1	65048554	65051149	-	ENSMUSG00000070870	crystallin, gamma E [Source:MGI Symbol;Acc:MGI:88525]	-3.938	-3.93838	-3.94053
Crygd	1	65061872	65063452	-	ENSMUSG00000067299	crystallin, gamma D [Source:MGI Symbol;Acc:MGI:88524]	-3.938	-3.83778	-3.8792
Crygc	1	65071525	65073689	-	ENSMUSG00000025952	crystallin, gamma C [Source:MGI Symbol;Acc:MGI:88523]	-3.938	-3.93838	-3.94053
Crygb	1	65080228	65082267	-	ENSMUSG00000073658	crystallin, gamma B [Source:MGI Symbol;Acc:MGI:88522]	-3.938	-3.93838	-3.94053
Cryga	1	65100389	65103373	-	ENSMUSG00000044429	crystallin, gamma A [Source:MGI Symbol;Acc:MGI:88521]	-3.58726	-3.83778	-3.94053
D630023F18Rik	1	65100619	65123214	-	ENSMUSG00000044429	crystallin, gamma A [Source:MGI Symbol;Acc:MGI:88521]	1.33644	1.43402	1.25394
Idh1	1	65158616	65186479	-	ENSMUSG00000025950	isocitrate dehydrogenase 1 (NADP+), soluble [Source:MGI Symbol;Acc:MGI:96413]	4.40278	4.89677	4.96601
Pikfyve	1	65186750	65274012	+	ENSMUSG00000025949	phosphoinositide kinase, FYVE finger containing [Source:MGI Symbol;Acc:MGI:1335106]	4.74315	4.70797	4.79471
Pth2r	1	65282056	65389244	+	ENSMUSG00000025946	parathyroid hormone 2 receptor [Source:MGI Symbol;Acc:MGI:2180917]	-3.938	-3.87407	-3.28213
Crygf	1	65926522	65928307	+	ENSMUSG00000025945	crystallin, gamma F [Source:MGI Symbol;Acc:MGI:88526]	-3.938	-3.93838	-3.94053
Mtap2	1	66175273	66442583	+	ENSMUSG00000015222	microtubule-associated protein 2 [Source:MGI Symbol;Acc:MGI:97175]	1.94023	1.82645	1.6726
Gm10558	1	66322276	66328796	-	ENSMUSG00000015222	microtubule-associated protein 2 [Source:MGI Symbol;Acc:MGI:97175]	-3.938	-3.93838	-3.94053
Unc80	1	66468367	66699866	+	ENSMUSG00000055567	unc-80 homolog (C. elegans) [Source:MGI Symbol;Acc:MGI:2652882]	-2.02778	-0.716005	-0.318208
Rpe	1	66700831	66719805	+	ENSMUSG00000026005	ribulose-5-phosphate-3-epimerase [Source:MGI Symbol;Acc:MGI:1913896]	4.46048	4.71861	4.86325
Kansl1l	1	66719248	66817562	-	ENSMUSG00000026005	ribulose-5-phosphate-3-epimerase [Source:MGI Symbol;Acc:MGI:1913896]	0.868484	1.12088	1.05592
Acadl	1	66830839	66863277	-	ENSMUSG00000026003	acyl-Coenzyme A dehydrogenase, long-chain [Source:MGI Symbol;Acc:MGI:87866]	1.71633	1.20039	1.18388
Myl1	1	66924295	66945404	-	ENSMUSG00000061816	myosin, light polypeptide 1 [Source:MGI Symbol;Acc:MGI:97269]	-3.938	-3.93838	-3.90828
Lancl1	1	67000517	67038872	-	ENSMUSG00000026000	LanC (bacterial lantibiotic synthetase component C)-like 1 [Source:MGI Symbol;Acc:MGI:1336997]	2.58577	3.13846	3.35364
Cps1	1	67123026	67231259	+	ENSMUSG00000025991	carbamoyl-phosphate synthetase 1 [Source:MGI Symbol;Acc:MGI:891996]	-3.3941	-0.814469	-1.2364
Gm15668	1	67249200	67323609	+	ENSMUSG00000086204	predicted gene 15668 [Source:MGI Symbol;Acc:MGI:3783110]	-3.938	-3.93838	-3.94053
Gm15669	1	67792481	67805324	+	ENSMUSG00000085075	predicted gene 15669 [Source:MGI Symbol;Acc:MGI:3783111]	-3.938	-3.93838	-3.94053
Gm15671	1	68005086	68025896	+	ENSMUSG00000087329	predicted gene 15671 [Source:MGI Symbol;Acc:MGI:3783113]	-3.938	-3.93838	-3.94053
Erbb4	1	68032186	69108059	-	ENSMUSG00000062209	v-erb-a erythroblastic leukemia viral oncogene homolog 4 (avian) [Source:MGI Symbol;Acc:MGI:104771]	-3.938	-3.77082	-3.94053
Gm16076	1	69091913	69106740	-	ENSMUSG00000062209	v-erb-a erythroblastic leukemia viral oncogene homolog 4 (avian) [Source:MGI Symbol;Acc:MGI:104771]	-3.938	-3.93838	-3.94053
Ikzf2	1	69531214	69685960	-	ENSMUSG00000025997	IKAROS family zinc finger 2 [Source:MGI Symbol;Acc:MGI:1342541]	-0.633783	-0.905694	-1.01876
Spag16	1	69826988	70725132	+	ENSMUSG00000053153	sperm associated antigen 16 [Source:MGI Symbol;Acc:MGI:1913972]	-2.07403	-1.87923	-1.85486
Vwc2l	1	70725715	70885397	+	ENSMUSG00000045648	von Willebrand factor C domain-containing protein 2-like [Source:MGI Symbol;Acc:MGI:2444069]	-3.938	-3.93838	-3.94053
Bard1	1	71027498	71103146	-	ENSMUSG00000026196	BRCA1 associated RING domain 1 [Source:MGI Symbol;Acc:MGI:1328361]	4.0921	4.19437	4.08193
Abca12	1	71243090	71414910	-	ENSMUSG00000050296	ATP-binding cassette, sub-family A (ABC1), member 12 [Source:MGI Symbol;Acc:MGI:2676312]	-3.938	-3.30614	-2.48813
Atic	1	71557150	71579631	+	ENSMUSG00000026192	5-aminoimidazole-4-carboxamide ribonucleotide formyltransferase/IMP cyclohydrolase [Source:MGI Symbol;Acc:MGI:1351352]	6.36604	5.93206	5.86336
Fn1	1	71585523	71653171	-	ENSMUSG00000026193	fibronectin 1 [Source:MGI Symbol;Acc:MGI:95566]	7.20404	6.75706	7.17575
Apol7d	1	71652837	71662843	+	ENSMUSG00000026193	fibronectin 1 [Source:MGI Symbol;Acc:MGI:95566]	-2.54745	-2.79998	-2.57445
Rpl21-ps1	1	72004288	72004770	+	ENSMUSG00000059483	ribosomal protein 21, pseudogene 1 [Source:MGI Symbol;Acc:MGI:3647596]	3.92356	3.47487	3.35159
Mreg	1	72159233	72212307	-	ENSMUSG00000039395	melanoregulin [Source:MGI Symbol;Acc:MGI:2151839]	4.84782	7.89124	8.22756
Pecr	1	72259167	72284314	-	ENSMUSG00000026189	peroxisomal trans-2-enoyl-CoA reductase [Source:MGI Symbol;Acc:MGI:2148199]	1.6016	2.36074	2.58204
Tmem169	1	72284369	72303104	+	ENSMUSG00000026188	transmembrane protein 169 [Source:MGI Symbol;Acc:MGI:2442781]	-2.88032	-3.47943	-2.68158
Xrcc5	1	72307421	72394952	+	ENSMUSG00000026187	X-ray repair complementing defective repair in Chinese hamster cells 5 [Source:MGI Symbol;Acc:MGI:104517]	5.49502	5.55734	5.61745
2004-03-01	1	72427112	72536930	-	ENSMUSG00000039372	membrane-associated ring finger (C3HC4) 4 [Source:MGI Symbol;Acc:MGI:2683550]	-3.938	-3.93838	-3.85872
Smarcal1	1	72583251	72633134	+	ENSMUSG00000039354	SWI/SNF related matrix associated, actin dependent regulator of chromatin, subfamily a-like 1 [Source:MGI Symbol;Acc:MGI:1859183]	3.23156	2.97998	2.74177
Ankar	1	72642980	72700564	-	ENSMUSG00000039342	ankyrin and armadillo repeat containing [Source:MGI Symbol;Acc:MGI:2442559]	-3.938	-3.93838	-3.94053
Rpl37a	1	72711260	72713809	+	ENSMUSG00000046330	ribosomal protein L37a [Source:MGI Symbol;Acc:MGI:98068]	7.24931	7.75082	7.64987
Igfbp2	1	72824503	72852474	+	ENSMUSG00000039323	insulin-like growth factor binding protein 2 [Source:MGI Symbol;Acc:MGI:96437]	5.8242	7.56622	7.8766
Igfbp5	1	72857932	72874884	-	ENSMUSG00000026185	insulin-like growth factor binding protein 5 [Source:MGI Symbol;Acc:MGI:96440]	-3.11384	-3.26776	-3.84695
Tnp1	1	73015083	73015899	-	ENSMUSG00000026182	transition protein 1 [Source:MGI Symbol;Acc:MGI:98784]	-3.938	-3.93838	-3.94053
Tns1	1	73910231	74124447	-	ENSMUSG00000055322	tensin 1 [Source:MGI Symbol;Acc:MGI:104552]	0.152206	0.999711	1.35972
Rufy4	1	74125541	74148223	+	ENSMUSG00000061815	RUN and FYVE domain containing 4 [Source:MGI Symbol;Acc:MGI:3588214]	-3.938	-3.93838	-3.94053
Cxcr2	1	74153989	74161238	+	ENSMUSG00000026180	chemokine (C-X-C motif) receptor 2 [Source:MGI Symbol;Acc:MGI:105303]	5.17167	5.64356	6.52158
Cxcr1	1	74191785	74194631	-	ENSMUSG00000048480	chemokine (C-X-C motif) receptor 1 [Source:MGI Symbol;Acc:MGI:2448715]	-3.938	-3.93838	-3.94053
Arpc2	1	74236497	74268209	+	ENSMUSG00000006304	actin related protein 2/3 complex, subunit 2 [Source:MGI Symbol;Acc:MGI:1923959]	4.92961	4.63228	4.44328
Gpbar1	1	74278550	74279624	+	ENSMUSG00000064272	G protein-coupled bile acid receptor 1 [Source:MGI Symbol;Acc:MGI:2653863]	-3.938	-3.93838	-3.94053
Aamp	1	74279840	74284738	-	ENSMUSG00000006299	angio-associated migratory protein [Source:MGI Symbol;Acc:MGI:107809]	5.38167	5.5135	5.36519
Pnkd	1	74284930	74353694	+	ENSMUSG00000026179	paroxysmal nonkinesiogenic dyskinesia [Source:MGI Symbol;Acc:MGI:1930773]	2.231	1.89811	1.8878
Tmbim1	1	74288247	74305622	-	ENSMUSG00000026179	paroxysmal nonkinesiogenic dyskinesia [Source:MGI Symbol;Acc:MGI:1930773]	1.69206	1.69996	1.41951
Gm216	1	74362108	74369321	+	ENSMUSG00000073650	predicted gene 216 [Source:MGI Symbol;Acc:MGI:2685062]	-0.122181	-0.103622	-1.00811
Slc11a1	1	74375203	74386062	+	ENSMUSG00000026177	solute carrier family 11 (proton-coupled divalent metal ion transporters), member 1 [Source:MGI Symbol;Acc:MGI:1345275]	-0.343612	-0.910216	-0.939856
Ctdsp1	1	74391509	74397285	+	ENSMUSG00000026176	CTD (carboxy-terminal domain, RNA polymerase II, polypeptide A) small phosphatase 1 [Source:MGI Symbol;Acc:MGI:2654470]	2.45093	1.67564	1.57531
Vil1	1	74409376	74435559	+	ENSMUSG00000026175	villin 1 [Source:MGI Symbol;Acc:MGI:98930]	-0.944371	-1.74547	-2.05214
Usp37	1	74435510	74544286	-	ENSMUSG00000026175	villin 1 [Source:MGI Symbol;Acc:MGI:98930]	5.39112	5.62163	5.747
Rqcd1	1	74506058	74530844	+	ENSMUSG00000033364	ubiquitin specific peptidase 37 [Source:MGI Symbol;Acc:MGI:2442483]	5.03654	4.54006	4.67467
Plcd4	1	74542888	74567794	+	ENSMUSG00000033364	ubiquitin specific peptidase 37 [Source:MGI Symbol;Acc:MGI:2442483]	-2.12683	-2.40813	-2.97185
Zfp142	1	74565127	74588246	-	ENSMUSG00000026173	phospholipase C, delta 4 [Source:MGI Symbol;Acc:MGI:107469]	3.47373	2.87792	2.87978
Bcs1l	1	74588289	74592443	+	ENSMUSG00000026172	BCS1-like (yeast) [Source:MGI Symbol;Acc:MGI:1914071]	2.20067	1.7038	1.86237
Rnf25	1	74593748	74601397	-	ENSMUSG00000026171	ring finger protein 25 [Source:MGI Symbol;Acc:MGI:1890215]	2.90127	2.7582	2.57928
Stk36	1	74601445	74636894	+	ENSMUSG00000033276	serine/threonine kinase 36 (fused homolog, Drosophila) [Source:MGI Symbol;Acc:MGI:1920831]	-0.672064	-0.31239	-1.08324
Ttll4	1	74661745	74701832	+	ENSMUSG00000033257	tubulin tyrosine ligase-like family, member 4 [Source:MGI Symbol;Acc:MGI:1914784]	5.3962	4.69367	4.69129
Cyp27a1	1	74713574	74737890	+	ENSMUSG00000026170	cytochrome P450, family 27, subfamily a, polypeptide 1 [Source:MGI Symbol;Acc:MGI:88594]	-2.2362	-1.81881	-2.58497
Prkag3	1	74739499	74749221	-	ENSMUSG00000006542	protein kinase, AMP-activated, gamma 3 non-catatlytic subunit [Source:MGI Symbol;Acc:MGI:1891343]	-3.8298	-3.93838	-3.94053
Wnt6	1	74771892	74785319	+	ENSMUSG00000033227	wingless-related MMTV integration site 6 [Source:MGI Symbol;Acc:MGI:98960]	-1.82961	-2.60941	-3.00997
Wnt10a	1	74791516	74804179	+	ENSMUSG00000026167	wingless related MMTV integration site 10a [Source:MGI Symbol;Acc:MGI:108071]	-3.50231	-3.93838	-3.85872
Gm16582	1	74850895	74879953	+	ENSMUSG00000089964	predicted gene 16582 [Source:MGI Symbol;Acc:MGI:4415002]	-3.938	-3.93838	-3.94053
Cdk5r2	1	74855029	74857732	+	ENSMUSG00000089964	predicted gene 16582 [Source:MGI Symbol;Acc:MGI:4415002]	-3.938	-1.6876	-3.23056
Fev	1	74881509	74885419	-	ENSMUSG00000055197	FEV (ETS oncogene family) [Source:MGI Symbol;Acc:MGI:2449712]	-3.938	-3.93838	-3.94053
Cryba2	1	74889934	74893143	-	ENSMUSG00000006546	crystallin, beta A2 [Source:MGI Symbol;Acc:MGI:104336]	-3.938	-3.93838	-3.94053
Ccdc108	1	74902071	74935599	-	ENSMUSG00000047021	coiled-coil domain containing 108 [Source:MGI Symbol;Acc:MGI:2444274]	-3.938	-3.93838	-3.94053
Gm15841	1	74902371	74907653	+	ENSMUSG00000047021	coiled-coil domain containing 108 [Source:MGI Symbol;Acc:MGI:2444274]	-3.938	-3.93838	-3.94053
Ihh	1	74945319	74951651	-	ENSMUSG00000006538	Indian hedgehog [Source:MGI Symbol;Acc:MGI:96533]	-3.8298	-3.93838	-3.94053
Nhej1	1	74967139	75046639	-	ENSMUSG00000026162	nonhomologous end-joining factor 1 [Source:MGI Symbol;Acc:MGI:1922820]	0.780232	1.08914	0.810182
Slc23a3	1	75125544	75133890	-	ENSMUSG00000026205	solute carrier family 23 (nucleobase transporters), member 3 [Source:MGI Symbol;Acc:MGI:104516]	-3.938	-2.942	-2.0297
1810031K17Rik	1	75134554	75142368	-	ENSMUSG00000033159	RIKEN cDNA 1810031K17 gene [Source:MGI Symbol;Acc:MGI:1916421]	2.1799	2.06104	1.59451
Fam134a	1	75142786	75147909	+	ENSMUSG00000049339	family with sequence similarity 134, member A [Source:MGI Symbol;Acc:MGI:2388278]	1.95559	1.92103	2.0369
Zfand2b	1	75168646	75171629	+	ENSMUSG00000026197	zinc finger, AN1 type domain 2B [Source:MGI Symbol;Acc:MGI:1916068]	0.503204	-0.228093	-0.804722
Abcb6	1	75171717	75180392	-	ENSMUSG00000026198	ATP-binding cassette, sub-family B (MDR/TAP), member 6 [Source:MGI Symbol;Acc:MGI:1921354]	2.10771	2.35094	2.40792
Atg9a	1	75180866	75191923	-	ENSMUSG00000033124	autophagy-related 9A (yeast) [Source:MGI Symbol;Acc:MGI:2138446]	1.42286	1.04678	0.9883
Ankzf1	1	75192151	75199387	+	ENSMUSG00000026199	ankyrin repeat and zinc finger domain containing 1 [Source:MGI Symbol;Acc:MGI:1098746]	2.93345	2.98126	3.01726
Glb1l	1	75198243	75210778	-	ENSMUSG00000026199	ankyrin repeat and zinc finger domain containing 1 [Source:MGI Symbol;Acc:MGI:1098746]	-0.25472	-2.2276	-1.67736
Stk16	1	75210838	75215606	+	ENSMUSG00000026201	serine/threonine kinase 16 [Source:MGI Symbol;Acc:MGI:1313271]	2.79965	2.45219	2.22945
Tuba4a	1	75214974	75219253	-	ENSMUSG00000026201	serine/threonine kinase 16 [Source:MGI Symbol;Acc:MGI:1313271]	4.25225	3.7221	3.76264
AC166150.1	1	75220095	75232093	-	ENSMUSG00000096094	uncharacterized protein LOC381272 isoform 2 [Source:RefSeq peptide;Acc:NP_001230020]	-3.938	-3.93838	-3.94053
Dnajb2	1	75236465	75244804	+	ENSMUSG00000026203	DnaJ (Hsp40) homolog, subfamily B, member 2 [Source:MGI Symbol;Acc:MGI:1928739]	0.254243	-0.056908	0.178327
Ptprn	1	75247041	75264208	-	ENSMUSG00000026204	protein tyrosine phosphatase, receptor type, N [Source:MGI Symbol;Acc:MGI:102765]	0.373189	-0.796406	-1.77762
Resp18	1	75272199	75278415	-	ENSMUSG00000033061	regulated endocrine-specific protein 18 [Source:MGI Symbol;Acc:MGI:1098222]	-3.938	-3.91539	-3.94053
Dnpep	1	75307896	75317637	-	ENSMUSG00000026209	aspartyl aminopeptidase [Source:MGI Symbol;Acc:MGI:1278328]	3.46685	3.83963	3.79073
Des	1	75360329	75368579	+	ENSMUSG00000026208	desmin [Source:MGI Symbol;Acc:MGI:94885]	0.988941	1.90326	1.89724
Gm15179	1	75368212	75375012	-	ENSMUSG00000026208	desmin [Source:MGI Symbol;Acc:MGI:94885]	-3.938	-3.93838	-3.94053
Speg	1	75375297	75432320	+	ENSMUSG00000026207	SPEG complex locus [Source:MGI Symbol;Acc:MGI:109282]	0.457137	0.235007	-0.0639438
Gm15178	1	75392131	75396363	-	ENSMUSG00000026207	SPEG complex locus [Source:MGI Symbol;Acc:MGI:109282]	-3.938	-3.93838	-3.94053
Gmppa	1	75435930	75443179	+	ENSMUSG00000033021	GDP-mannose pyrophosphorylase A [Source:MGI Symbol;Acc:MGI:1916330]	2.43158	2.24019	2.50816
Accn4	1	75450436	75474343	+	ENSMUSG00000033007	amiloride-sensitive cation channel 4, pituitary [Source:MGI Symbol;Acc:MGI:2652846]	-3.938	-3.93838	-3.94053
Chpf	1	75474569	75479471	-	ENSMUSG00000032997	chondroitin polymerizing factor [Source:MGI Symbol;Acc:MGI:106576]	1.86488	2.09246	1.46112
Obsl1	1	75479310	75506452	-	ENSMUSG00000032997	chondroitin polymerizing factor [Source:MGI Symbol;Acc:MGI:106576]	3.30382	2.845	2.25692
Tmem198	1	75479532	75485705	+	ENSMUSG00000026211	obscurin-like 1 [Source:MGI Symbol;Acc:MGI:2138628]	-2.82563	-3.42336	-3.94053
Inha	1	75507077	75510366	+	ENSMUSG00000032968	inhibin alpha [Source:MGI Symbol;Acc:MGI:96569]	-3.89732	-3.93838	-3.94053
Stk11ip	1	75521529	75537335	+	ENSMUSG00000026213	serine/threonine kinase 11 interacting protein [Source:MGI Symbol;Acc:MGI:1918978]	3.09531	2.80456	2.2805
Slc4a3	1	75546266	75562172	+	ENSMUSG00000006576	solute carrier family 4 (anion exchanger), member 3 [Source:MGI Symbol;Acc:MGI:109350]	1.18531	0.778717	0.681449
Epha4	1	77367185	77515088	-	ENSMUSG00000026235	Eph receptor A4 [Source:MGI Symbol;Acc:MGI:98277]	4.73148	4.67974	4.83457
Pax3	1	78101267	78197134	-	ENSMUSG00000004872	paired box gene 3 [Source:MGI Symbol;Acc:MGI:97487]	-3.8298	-3.87407	-3.38331
Sgpp2	1	78310346	78420286	+	ENSMUSG00000032908	sphingosine-1-phosphate phosphotase 2 [Source:MGI Symbol;Acc:MGI:3589109]	-3.938	-3.93838	-3.94053
Farsb	1	78417958	78488859	-	ENSMUSG00000032908	sphingosine-1-phosphate phosphotase 2 [Source:MGI Symbol;Acc:MGI:3589109]	5.36376	5.20451	5.30068
BC035947	1	78497806	78511963	-	ENSMUSG00000090486	cDNA sequence BC035947 [Source:MGI Symbol;Acc:MGI:2652858]	-3.56388	-3.68101	-3.94053
Mogat1	1	78510991	78538173	+	ENSMUSG00000090486	cDNA sequence BC035947 [Source:MGI Symbol;Acc:MGI:2652858]	-3.938	-3.93838	-3.94053
Acsl3	1	78657825	78706987	+	ENSMUSG00000032883	acyl-CoA synthetase long-chain family member 3 [Source:MGI Symbol;Acc:MGI:1921455]	4.16685	3.99238	4.01846
Utp14b	1	78658038	78667588	+	ENSMUSG00000032883	acyl-CoA synthetase long-chain family member 3 [Source:MGI Symbol;Acc:MGI:1921455]	4.30357	4.50514	4.65801
Kcne4	1	78816949	78820024	+	ENSMUSG00000047330	potassium voltage-gated channel, Isk-related subfamily, gene 4 [Source:MGI Symbol;Acc:MGI:1891125]	-3.938	-3.93838	-3.94053
Gm5830	1	78967637	78968079	-	ENSMUSG00000072978	predicted pseudogene 5830 [Source:MGI Symbol;Acc:MGI:3647375]	-3.89732	-3.12879	-3.8792
Scg2	1	79434669	79440090	-	ENSMUSG00000050711	secretogranin II [Source:MGI Symbol;Acc:MGI:103033]	-3.938	-2.87663	-3.94053
Ap1s3	1	79606876	79671972	-	ENSMUSG00000054702	adaptor-related protein complex AP-1, sigma 3 [Source:MGI Symbol;Acc:MGI:1891304]	1.69636	1.73975	2.03687
Wdfy1	1	79702262	79776143	-	ENSMUSG00000073643	WD repeat and FYVE domain containing 1 [Source:MGI Symbol;Acc:MGI:1916618]	3.55186	3.13394	3.09463
Mrpl44	1	79776018	79781445	+	ENSMUSG00000073643	WD repeat and FYVE domain containing 1 [Source:MGI Symbol;Acc:MGI:1916618]	3.52297	3.78305	3.7492
Serpine2	1	79794197	79858696	-	ENSMUSG00000026249	serine (or cysteine) peptidase inhibitor, clade E, member 2 [Source:MGI Symbol;Acc:MGI:101780]	1.92135	2.31203	2.6084
Gm5529	1	79922536	79923426	-	ENSMUSG00000067106	predicted pseudogene 5529 [Source:MGI Symbol;Acc:MGI:3646377]	0.249322	0.342022	0.483057
Fam124b	1	80198706	80218473	-	ENSMUSG00000043230	family with sequence similarity 124, member B [Source:MGI Symbol;Acc:MGI:3026880]	-3.938	-3.91539	-3.82647
Cul3	1	80264923	80340480	-	ENSMUSG00000004364	cullin 3 [Source:MGI Symbol;Acc:MGI:1347360]	5.99686	6.12285	6.28494
Gm6189	1	80383104	80385188	-	ENSMUSG00000090637	predicted gene 6189 [Source:MGI Symbol;Acc:MGI:3643154]	-3.938	2.43856	4.33922
Dock10	1	80501073	80758553	-	ENSMUSG00000038608	dedicator of cytokinesis 10 [Source:MGI Symbol;Acc:MGI:2146320]	-3.09811	-2.68261	-1.68674
9430031J16Rik	1	81076950	81341764	+	ENSMUSG00000054976	RIKEN cDNA 9430031J16 gene [Source:MGI Symbol;Acc:MGI:2443135]	-3.938	-3.93838	-3.94053
Irs1	1	82233101	82291416	-	ENSMUSG00000055980	insulin receptor substrate 1 [Source:MGI Symbol;Acc:MGI:99454]	0.641629	-0.0454722	0.1246
Gm9747	1	82233112	82235933	+	ENSMUSG00000055980	insulin receptor substrate 1 [Source:MGI Symbol;Acc:MGI:99454]	-3.938	-3.93838	-3.94053
Rhbdd1	1	82316452	82445366	+	ENSMUSG00000026142	rhomboid domain containing 1 [Source:MGI Symbol;Acc:MGI:1924117]	1.54681	1.90036	1.89761
Col4a4	1	82452558	82586849	-	ENSMUSG00000067158	collagen, type IV, alpha 4 [Source:MGI Symbol;Acc:MGI:104687]	-3.8298	-3.72233	-3.94053
Col4a3	1	82586921	82722059	+	ENSMUSG00000079465	collagen, type IV, alpha 3 [Source:MGI Symbol;Acc:MGI:104688]	-3.89732	-3.93838	-3.8792
Mff	1	82724890	82752394	+	ENSMUSG00000026150	mitochondrial fission factor [Source:MGI Symbol;Acc:MGI:1922984]	3.97147	3.89905	4.04459
Tm4sf20	1	82756649	82768461	-	ENSMUSG00000026149	transmembrane 4 L six family member 20 [Source:MGI Symbol;Acc:MGI:1913511]	-3.938	-3.93838	-3.94053
Agfg1	1	82839483	82896275	+	ENSMUSG00000093782	No description	4.88231	4.86375	4.94459
Slc19a3	1	83012523	83038448	-	ENSMUSG00000038496	solute carrier family 19, member 3 [Source:MGI Symbol;Acc:MGI:1931307]	-2.80908	-3.38258	-2.53963
Ccl20	1	83116766	83119167	+	ENSMUSG00000026166	chemokine (C-C motif) ligand 20 [Source:MGI Symbol;Acc:MGI:1329031]	-3.48121	-3.93838	-3.94053
Wdr69	1	83159752	83210574	+	ENSMUSG00000053161	WD repeat domain 69 [Source:MGI Symbol;Acc:MGI:1923089]	-3.938	-3.93838	-3.94053
Sphkap	1	83254139	83408200	-	ENSMUSG00000026163	SPHK1 interactor, AKAP domain containing [Source:MGI Symbol;Acc:MGI:1924879]	-3.22205	-1.67919	-3.56314
Pid1	1	84036296	84364180	-	ENSMUSG00000045658	phosphotyrosine interaction domain containing 1 [Source:MGI Symbol;Acc:MGI:2138391]	1.81577	1.85422	1.76477
Dner	1	84369841	84696221	-	ENSMUSG00000036766	delta/notch-like EGF-related receptor [Source:MGI Symbol;Acc:MGI:2152889]	-1.5481	0.903526	0.784364
Trip12	1	84721189	84839304	-	ENSMUSG00000026219	thyroid hormone receptor interactor 12 [Source:MGI Symbol;Acc:MGI:1309481]	8.56437	8.5567	8.45379
Fbxo36	1	84839841	84900487	+	ENSMUSG00000073633	F-box protein 36 [Source:MGI Symbol;Acc:MGI:1289192]	-0.737037	-0.986598	-0.864797
Slc16a14	1	84905898	84935125	-	ENSMUSG00000026220	solute carrier family 16 (monocarboxylic acid transporters), member 14 [Source:MGI Symbol;Acc:MGI:1919031]	-2.55215	-3.46094	-2.91732
C130026I21Rik	1	84992690	85270566	-	ENSMUSG00000052477	RIKEN cDNA C130026I21 gene [Source:MGI Symbol;Acc:MGI:3612702]	-3.70416	0.0314782	1.68006
A530032D15Rik	1	85083069	85109853	-	ENSMUSG00000052477	RIKEN cDNA C130026I21 gene [Source:MGI Symbol;Acc:MGI:3612702]	-3.938	-2.96772	-2.24717
Gm10553	1	85100164	85100535	+	ENSMUSG00000052477	RIKEN cDNA C130026I21 gene [Source:MGI Symbol;Acc:MGI:3612702]	-3.938	-3.83778	-3.70628
A530040E14Rik	1	85105946	85114035	+	ENSMUSG00000052477	RIKEN cDNA C130026I21 gene [Source:MGI Symbol;Acc:MGI:3612702]	1.99069	6.91976	8.11993
Gm16028	1	85246851	85255465	+	ENSMUSG00000052477	RIKEN cDNA C130026I21 gene [Source:MGI Symbol;Acc:MGI:3612702]	-3.938	-3.00852	-1.85388
Gm16025	1	85326729	85342615	+	ENSMUSG00000089652	predicted gene 16025 [Source:MGI Symbol;Acc:MGI:3802144]	-3.52319	-3.93838	-3.94053
Gm16092	1	85511133	85527161	-	ENSMUSG00000089714	predicted gene 16092 [Source:MGI Symbol;Acc:MGI:3841241]	-3.33004	-3.93838	-3.53575
AC147806.1	1	85575676	85577295	+	ENSMUSG00000094127	No description	-3.78911	-3.04098	-3.33591
Sp110	1	85576899	85598817	-	ENSMUSG00000094127	No description	-1.52149	2.70908	4.16527
Gm16094	1	85599286	85599839	+	ENSMUSG00000090103	predicted gene 16094 [Source:MGI Symbol;Acc:MGI:3801967]	-3.938	-3.93838	-3.94053
Sp140	1	85600378	85645037	+	ENSMUSG00000070031	Sp140 nuclear body protein [Source:MGI Symbol;Acc:MGI:3702467]	-2.76288	-1.34773	1.14447
Gm17017	1	85641222	85650585	-	ENSMUSG00000070031	Sp140 nuclear body protein [Source:MGI Symbol;Acc:MGI:3702467]	-1.77384	-3.27241	-2.15239
Sp100	1	85649988	85709998	+	ENSMUSG00000090246	predicted gene 17017 [Source:MGI Symbol;Acc:MGI:4820558]	-3.78911	-3.7295	-3.50351
A630001G21Rik	1	85717083	85778643	-	ENSMUSG00000052760	RIKEN cDNA A630001G21 gene [Source:MGI Symbol;Acc:MGI:2443131]	-2.34465	-3.27879	-3.76515
Cab39	1	85793441	85851576	+	ENSMUSG00000036707	calcium binding protein 39 [Source:MGI Symbol;Acc:MGI:107438]	5.04285	5.63482	5.97285
Itm2c	1	85894281	85908675	+	ENSMUSG00000026223	integral membrane protein 2C [Source:MGI Symbol;Acc:MGI:1927594]	2.51484	2.82224	2.75671
4933407L21Rik	1	85928483	85940624	+	ENSMUSG00000026224	RIKEN cDNA 4933407L21 gene [Source:MGI Symbol;Acc:MGI:1918391]	-3.938	-3.93838	-3.94053
Gpr55	1	85939537	85961055	-	ENSMUSG00000026224	RIKEN cDNA 4933407L21 gene [Source:MGI Symbol;Acc:MGI:1918391]	-3.938	-3.93838	-3.94053
Spata3	1	86016816	86029958	+	ENSMUSG00000026226	spermatogenesis associated 3 [Source:MGI Symbol;Acc:MGI:1917310]	-3.938	-3.93838	-3.94053
2810459M11Rik	1	86045863	86055456	+	ENSMUSG00000026227	RIKEN cDNA 2810459M11 gene [Source:MGI Symbol;Acc:MGI:1920042]	-2.76288	-3.83778	-3.36393
Psmd1	1	86064387	86139151	+	ENSMUSG00000026229	proteasome (prosome, macropain) 26S subunit, non-ATPase, 1 [Source:MGI Symbol;Acc:MGI:1917497]	7.09473	7.12511	7.10231
Htr2b	1	86099026	86111970	-	ENSMUSG00000026229	proteasome (prosome, macropain) 26S subunit, non-ATPase, 1 [Source:MGI Symbol;Acc:MGI:1917497]	-3.938	-3.93838	-3.94053
RP24-308M3.1	1	86133637	86162788	+	ENSMUSG00000026229	proteasome (prosome, macropain) 26S subunit, non-ATPase, 1 [Source:MGI Symbol;Acc:MGI:1917497]	4.16571	4.14929	4.12111
Armc9	1	86154780	86278284	+	ENSMUSG00000094638	No description	2.63012	2.46228	2.53097
Gm16341	1	86275509	86301375	-	ENSMUSG00000062590	armadillo repeat containing 9 [Source:MGI Symbol;Acc:MGI:1926045]	-3.938	-3.93838	-3.94053
B3gnt7	1	86303221	86307303	+	ENSMUSG00000079445	UDP-GlcNAc:betaGal beta-1,3-N-acetylglucosaminyltransferase 7 [Source:MGI Symbol;Acc:MGI:2384394]	3.88552	2.66903	2.1558
Gm5258	1	86323267	86323593	+	ENSMUSG00000091806	predicted gene 5258 [Source:MGI Symbol;Acc:MGI:3647794]	-3.938	-3.93838	-3.94053
Ncl	1	86344719	86359455	-	ENSMUSG00000026234	nucleolin [Source:MGI Symbol;Acc:MGI:97286]	8.83676	8.54437	8.35886
C130036L24Rik	1	86359574	86373791	+	ENSMUSG00000073627	RIKEN cDNA C130036L24 gene [Source:MGI Symbol;Acc:MGI:2441877]	-0.905076	-2.10448	-1.62383
Nmur1	1	86386242	86388162	-	ENSMUSG00000026237	neuromedin U receptor 1 [Source:MGI Symbol;Acc:MGI:1341898]	-3.938	-3.93838	-3.94053
1700019O17Rik	1	86426329	86428049	+	ENSMUSG00000036574	RIKEN cDNA 1700019O17 gene [Source:MGI Symbol;Acc:MGI:1919113]	-3.938	-3.93838	-3.94053
Ptma	1	86526736	86530698	+	ENSMUSG00000026238	prothymosin alpha [Source:MGI Symbol;Acc:MGI:97803]	9.65312	9.26562	9.28755
Pde6d	1	86542994	86582629	-	ENSMUSG00000026239	phosphodiesterase 6D, cGMP-specific, rod, delta [Source:MGI Symbol;Acc:MGI:1270843]	1.10128	1.2459	1.40926
Cops7b	1	86582904	86606978	+	ENSMUSG00000026240	COP9 (constitutive photomorphogenic) homolog, subunit 7b (Arabidopsis thaliana) [Source:MGI Symbol;Acc:MGI:1349388]	3.1334	3.14061	2.88646
Nppc	1	86666293	86670573	-	ENSMUSG00000026241	natriuretic peptide type C [Source:MGI Symbol;Acc:MGI:97369]	-3.938	-3.91539	-3.94053
Dis3l2	1	86703804	87050097	+	ENSMUSG00000053333	DIS3 mitotic control homolog (S. cerevisiae)-like 2 [Source:MGI Symbol;Acc:MGI:2442555]	2.30271	1.98913	2.11376
Alppl2	1	87086690	87089928	-	ENSMUSG00000026246	alkaline phosphatase, placental-like 2 [Source:MGI Symbol;Acc:MGI:108009]	-3.938	0.391859	2.83516
Alpi	1	87098002	87101606	-	ENSMUSG00000079440	alkaline phosphatase, intestinal [Source:MGI Symbol;Acc:MGI:1924018]	-3.938	-3.93838	-3.94053
Akp3	1	87125008	87127912	+	ENSMUSG00000036500	alkaline phosphatase 3, intestine, not Mn requiring [Source:MGI Symbol;Acc:MGI:87984]	-3.938	-3.93838	-3.94053
Ecel1	1	87147655	87156521	-	ENSMUSG00000026247	endothelin converting enzyme-like 1 [Source:MGI Symbol;Acc:MGI:1343461]	-2.61288	-0.386923	-0.153405
Prss56	1	87183493	87188404	+	ENSMUSG00000036480	protease, serine 56 [Source:MGI Symbol;Acc:MGI:1916703]	-3.938	-2.52212	-3.53575
Chrnd	1	87190652	87200069	+	ENSMUSG00000026251	cholinergic receptor, nicotinic, delta polypeptide [Source:MGI Symbol;Acc:MGI:87893]	-3.938	-3.93838	-3.94053
Chrng	1	87205811	87211835	+	ENSMUSG00000026253	cholinergic receptor, nicotinic, gamma polypeptide [Source:MGI Symbol;Acc:MGI:87895]	-3.938	-3.93838	-3.94053
Eif4e2	1	87213914	87240488	+	ENSMUSG00000026254	eukaryotic translation initiation factor 4E member 2 [Source:MGI Symbol;Acc:MGI:1914440]	5.40623	5.83202	5.88072
Efhd1	1	87264363	87310839	+	ENSMUSG00000026255	EF hand domain containing 1 [Source:MGI Symbol;Acc:MGI:1921607]	-0.498163	-1.49157	-1.49079
Gm16535	1	87264481	87265174	-	ENSMUSG00000026255	EF hand domain containing 1 [Source:MGI Symbol;Acc:MGI:1921607]	-3.938	-3.93838	-3.94053
Gigyf2	1	87326998	87450796	+	ENSMUSG00000048000	GRB10 interacting GYF protein 2 [Source:MGI Symbol;Acc:MGI:2138584]	5.39952	5.30692	5.27594
Kcnj13	1	87386363	87394729	-	ENSMUSG00000048000	GRB10 interacting GYF protein 2 [Source:MGI Symbol;Acc:MGI:2138584]	-3.938	-3.72233	-3.94053
3110079O15Rik	1	87470264	87475459	+	ENSMUSG00000026258	RIKEN cDNA 3110079O15 gene [Source:MGI Symbol;Acc:MGI:1920484]	-3.938	-3.93838	-3.94053
Ngef	1	87476834	87573870	-	ENSMUSG00000026259	neuronal guanine nucleotide exchange factor [Source:MGI Symbol;Acc:MGI:1858414]	-3.02191	-1.25843	-1.26959
Neu2	1	87509889	87597845	+	ENSMUSG00000026259	neuronal guanine nucleotide exchange factor [Source:MGI Symbol;Acc:MGI:1858414]	-3.938	-3.93838	-3.94053
Inpp5d	1	87620312	87720507	+	ENSMUSG00000026288	inositol polyphosphate-5-phosphatase D [Source:MGI Symbol;Acc:MGI:107357]	4.61176	4.64227	4.60408
Atg16l1	1	87755870	87792428	+	ENSMUSG00000026289	autophagy-related 16-like 1 (yeast) [Source:MGI Symbol;Acc:MGI:1924290]	4.58041	4.5412	4.6593
5830472F04Rik	1	87796467	87796817	+	ENSMUSG00000073623	RIKEN cDNA 5830472F04 gene [Source:MGI Symbol;Acc:MGI:1923354]	-3.938	-3.93838	-3.94053
Sag	1	87803680	87845158	+	ENSMUSG00000056055	retinal S-antigen [Source:MGI Symbol;Acc:MGI:98227]	6.84047	7.26289	8.29539
Dgkd	1	87853287	87944489	+	ENSMUSG00000070738	diacylglycerol kinase, delta [Source:MGI Symbol;Acc:MGI:2138334]	4.69029	4.859	4.81422
Usp40	1	87945121	88008551	-	ENSMUSG00000005501	ubiquitin specific peptidase 40 [Source:MGI Symbol;Acc:MGI:2443184]	2.52029	2.55428	2.7113
Ugt1a10	1	88055388	88219004	+	ENSMUSG00000090165	UDP glycosyltransferase 1 family, polypeptide A10 [Source:MGI Symbol;Acc:MGI:3580642]	-3.938	-3.91539	-3.94053
Gm20528	1	88055393	88218584	-	ENSMUSG00000090165	UDP glycosyltransferase 1 family, polypeptide A10 [Source:MGI Symbol;Acc:MGI:3580642]	-3.938	-3.93838	-3.94053
Ugt1a9	1	88070800	88218997	+	ENSMUSG00000090165	UDP glycosyltransferase 1 family, polypeptide A10 [Source:MGI Symbol;Acc:MGI:3580642]	-3.938	-3.91539	-3.90828
Ugt1a8	1	88087813	88219004	+	ENSMUSG00000090165	UDP glycosyltransferase 1 family, polypeptide A10 [Source:MGI Symbol;Acc:MGI:3580642]	-3.938	-3.91539	-3.94053
Ugt1a7c	1	88095062	88220002	+	ENSMUSG00000090165	UDP glycosyltransferase 1 family, polypeptide A10 [Source:MGI Symbol;Acc:MGI:3580642]	-3.938	-3.91539	-3.94053
Ugt1a6b	1	88103252	88219003	+	ENSMUSG00000090165	UDP glycosyltransferase 1 family, polypeptide A10 [Source:MGI Symbol;Acc:MGI:3580642]	-3.938	-3.87407	-3.94053
Ugt1a6a	1	88103252	88220002	+	ENSMUSG00000090165	UDP glycosyltransferase 1 family, polypeptide A10 [Source:MGI Symbol;Acc:MGI:3580642]	-3.938	-3.87407	-3.94053
Ugt1a5	1	88166012	88218997	+	ENSMUSG00000090165	UDP glycosyltransferase 1 family, polypeptide A10 [Source:MGI Symbol;Acc:MGI:3580642]	-3.938	-3.91539	-3.94053
Ugt1a2	1	88200601	88218997	+	ENSMUSG00000090165	UDP glycosyltransferase 1 family, polypeptide A10 [Source:MGI Symbol;Acc:MGI:3580642]	-3.938	-3.91539	-3.94053
Dnajb3	1	88204732	88205748	-	ENSMUSG00000090165	UDP glycosyltransferase 1 family, polypeptide A10 [Source:MGI Symbol;Acc:MGI:3580642]	-2.26547	-1.16773	-1.17901
Ugt1a1	1	88211959	88218997	+	ENSMUSG00000090165	UDP glycosyltransferase 1 family, polypeptide A10 [Source:MGI Symbol;Acc:MGI:3580642]	-3.938	-3.91539	-3.94053
Heatr7b1	1	88226986	88262289	+	ENSMUSG00000079429	HEAT repeat containing 7B1 [Source:MGI Symbol;Acc:MGI:3705228]	-3.938	-3.93838	-3.94053
Hjurp	1	88262471	88277633	-	ENSMUSG00000044783	Holliday junction recognition protein [Source:MGI Symbol;Acc:MGI:2685821]	5.56923	5.82796	5.9633
Trpm8	1	88277661	88389293	+	ENSMUSG00000036251	transient receptor potential cation channel, subfamily M, member 8 [Source:MGI Symbol;Acc:MGI:2181435]	-3.938	-3.93838	-3.94053
4930453O03Rik	1	88347489	88352930	-	ENSMUSG00000036251	transient receptor potential cation channel, subfamily M, member 8 [Source:MGI Symbol;Acc:MGI:2181435]	-3.938	-3.93838	-3.94053
Spp2	1	88406961	88426438	+	ENSMUSG00000026295	secreted phosphoprotein 2 [Source:MGI Symbol;Acc:MGI:1922646]	-3.938	-3.93838	-3.94053
Glrp1	1	88501123	88509886	-	ENSMUSG00000062310	glutamine repeat protein 1 [Source:MGI Symbol;Acc:MGI:108038]	-3.938	-3.93838	-3.94053
Arl4c	1	88673125	88702221	-	ENSMUSG00000049866	ADP-ribosylation factor-like 4C [Source:MGI Symbol;Acc:MGI:2445172]	2.68336	0.915935	0.30727
Sh3bp4	1	89070415	89155068	+	ENSMUSG00000036206	SH3-domain binding protein 4 [Source:MGI Symbol;Acc:MGI:2138297]	2.34479	3.564	3.95317
Agap1	1	89454811	89895282	+	ENSMUSG00000055013	ArfGAP with GTPase domain, ankyrin repeat and PH domain 1 [Source:MGI Symbol;Acc:MGI:2653690]	3.73519	3.24609	3.10959
Gbx2	1	89927962	89933290	-	ENSMUSG00000034486	gastrulation brain homeobox 2 [Source:MGI Symbol;Acc:MGI:95668]	2.78424	1.09607	1.08247
D130058E05Rik	1	89930234	89931862	+	ENSMUSG00000034486	gastrulation brain homeobox 2 [Source:MGI Symbol;Acc:MGI:95668]	-1.24603	-2.6794	-3.85872
Asb18	1	89952591	90014666	-	ENSMUSG00000067081	ankyrin repeat and SOCS box-containing 18 [Source:MGI Symbol;Acc:MGI:2655109]	-3.938	-3.93838	-3.94053
Iqca	1	90042132	90153401	-	ENSMUSG00000026301	IQ motif containing with AAA domain [Source:MGI Symbol;Acc:MGI:1922168]	-3.938	-3.93838	-3.61756
Cxcr7	1	90203980	90216751	+	ENSMUSG00000044337	chemokine (C-X-C motif) receptor 7 [Source:MGI Symbol;Acc:MGI:109562]	-1.60038	-1.51309	-0.713194
Cops8	1	90603425	90613341	+	ENSMUSG00000034432	COP9 (constitutive photomorphogenic) homolog, subunit 8 (Arabidopsis thaliana) [Source:MGI Symbol;Acc:MGI:1915363]	3.8858	3.7247	3.57411
Gm9991	1	90675161	90679793	+	ENSMUSG00000056128	predicted gene 9991 [Source:MGI Symbol;Acc:MGI:3643217]	-3.938	-3.93838	-3.94053
Col6a3	1	90765923	90843971	-	ENSMUSG00000048126	collagen, type VI, alpha 3 [Source:MGI Symbol;Acc:MGI:88461]	-3.938	-3.93838	-3.79739
Mlph	1	90915085	90951142	+	ENSMUSG00000026303	melanophilin [Source:MGI Symbol;Acc:MGI:2176380]	-3.63664	-3.79646	-3.94053
Prlh	1	90953108	90954012	+	ENSMUSG00000090550	prolactin releasing hormone [Source:MGI Symbol;Acc:MGI:3644668]	-3.938	-3.93838	-3.94053
Rab17	1	90958133	90969661	-	ENSMUSG00000026304	RAB17, member RAS oncogene family [Source:MGI Symbol;Acc:MGI:104640]	-2.92068	-3.87407	-3.94053
Lrrfip1	1	90998727	91128944	+	ENSMUSG00000026305	leucine rich repeat (in FLII) interacting protein 1 [Source:MGI Symbol;Acc:MGI:1342770]	2.87128	1.94907	1.75063
Rbm44	1	91145103	91170795	+	ENSMUSG00000070732	RNA binding motif protein 44 [Source:MGI Symbol;Acc:MGI:2685663]	-0.218485	1.14096	0.972541
Ramp1	1	91179822	91225196	+	ENSMUSG00000034353	receptor (calcitonin) activity modifying protein 1 [Source:MGI Symbol;Acc:MGI:1858418]	-3.938	-3.62173	-3.3015
Ube2f	1	91250311	91288877	+	ENSMUSG00000034343	ubiquitin-conjugating enzyme E2F (putative) [Source:MGI Symbol;Acc:MGI:1915171]	3.02603	2.09215	2.27334
Scly	1	91298338	91321075	+	ENSMUSG00000026307	selenocysteine lyase [Source:MGI Symbol;Acc:MGI:1355310]	1.71386	1.37601	1.26264
Gm17090	1	91305092	91321101	-	ENSMUSG00000026307	selenocysteine lyase [Source:MGI Symbol;Acc:MGI:1355310]	-3.938	-3.93838	-3.94053
Espnl	1	91322075	91348306	+	ENSMUSG00000049515	espin-like [Source:MGI Symbol;Acc:MGI:2685402]	-3.63664	-2.49554	-2.19379
Klhl30	1	91351016	91362416	+	ENSMUSG00000026308	kelch-like 30 (Drosophila) [Source:MGI Symbol;Acc:MGI:1918038]	-3.938	-3.89706	-3.94053
Fam132b	1	91366430	91374216	+	ENSMUSG00000047443	family with sequence similarity 132, member B [Source:MGI Symbol;Acc:MGI:3606476]	-0.150951	-0.207324	-0.384322
Ilkap	1	91375831	91398783	-	ENSMUSG00000026309	integrin-linked kinase-associated serine/threonine phosphatase 2C [Source:MGI Symbol;Acc:MGI:1914694]	3.63141	3.38214	2.99605
Hes6	1	91411483	91414038	-	ENSMUSG00000067071	hairy and enhancer of split 6 (Drosophila) [Source:MGI Symbol;Acc:MGI:1859852]	1.9771	1.33969	0.428115
Per2	1	91415984	91459330	-	ENSMUSG00000055866	period homolog 2 (Drosophila) [Source:MGI Symbol;Acc:MGI:1195265]	-0.497628	-3.2219	-3.52444
Traf3ip1	1	91494668	91529303	+	ENSMUSG00000034292	TRAF3 interacting protein 1 [Source:MGI Symbol;Acc:MGI:1921269]	2.57065	2.35781	2.21073
Asb1	1	91540565	91559590	+	ENSMUSG00000026311	ankyrin repeat and SOCS box-containing 1 [Source:MGI Symbol;Acc:MGI:1929735]	2.41196	2.15322	2.13867
Twist2	1	91801461	91848028	+	ENSMUSG00000007805	twist homolog 2 (Drosophila) [Source:MGI Symbol;Acc:MGI:104685]	-3.938	-3.93838	-3.94053
Hdac4	1	91928785	91931176	-	ENSMUSG00000073617	histone deacetylase 4 [Source:MGI Symbol;Acc:MGI:3036234]	1.40091	1.03086	1.01527
Hdac4	1	91932757	92148393	-	ENSMUSG00000026313	histone deacetylase 4 [Source:MGI Symbol;Acc:MGI:3036234]	2.88362	2.64079	2.6541
Ndufa10	1	92439010	92473860	-	ENSMUSG00000026260	NADH dehydrogenase (ubiquinone) 1 alpha subcomplex 10 [Source:MGI Symbol;Acc:MGI:1914523]	4.92782	4.83012	4.94192
Olfr1416	1	92479681	92480619	-	ENSMUSG00000067064	olfactory receptor 1416 [Source:MGI Symbol;Acc:MGI:3031250]	-3.938	-3.93838	-3.94053
Olfr1415	1	92490818	92491753	-	ENSMUSG00000057464	olfactory receptor 1415 [Source:MGI Symbol;Acc:MGI:3031249]	-3.938	-3.93838	-3.94053
Olfr1414	1	92511048	92518515	-	ENSMUSG00000042849	olfactory receptor 1414 [Source:MGI Symbol;Acc:MGI:3031248]	-3.938	-3.93838	-3.94053
Olfr1413	1	92573125	92574206	+	ENSMUSG00000058904	olfactory receptor 1413 [Source:MGI Symbol;Acc:MGI:3031247]	-3.938	-3.93838	-3.94053
Olfr1412	1	92588332	92589297	+	ENSMUSG00000046300	olfactory receptor 1412 [Source:MGI Symbol;Acc:MGI:3031246]	-3.938	-3.93838	-3.94053
Olfr1411	1	92596521	92597492	+	ENSMUSG00000062497	olfactory receptor 1411 [Source:MGI Symbol;Acc:MGI:3031245]	-3.938	-3.93838	-3.94053
Olfr1410	1	92607839	92608847	+	ENSMUSG00000063583	olfactory receptor 1410 [Source:MGI Symbol;Acc:MGI:3031244]	-3.938	-3.93838	-3.94053
Olfr12	1	92619881	92621001	+	ENSMUSG00000061616	olfactory receptor 12 [Source:MGI Symbol;Acc:MGI:107863]	-3.938	-3.93838	-3.94053
Myeov2	1	92637145	92641985	-	ENSMUSG00000073616	myeloma overexpressed 2 [Source:MGI Symbol;Acc:MGI:1914165]	2.68159	2.96225	3.06518
Otos	1	92644218	92648841	-	ENSMUSG00000044055	otospiralin [Source:MGI Symbol;Acc:MGI:2672814]	-3.938	-3.93838	-3.94053
Gpc1	1	92831645	92860198	+	ENSMUSG00000034220	glypican 1 [Source:MGI Symbol;Acc:MGI:1194891]	2.96251	3.36626	2.94704
Ankmy1	1	92870129	92902906	-	ENSMUSG00000034212	ankyrin repeat and MYND domain containing 1 [Source:MGI Symbol;Acc:MGI:3045261]	-3.938	-3.10021	-3.2716
Dusp28	1	92906989	92908620	+	ENSMUSG00000047067	dual specificity phosphatase 28 [Source:MGI Symbol;Acc:MGI:1914696]	-0.356655	0.195507	0.734413
Rnpepl1	1	92910783	92924384	+	ENSMUSG00000026269	arginyl aminopeptidase (aminopeptidase B)-like 1 [Source:MGI Symbol;Acc:MGI:1914170]	1.79106	1.41106	1.02034
Capn10	1	92934376	92947941	+	ENSMUSG00000026270	calpain 10 [Source:MGI Symbol;Acc:MGI:1344392]	2.4763	2.54946	2.64756
Gpr35	1	92973119	92986391	+	ENSMUSG00000026271	G protein-coupled receptor 35 [Source:MGI Symbol;Acc:MGI:1929509]	-3.70416	-3.93838	-3.94053
Aqp12	1	93006334	93012269	+	ENSMUSG00000045091	aquaporin 12 [Source:MGI Symbol;Acc:MGI:2664636]	-3.938	-3.93838	-3.94053
Kif1a	1	93015456	93101865	-	ENSMUSG00000014602	kinesin family member 1A [Source:MGI Symbol;Acc:MGI:108391]	3.29142	1.62298	1.14731
Agxt	1	93135245	93145407	+	ENSMUSG00000026272	alanine-glyoxylate aminotransferase [Source:MGI Symbol;Acc:MGI:1329033]	-3.938	-3.79646	-3.8792
2310007B03Rik	1	93151349	93160948	-	ENSMUSG00000034159	RIKEN cDNA 2310007B03 gene [Source:MGI Symbol;Acc:MGI:1919124]	-2.91393	-3.93838	-3.94053
E030010N08Rik	1	93215899	93231072	+	ENSMUSG00000084989	RIKEN cDNA E030010N08 gene [Source:MGI Symbol;Acc:MGI:3045962]	-0.526573	-0.957398	-0.803735
Sned1	1	93235841	93301065	+	ENSMUSG00000047793	sushi, nidogen and EGF-like domains 1 [Source:MGI Symbol;Acc:MGI:3045960]	2.51465	0.858808	1.04297
Mterfd2	1	93299211	93305915	-	ENSMUSG00000047793	sushi, nidogen and EGF-like domains 1 [Source:MGI Symbol;Acc:MGI:3045960]	3.2124	3.16794	2.9566
Pask	1	93308770	93343482	-	ENSMUSG00000026274	PAS domain containing serine/threonine kinase [Source:MGI Symbol;Acc:MGI:2155936]	4.28626	4.43518	4.4768
Ppp1r7	1	93342854	93373489	+	ENSMUSG00000026274	PAS domain containing serine/threonine kinase [Source:MGI Symbol;Acc:MGI:2155936]	4.82564	4.82715	4.8753
Ano7	1	93373896	93403502	+	ENSMUSG00000034107	anoctamin 7 [Source:MGI Symbol;Acc:MGI:3052714]	-3.938	-3.93838	-3.94053
Hdlbp	1	93405940	93478808	-	ENSMUSG00000034088	high density lipoprotein (HDL) binding protein [Source:MGI Symbol;Acc:MGI:99256]	6.98576	6.92449	6.91164
Gm17415	1	93421682	93422488	+	ENSMUSG00000034088	high density lipoprotein (HDL) binding protein [Source:MGI Symbol;Acc:MGI:99256]	4.59208	4.87889	4.86383
2002-09-01	1	93478964	93510260	+	ENSMUSG00000026276	septin 2 [Source:MGI Symbol;Acc:MGI:97298]	6.55454	6.36866	6.34645
Farp2	1	93512079	93621976	+	ENSMUSG00000034066	FERM, RhoGEF and pleckstrin domain protein 2 [Source:MGI Symbol;Acc:MGI:2385126]	-0.446905	-1.81139	-2.33174
Stk25	1	93621902	93635722	-	ENSMUSG00000034066	FERM, RhoGEF and pleckstrin domain protein 2 [Source:MGI Symbol;Acc:MGI:2385126]	3.50073	3.73011	3.45639
Bok	1	93685694	93695762	+	ENSMUSG00000026278	BCL2-related ovarian killer protein [Source:MGI Symbol;Acc:MGI:1858494]	1.73205	1.32253	1.05207
Thap4	1	93705391	93754838	-	ENSMUSG00000026279	THAP domain containing 4 [Source:MGI Symbol;Acc:MGI:1914276]	2.72149	2.0127	2.05458
Atg4b	1	93751500	93789434	+	ENSMUSG00000026279	THAP domain containing 4 [Source:MGI Symbol;Acc:MGI:1914276]	2.8668	2.80584	2.67429
Dtymk	1	93792576	93801934	-	ENSMUSG00000026281	deoxythymidylate kinase [Source:MGI Symbol;Acc:MGI:108396]	4.97499	4.82684	4.5531
Ing5	1	93803965	93822101	+	ENSMUSG00000026283	inhibitor of growth family, member 5 [Source:MGI Symbol;Acc:MGI:1922816]	4.85123	4.55617	4.43502
D2hgdh	1	93825240	93852348	+	ENSMUSG00000073609	D-2-hydroxyglutarate dehydrogenase [Source:MGI Symbol;Acc:MGI:2138209]	1.50547	1.88193	1.83877
Gal3st2	1	93861344	93876494	+	ENSMUSG00000094651	galactose-3-O-sulfotransferase 2 [Source:MGI Symbol;Acc:MGI:2685834]	-3.938	-3.77082	-3.3015
Gm9994	1	93918437	93941239	+	ENSMUSG00000093805	predicted gene 9994 [Source:MGI Symbol;Acc:MGI:3711964]	-3.938	-3.93838	-3.94053
Gm6086	1	93990509	94011541	+	ENSMUSG00000073608	predicted gene 6086 [Source:MGI Symbol;Acc:MGI:3646771]	-3.89732	-2.60833	-2.48869
Neu4	1	94020493	94028326	+	ENSMUSG00000034000	sialidase 4 [Source:MGI Symbol;Acc:MGI:2661364]	-3.938	-3.93838	-3.94053
Pdcd1	1	94038307	94052553	-	ENSMUSG00000026285	programmed cell death 1 [Source:MGI Symbol;Acc:MGI:104879]	-3.8298	-2.20028	-1.40776
Fam174a	1	95313628	95335284	+	ENSMUSG00000051185	family with sequence similarity 174, member A [Source:MGI Symbol;Acc:MGI:1914948]	-0.607725	0.0527349	0.223296
St8sia4	1	95587684	95667594	-	ENSMUSG00000040710	ST8 alpha-N-acetyl-neuraminide alpha-2,8-sialyltransferase 4 [Source:MGI Symbol;Acc:MGI:106018]	-2.52214	-2.58468	-3.13187
Slco4c1	1	96818784	96872171	-	ENSMUSG00000040693	solute carrier organic anion transporter family, member 4C1 [Source:MGI Symbol;Acc:MGI:2442784]	1.03083	1.20153	1.42104
Slco6b1	1	96906176	96997577	-	ENSMUSG00000090974	solute carrier organic anion transporter family, member 6b1 [Source:MGI Symbol;Acc:MGI:1915104]	-3.938	-3.93838	-3.94053
Gm6430	1	97024681	97025928	+	ENSMUSG00000044757	predicted gene 6430 [Source:MGI Symbol;Acc:MGI:3648857]	5.46369	5.28623	5.29865
Slco6c1	1	97059038	97128253	-	ENSMUSG00000026331	solute carrier organic anion transporter family, member 6c1 [Source:MGI Symbol;Acc:MGI:1921691]	-3.938	-3.93838	-3.94053
D1Ertd622e	1	97643903	97662074	-	ENSMUSG00000044768	DNA segment, Chr 1, ERATO Doi 622, expressed [Source:MGI Symbol;Acc:MGI:1277184]	0.995759	0.566245	0.587584
Ppip5k2	1	97706048	97770411	-	ENSMUSG00000040648	diphosphoinositol pentakisphosphate kinase 2 [Source:MGI Symbol;Acc:MGI:2142810]	5.49423	5.10199	5.15403
Gin1	1	97770172	97793709	+	ENSMUSG00000040648	diphosphoinositol pentakisphosphate kinase 2 [Source:MGI Symbol;Acc:MGI:2142810]	2.06508	1.69731	1.51932
Pam	1	97795114	98095646	-	ENSMUSG00000026335	peptidylglycine alpha-amidating monooxygenase [Source:MGI Symbol;Acc:MGI:97475]	1.93452	2.24126	2.13164
B230216N24Rik	1	98031116	98057680	-	ENSMUSG00000026335	peptidylglycine alpha-amidating monooxygenase [Source:MGI Symbol;Acc:MGI:97475]	0.754955	0.493085	1.10517
Slco6d1	1	98421124	98516988	+	ENSMUSG00000026336	solute carrier organic anion transporter family, member 6d1 [Source:MGI Symbol;Acc:MGI:1918116]	-3.938	-3.93838	-3.94053
Cntnap5b	1	99772765	100485942	+	ENSMUSG00000067028	contactin associated protein-like 5B [Source:MGI Symbol;Acc:MGI:3664583]	-3.938	-3.93838	-3.94053
Cdh20	1	104768529	104995481	+	ENSMUSG00000050840	cadherin 20 [Source:MGI Symbol;Acc:MGI:1346069]	-3.74484	-3.14221	-2.93035
Gm15699	1	104911431	104912333	-	ENSMUSG00000050840	cadherin 20 [Source:MGI Symbol;Acc:MGI:1346069]	-3.938	-3.93838	-3.94053
Rnf152	1	105276917	105356710	-	ENSMUSG00000047496	ring finger protein 152 [Source:MGI Symbol;Acc:MGI:2443787]	-1.79834	-2.30928	-1.35159
Pign	1	105518422	105659008	-	ENSMUSG00000056536	phosphatidylinositol glycan anchor biosynthesis, class N [Source:MGI Symbol;Acc:MGI:1351629]	3.08028	3.40679	3.57822
2310035C23Rik	1	105663861	105755131	+	ENSMUSG00000026319	RIKEN cDNA 2310035C23 gene [Source:MGI Symbol;Acc:MGI:1922832]	4.03313	4.32713	4.46156
Tnfrsf11a	1	105780723	105847981	+	ENSMUSG00000026321	tumor necrosis factor receptor superfamily, member 11a [Source:MGI Symbol;Acc:MGI:1314891]	-2.12683	0.321822	0.399871
Zcchc2	1	105990406	106034074	+	ENSMUSG00000038866	zinc finger, CCHC domain containing 2 [Source:MGI Symbol;Acc:MGI:2444114]	3.25127	3.24073	3.19472
Phlpp1	1	106171752	106394250	+	ENSMUSG00000044340	PH domain and leucine rich repeat protein phosphatase 1 [Source:MGI Symbol;Acc:MGI:2138327]	2.12217	2.05292	2.07964
Bcl2	1	106538178	106714274	-	ENSMUSG00000057329	B cell leukemia/lymphoma 2 [Source:MGI Symbol;Acc:MGI:88138]	-0.955832	-3.00163	-3.29019
D630008O14Rik	1	106541943	106575045	+	ENSMUSG00000057329	B cell leukemia/lymphoma 2 [Source:MGI Symbol;Acc:MGI:88138]	-3.938	-3.93838	-3.94053
Kdsr	1	106720410	106759742	-	ENSMUSG00000009905	3-ketodihydrosphingosine reductase [Source:MGI Symbol;Acc:MGI:1918000]	3.42574	3.55422	3.55901
Vps4b	1	106764071	106796728	-	ENSMUSG00000009907	vacuolar protein sorting 4b (yeast) [Source:MGI Symbol;Acc:MGI:1100499]	4.89622	4.78021	4.86885
Serpinb5	1	106861173	106883348	+	ENSMUSG00000067006	serine (or cysteine) peptidase inhibitor, clade B, member 5 [Source:MGI Symbol;Acc:MGI:109579]	-3.89732	-3.89706	-3.85872
Serpinb12	1	106934449	106957080	+	ENSMUSG00000059956	serine (or cysteine) peptidase inhibitor, clade B (ovalbumin), member 12 [Source:MGI Symbol;Acc:MGI:1919119]	-3.938	-3.93838	-3.94053
Serpinb13	1	106980984	107001195	+	ENSMUSG00000048775	serine (or cysteine) peptidase inhibitor, clade B (ovalbumin), member 13 [Source:MGI Symbol;Acc:MGI:3042250]	-3.938	-3.93838	-3.94053
Serpinb3a	1	107045587	107052337	-	ENSMUSG00000044594	serine (or cysteine) peptidase inhibitor, clade B (ovalbumin), member 3A [Source:MGI Symbol;Acc:MGI:3573933]	-3.938	-3.93838	-3.94053
Serpinb3d	1	107078193	107083480	-	ENSMUSG00000058017	serine (or cysteine) peptidase inhibitor, clade B (ovalbumin), member 3D [Source:MGI Symbol;Acc:MGI:2683295]	-3.938	-3.93838	-3.94053
Serpinb3b	1	107153940	107278361	-	ENSMUSG00000073602	serine (or cysteine) peptidase inhibitor, clade B (ovalbumin), member 3B [Source:MGI Symbol;Acc:MGI:2683293]	-3.938	-3.93838	-3.94053
Serpinb3c	1	107271201	107278371	-	ENSMUSG00000073602	serine (or cysteine) peptidase inhibitor, clade B (ovalbumin), member 3B [Source:MGI Symbol;Acc:MGI:2683293]	-3.938	-3.93838	-3.94053
Serpinb11	1	107361929	107380475	+	ENSMUSG00000026327	serine (or cysteine) peptidase inhibitor, clade B (ovalbumin), member 11 [Source:MGI Symbol;Acc:MGI:1914207]	-3.938	-3.93838	-3.94053
Gm15391	1	107385200	107387412	-	ENSMUSG00000087210	predicted gene 15391 [Source:MGI Symbol;Acc:MGI:3705314]	-3.938	-3.93838	-3.94053
Serpinb7	1	107399655	107452689	+	ENSMUSG00000067001	serine (or cysteine) peptidase inhibitor, clade B, member 7 [Source:MGI Symbol;Acc:MGI:2151053]	-3.938	-3.93838	-3.94053
Serpinb2	1	107511423	107535478	+	ENSMUSG00000062345	serine (or cysteine) peptidase inhibitor, clade B, member 2 [Source:MGI Symbol;Acc:MGI:97609]	-3.938	-3.93838	-3.94053
Serpinb8	1	107590006	107608909	+	ENSMUSG00000026315	serine (or cysteine) peptidase inhibitor, clade B, member 8 [Source:MGI Symbol;Acc:MGI:894657]	-3.938	-3.93838	-3.94053
Gm15389	1	107687008	107693514	+	ENSMUSG00000086161	predicted gene 15389 [Source:MGI Symbol;Acc:MGI:3705287]	-3.89732	-3.93838	-3.39618
Cdh7	1	109982431	110140157	+	ENSMUSG00000026312	cadherin 7, type 2 [Source:MGI Symbol;Acc:MGI:2442792]	-3.59595	-3.93838	-3.94053
Cdh19	1	110889195	110977372	-	ENSMUSG00000047216	cadherin 19, type 2 [Source:MGI Symbol;Acc:MGI:3588198]	-3.938	-3.93838	-3.94053
Dsel	1	111858702	111864909	-	ENSMUSG00000038702	dermatan sulfate epimerase-like [Source:MGI Symbol;Acc:MGI:2442948]	2.3491	2.58143	2.65308
Cntnap5a	1	115684756	116582026	+	ENSMUSG00000070695	contactin associated protein-like 5A [Source:MGI Symbol;Acc:MGI:3643623]	-3.938	-3.59292	-3.90828
AC132379.1	1	116803193	116821850	+	ENSMUSG00000094429	No description	-3.938	-3.93838	-3.94053
Tsn	1	118298517	118311132	-	ENSMUSG00000026374	translin [Source:MGI Symbol;Acc:MGI:109263]	5.06161	5.09231	4.97776
Mki67ip	1	118321839	118333822	+	ENSMUSG00000026377	Mki67 (FHA domain) interacting nucleolar phosphoprotein [Source:MGI Symbol;Acc:MGI:1915199]	5.54934	5.3546	5.36146
Clasp1	1	118389058	118609432	+	ENSMUSG00000064302	CLIP associating protein 1 [Source:MGI Symbol;Acc:MGI:1923957]	4.74507	4.68218	4.69653
2900060B14Rik	1	118458670	118458747	-	ENSMUSG00000064302	CLIP associating protein 1 [Source:MGI Symbol;Acc:MGI:1923957]	-3.938	-3.93838	-3.94053
Tfcp2l1	1	118627945	118685167	+	ENSMUSG00000026380	transcription factor CP2-like 1 [Source:MGI Symbol;Acc:MGI:2444691]	5.73854	6.3549	6.49132
Gli2	1	118834132	119053619	-	ENSMUSG00000048402	GLI-Kruppel family member GLI2 [Source:MGI Symbol;Acc:MGI:95728]	3.03901	2.59268	2.59638
Inhbb	1	119415465	119422248	-	ENSMUSG00000037035	inhibin beta-B [Source:MGI Symbol;Acc:MGI:96571]	2.18142	0.862925	1.07726
Ralb	1	119470305	119504794	-	ENSMUSG00000004451	v-ral simian leukemia viral oncogene homolog B (ras related) [Source:MGI Symbol;Acc:MGI:1927244]	3.07537	2.64012	2.55208
Epb4.1l5	1	119545033	119649000	-	ENSMUSG00000026383	erythrocyte protein band 4.1-like 5 [Source:MGI Symbol;Acc:MGI:103006]	3.52076	2.90213	2.83904
Ptpn4	1	119658044	119837613	-	ENSMUSG00000026384	protein tyrosine phosphatase, non-receptor type 4 [Source:MGI Symbol;Acc:MGI:1099792]	4.03018	3.93154	3.95568
Tmem177	1	119907890	119913208	-	ENSMUSG00000036975	transmembrane protein 177 [Source:MGI Symbol;Acc:MGI:1913593]	1.59035	1.72405	1.9861
Gm101	1	119923341	119997234	-	ENSMUSG00000036962	predicted gene 101 [Source:MGI Symbol;Acc:MGI:2684947]	-3.938	-3.93838	-3.94053
Sctr	1	120006980	120063528	+	ENSMUSG00000026387	secretin receptor [Source:MGI Symbol;Acc:MGI:2441720]	-3.938	-3.93838	-3.94053
Tmem37	1	120067377	120074074	-	ENSMUSG00000050777	transmembrane protein 37 [Source:MGI Symbol;Acc:MGI:2157899]	-1.17745	-2.94683	-2.74674
Dbi	1	120113280	120121078	-	ENSMUSG00000026385	diazepam binding inhibitor [Source:MGI Symbol;Acc:MGI:94865]	3.71313	3.89577	3.93193
3110009E18Rik	1	120121187	120188189	+	ENSMUSG00000026388	RIKEN cDNA 3110009E18 gene [Source:MGI Symbol;Acc:MGI:1920353]	-0.399323	-1.62042	-1.36424
Steap3	1	120190757	120272705	-	ENSMUSG00000026389	STEAP family member 3 [Source:MGI Symbol;Acc:MGI:1915678]	2.00286	2.40965	2.48543
C1ql2	1	120340582	120343171	+	ENSMUSG00000036907	complement component 1, q subcomponent-like 2 [Source:MGI Symbol;Acc:MGI:3032521]	-3.938	-3.72233	-3.94053
Marco	1	120474538	120505084	-	ENSMUSG00000026390	macrophage receptor with collagenous structure [Source:MGI Symbol;Acc:MGI:1309998]	-3.938	-3.93838	-3.94053
En1	1	120602418	120609296	+	ENSMUSG00000058665	engrailed 1 [Source:MGI Symbol;Acc:MGI:95389]	-2.10598	-2.08405	-2.29707
Insig2	1	121304353	121332589	-	ENSMUSG00000003721	insulin induced gene 2 [Source:MGI Symbol;Acc:MGI:1920249]	1.81024	1.77021	1.60099
Ccdc93	1	121431049	121506460	+	ENSMUSG00000026339	coiled-coil domain containing 93 [Source:MGI Symbol;Acc:MGI:1918079]	3.02794	2.90869	2.66195
Gm15392	1	121489296	121493203	-	ENSMUSG00000026339	coiled-coil domain containing 93 [Source:MGI Symbol;Acc:MGI:1918079]	-3.938	-3.93838	-3.94053
Htr5b	1	121509842	121528465	-	ENSMUSG00000050534	5-hydroxytryptamine (serotonin) receptor 5B [Source:MGI Symbol;Acc:MGI:96284]	-3.89732	-3.93838	-3.8792
Ddx18	1	121553835	121567989	-	ENSMUSG00000001674	DEAD (Asp-Glu-Ala-Asp) box polypeptide 18 [Source:MGI Symbol;Acc:MGI:1914192]	5.6993	5.65714	5.62279
Dpp10	1	123332142	124045559	-	ENSMUSG00000036815	dipeptidylpeptidase 10 [Source:MGI Symbol;Acc:MGI:2442409]	-3.938	-3.72233	-3.94053
Actr3	1	125392905	125435727	-	ENSMUSG00000026341	ARP3 actin-related protein 3 homolog (yeast) [Source:MGI Symbol;Acc:MGI:1921367]	6.39867	6.31794	6.22392
Slc35f5	1	125561016	125595684	+	ENSMUSG00000026342	solute carrier family 35, member F5 [Source:MGI Symbol;Acc:MGI:1921400]	1.84394	0.449471	-0.0282306
Gpr39	1	125676995	125873862	+	ENSMUSG00000026343	G protein-coupled receptor 39 [Source:MGI Symbol;Acc:MGI:1918361]	-3.938	-3.93838	-3.94053
Lypd1	1	125867622	125913101	-	ENSMUSG00000026343	G protein-coupled receptor 39 [Source:MGI Symbol;Acc:MGI:1918361]	-2.14671	-0.498088	0.0259688
Nckap5	1	125913620	126830799	-	ENSMUSG00000049690	NCK-associated protein 5 [Source:MGI Symbol;Acc:MGI:2686394]	-2.7367	-1.61484	-1.94039
Mgat5	1	127204986	127483704	+	ENSMUSG00000036155	mannoside acetylglucosaminyltransferase 5 [Source:MGI Symbol;Acc:MGI:894701]	1.0895	1.1633	1.19467
Tmem163	1	127486546	127678096	-	ENSMUSG00000026347	transmembrane protein 163 [Source:MGI Symbol;Acc:MGI:1919410]	-3.938	-3.93838	-3.8792
Acmsd	1	127729413	127767564	+	ENSMUSG00000026348	amino carboxymuconate semialdehyde decarboxylase [Source:MGI Symbol;Acc:MGI:2386323]	-3.69547	-3.83778	-3.50351
Ccnt2	1	127774164	127808061	+	ENSMUSG00000026349	cyclin T2 [Source:MGI Symbol;Acc:MGI:1920199]	5.64979	5.51701	5.5968
Ysk4	1	127815271	127840290	-	ENSMUSG00000051590	Yeast Sps1/Ste20-related kinase 4 (S. cerevisiae) [Source:MGI Symbol;Acc:MGI:1203481]	-3.938	-3.93838	-3.94053
Rab3gap1	1	127868773	127943868	+	ENSMUSG00000036104	RAB3 GTPase activating protein subunit 1 [Source:MGI Symbol;Acc:MGI:2445001]	4.05491	4.34801	4.48433
Zranb3	1	127954184	128103047	-	ENSMUSG00000036086	zinc finger, RAN-binding domain containing 3 [Source:MGI Symbol;Acc:MGI:1918362]	3.76033	3.72905	3.67398
R3hdm1	1	128103306	128237735	+	ENSMUSG00000056211	R3H domain 1 (binds single-stranded nucleic acids) [Source:MGI Symbol;Acc:MGI:2448514]	3.91208	3.64664	3.51737
Ubxn4	1	128244181	128279377	+	ENSMUSG00000026353	UBX domain protein 4 [Source:MGI Symbol;Acc:MGI:1915062]	4.50744	4.4361	4.55796
Lct	1	128284756	128328318	-	ENSMUSG00000026354	lactase [Source:MGI Symbol;Acc:MGI:104576]	-3.59595	-3.56154	-3.79739
Mcm6	1	128331591	128359656	-	ENSMUSG00000026355	minichromosome maintenance deficient 6 (MIS5 homolog, S. pombe) (S. cerevisiae) [Source:MGI Symbol;Acc:MGI:1298227]	6.95056	6.84531	6.8044
Dars	1	128363708	128417416	-	ENSMUSG00000026356	aspartyl-tRNA synthetase [Source:MGI Symbol;Acc:MGI:2442544]	5.81051	5.79765	5.89353
Cxcr4	1	128588199	128592293	-	ENSMUSG00000045382	chemokine (C-X-C motif) receptor 4 [Source:MGI Symbol;Acc:MGI:109563]	-2.64131	-2.06999	-1.73719
Thsd7b	1	129273302	130219278	+	ENSMUSG00000042581	thrombospondin, type I, domain containing 7B [Source:MGI Symbol;Acc:MGI:2443925]	-3.89732	-2.33334	-1.09496
Gm16081	1	130269950	130281258	-	ENSMUSG00000086633	predicted gene 16081 [Source:MGI Symbol;Acc:MGI:3801800]	-3.938	-3.93838	-3.94053
Daf2	1	130388537	130423009	-	ENSMUSG00000026401	decay accelerating factor 2 [Source:MGI Symbol;Acc:MGI:104849]	-3.22969	-3.21888	-2.60749
Gm15674	1	130422824	130437914	+	ENSMUSG00000026401	decay accelerating factor 2 [Source:MGI Symbol;Acc:MGI:104849]	-3.938	-3.93838	-3.94053
Gm15675	1	130429781	130437191	-	ENSMUSG00000087691	predicted gene 15674 [Source:MGI Symbol;Acc:MGI:3783116]	-1.02995	-1.29368	-0.797098
Cd55	1	130439027	130462744	-	ENSMUSG00000026399	CD55 antigen [Source:MGI Symbol;Acc:MGI:104850]	-0.116764	0.923622	1.1741
Gm16083	1	130462576	130557075	+	ENSMUSG00000026399	CD55 antigen [Source:MGI Symbol;Acc:MGI:104850]	-3.938	-3.93838	-3.94053
Zp3r	1	130576713	130629621	-	ENSMUSG00000042554	zona pellucida 3 receptor [Source:MGI Symbol;Acc:MGI:104965]	-3.938	-3.93838	-3.94053
C4bp	1	130634773	130661632	-	ENSMUSG00000026405	complement component 4 binding protein [Source:MGI Symbol;Acc:MGI:88229]	-3.938	-3.93838	-3.94053
Pfkfb2	1	130689043	130729253	-	ENSMUSG00000026409ption=6-phosphofructo-2-kinase/fructose-2,6-biphosphatase2 [Source:MGI Symbol;Acc:MGI:107815]	No description	2.69391	2.38843	2.40018
Yod1	1	130717327	130722055	+	ENSMUSG00000026409ption=6-phosphofructo-2-kinase/fructose-2,6-biphosphatase2 [Source:MGI Symbol;Acc:MGI:107815]	No description	1.59233	1.40621	1.32812
AA986860	1	130731976	130744621	+	ENSMUSG00000042510	expressed sequence AA986860 [Source:MGI Symbol;Acc:MGI:2138143]	-2.38084	0.045519	-0.253215
Fcamr	1	130800902	130814740	+	ENSMUSG00000026415	Fc receptor, IgA, IgM, high affinity [Source:MGI Symbol;Acc:MGI:1927803]	-3.89732	-3.93838	-3.8792
Gm15848	1	130809977	130824084	-	ENSMUSG00000026415	Fc receptor, IgA, IgM, high affinity [Source:MGI Symbol;Acc:MGI:1927803]	-3.938	-3.93838	-3.94053
Pigr	1	130826684	130852249	+	ENSMUSG00000026417	polymeric immunoglobulin receptor [Source:MGI Symbol;Acc:MGI:103080]	-1.69643	-1.95933	-0.546269
Faim3	1	130865669	130880790	+	ENSMUSG00000042474	Fas apoptotic inhibitory molecule 3 [Source:MGI Symbol;Acc:MGI:1916419]	-3.938	-3.93838	-3.94053
Il24	1	130882074	130887454	-	ENSMUSG00000026420	interleukin 24 [Source:MGI Symbol;Acc:MGI:2135548]	-3.938	-3.72233	-3.94053
Il20	1	130907192	130911296	-	ENSMUSG00000026416	interleukin 20 [Source:MGI Symbol;Acc:MGI:1890473]	-3.938	-3.93838	-3.94053
Il19	1	130932658	130940073	-	ENSMUSG00000016524	interleukin 19 [Source:MGI Symbol;Acc:MGI:1890472]	-3.938	-3.93838	-3.94053
Il10	1	131019845	131024974	+	ENSMUSG00000016529	interleukin 10 [Source:MGI Symbol;Acc:MGI:96537]	-3.938	-3.93838	-3.94053
Mapkapk2	1	131053704	131097543	-	ENSMUSG00000016528	MAP kinase-activated protein kinase 2 [Source:MGI Symbol;Acc:MGI:109298]	2.89035	2.46007	2.47769
Dyrk3	1	131128441	131138234	-	ENSMUSG00000016526	dual-specificity tyrosine-(Y)-phosphorylation regulated kinase 3 [Source:MGI Symbol;Acc:MGI:1330300]	3.55163	4.18373	4.10576
Eif2d	1	131153181	131187658	+	ENSMUSG00000026427	eukaryotic translation initiation factor 2D [Source:MGI Symbol;Acc:MGI:109342]	4.56423	4.82566	4.72326
Rassf5	1	131176410	131245258	-	ENSMUSG00000026427	eukaryotic translation initiation factor 2D [Source:MGI Symbol;Acc:MGI:109342]	-1.46478	-2.27987	-2.43098
Ikbke	1	131254343	131279606	-	ENSMUSG00000042349	inhibitor of kappaB kinase epsilon [Source:MGI Symbol;Acc:MGI:1929612]	-2.48638	-0.944201	-1.01229
Srgap2	1	131285251	131527361	-	ENSMUSG00000026425	SLIT-ROBO Rho GTPase activating protein 2 [Source:MGI Symbol;Acc:MGI:109605]	3.91255	3.58672	3.67881
Fam72a	1	131527903	131539872	+	ENSMUSG00000055184	family with sequence similarity 72, member A [Source:MGI Symbol;Acc:MGI:1919669]	0.746109	1.26838	0.827827
Avpr1b	1	131599239	131612000	+	ENSMUSG00000026432	arginine vasopressin receptor 1B [Source:MGI Symbol;Acc:MGI:1347010]	-3.938	-3.93838	-3.94053
AC120217.1	1	131632506	131632874	-	ENSMUSG00000095841	No description	-3.938	-3.93838	-3.94053
Ctse	1	131638306	131675503	+	ENSMUSG00000004552	cathepsin E [Source:MGI Symbol;Acc:MGI:107361]	-3.938	-3.93838	-3.94053
5430435G22Rik	1	131688695	131713542	+	ENSMUSG00000052688	RIKEN cDNA 5430435G22 gene [Source:MGI Symbol;Acc:MGI:2442295]	-3.89732	-3.93838	-3.90828
Slc26a9	1	131744022	131771504	+	ENSMUSG00000042268	solute carrier family 26, member 9 [Source:MGI Symbol;Acc:MGI:2444594]	-3.22195	-2.57711	-3.07849
Pm20d1	1	131797381	131821473	+	ENSMUSG00000042251	peptidase M20 domain containing 1 [Source:MGI Symbol;Acc:MGI:2442939]	-0.58876	-0.719148	-0.661275
Slc41a1	1	131827493	131848865	+	ENSMUSG00000013275	solute carrier family 41, member 1 [Source:MGI Symbol;Acc:MGI:2444823]	2.52366	2.89091	3.24948
Rab7l1	1	131867224	131872887	+	ENSMUSG00000026433	RAB7, member RAS oncogene family-like 1 [Source:MGI Symbol;Acc:MGI:2385107]	-0.459476	-1.36589	-0.873751
Nucks1	1	131910458	131936321	+	ENSMUSG00000026434	nuclear casein kinase and cyclin-dependent kinase substrate 1 [Source:MGI Symbol;Acc:MGI:1934811]	8.18668	8.00417	7.97441
Slc45a3	1	131962967	131982963	+	ENSMUSG00000026435	solute carrier family 45, member 3 [Source:MGI Symbol;Acc:MGI:1922082]	-1.06819	0.633796	0.91983
Elk4	1	132007607	132032612	+	ENSMUSG00000026436	ELK4, member of ETS oncogene family [Source:MGI Symbol;Acc:MGI:102853]	2.041	1.46384	1.0162
Mfsd4	1	132022806	132068062	-	ENSMUSG00000026436	ELK4, member of ETS oncogene family [Source:MGI Symbol;Acc:MGI:102853]	2.35551	2.26565	2.57198
Cdk18	1	132113550	132139685	-	ENSMUSG00000026437	cyclin-dependent kinase 18 [Source:MGI Symbol;Acc:MGI:97518]	0.595032	0.991809	1.45407
Lemd1	1	132191436	132257381	+	ENSMUSG00000079330	LEM domain containing 1 [Source:MGI Symbol;Acc:MGI:1922403]	-3.10709	-3.91539	-3.94053
Gm10188	1	132229048	132229767	-	ENSMUSG00000079330	LEM domain containing 1 [Source:MGI Symbol;Acc:MGI:1922403]	-3.938	-2.64517	-2.58073
Klhdc8a	1	132298626	132307357	+	ENSMUSG00000042115	kelch domain containing 8A [Source:MGI Symbol;Acc:MGI:2442630]	-3.8298	-3.77082	-3.94053
Nuak2	1	132316126	132333488	+	ENSMUSG00000009772	NUAK family, SNF1-like kinase, 2 [Source:MGI Symbol;Acc:MGI:1921387]	0.706485	1.06292	1.26564
Tmcc2	1	132356315	132391281	-	ENSMUSG00000042066	transmembrane and coiled-coil domains 2 [Source:MGI Symbol;Acc:MGI:1916125]	0.473194	0.881835	0.664385
Gm15849	1	132381129	132382509	+	ENSMUSG00000042066	transmembrane and coiled-coil domains 2 [Source:MGI Symbol;Acc:MGI:1916125]	-3.938	-3.93838	-3.94053
Dstyk	1	132417453	132466959	+	ENSMUSG00000042046	dual serine/threonine and tyrosine protein kinase [Source:MGI Symbol;Acc:MGI:1925064]	1.72495	2.02167	1.6407
Rbbp5	1	132477367	132505665	+	ENSMUSG00000026439	retinoblastoma binding protein 5 [Source:MGI Symbol;Acc:MGI:1918367]	4.39525	4.38952	4.50552
Tmem81	1	132506230	132508637	+	ENSMUSG00000048174	transmembrane protein 81 [Source:MGI Symbol;Acc:MGI:1921876]	-0.419311	-0.0307657	-0.0575187
Cntn2	1	132509425	132542940	-	ENSMUSG00000053024	contactin 2 [Source:MGI Symbol;Acc:MGI:104518]	1.11777	1.78835	1.9183
Nfasc	1	132564691	132741797	-	ENSMUSG00000026442	neurofascin [Source:MGI Symbol;Acc:MGI:104753]	1.16413	0.912325	0.706053
Lrrn2	1	132880273	132940005	+	ENSMUSG00000026443	leucine rich repeat protein 2, neuronal [Source:MGI Symbol;Acc:MGI:106037]	-3.47223	-1.92063	-2.54568
Mdm4	1	132989845	133025366	-	ENSMUSG00000054387	transformed mouse 3T3 cell double minute 4 [Source:MGI Symbol;Acc:MGI:107934]	5.15658	4.76934	4.89291
Pik3c2b	1	133045667	133108687	+	ENSMUSG00000026447	phosphoinositide-3-kinase, class 2, beta polypeptide [Source:MGI Symbol;Acc:MGI:2685045]	0.947089	1.43243	1.71892
Ppp1r15b	1	133131143	133139783	+	ENSMUSG00000046062	protein phosphatase 1, regulatory (inhibitor) subunit 15b [Source:MGI Symbol;Acc:MGI:2444211]	5.68608	5.36859	5.40056
Plekha6	1	133246097	133303435	+	ENSMUSG00000041757	pleckstrin homology domain containing, family A member 6 [Source:MGI Symbol;Acc:MGI:2388662]	0.000147442	0.768683	0.952231
Golt1a	1	133309823	133323026	+	ENSMUSG00000041717	golgi transport 1 homolog A (S. cerevisiae) [Source:MGI Symbol;Acc:MGI:1915588]	-3.938	-3.93838	-3.94053
Kiss1	1	133321875	133329901	+	ENSMUSG00000041717	golgi transport 1 homolog A (S. cerevisiae) [Source:MGI Symbol;Acc:MGI:1915588]	-3.938	-3.93838	-3.94053
Ren1	1	133350510	133360325	+	ENSMUSG00000070645	renin 1 structural [Source:MGI Symbol;Acc:MGI:97898]	-3.938	-2.66306	-3.94053
Etnk2	1	133363572	133380336	+	ENSMUSG00000070644	ethanolamine kinase 2 [Source:MGI Symbol;Acc:MGI:2443760]	0.514573	0.0104517	-0.469243
Sox13	1	133382303	133424377	-	ENSMUSG00000070643	SRY-box containing gene 13 [Source:MGI Symbol;Acc:MGI:98361]	2.24247	1.24756	1.35745
Snrpe	1	133603871	133610291	-	ENSMUSG00000090553	small nuclear ribonucleoprotein E [Source:MGI Symbol;Acc:MGI:98346]	5.14519	5.36964	5.24841
Zc3h11a	1	133619871	133661380	-	ENSMUSG00000026464	zinc finger CCCH type containing 11A [Source:MGI Symbol;Acc:MGI:1917829]	5.74347	5.49192	5.5199
Zbed6	1	133619940	133661318	-	ENSMUSG00000026464	zinc finger CCCH type containing 11A [Source:MGI Symbol;Acc:MGI:1917829]	6.40515	6.2094	6.23898
Lax1	1	133679029	133690108	-	ENSMUSG00000051998	lymphocyte transmembrane adaptor 1 [Source:MGI Symbol;Acc:MGI:2443362]	-1.42395	-3.55092	-3.56314
Gm17678	1	133701639	133701881	-	ENSMUSG00000091176	predicted gene, 17678 [Source:MGI Symbol;Acc:MGI:4937312]	-3.938	-3.93838	-3.94053
Atp2b4	1	133702674	133801041	-	ENSMUSG00000026463	ATPase, Ca++ transporting, plasma membrane 4 [Source:MGI Symbol;Acc:MGI:88111]	0.937651	1.80141	2.01616
Optc	1	133897199	133907999	-	ENSMUSG00000010311	opticin [Source:MGI Symbol;Acc:MGI:2151113]	-3.938	-3.93838	-3.94053
Gm15851	1	133906531	133914822	+	ENSMUSG00000010311	opticin [Source:MGI Symbol;Acc:MGI:2151113]	-3.938	-3.93838	-3.94053
Prelp	1	133910304	133921414	-	ENSMUSG00000090208	predicted gene 15851 [Source:MGI Symbol;Acc:MGI:3801734]	-3.938	-3.93838	-3.94053
Fmod	1	134037254	134048277	+	ENSMUSG00000041559	fibromodulin [Source:MGI Symbol;Acc:MGI:1328364]	-3.938	-3.93838	-3.94053
Btg2	1	134075170	134079120	-	ENSMUSG00000020423	B cell translocation gene 2, anti-proliferative [Source:MGI Symbol;Acc:MGI:108384]	3.55862	4.34386	4.43502
Gm8618	1	134109368	134109799	+	ENSMUSG00000073559	predicted gene 8618 [Source:MGI Symbol;Acc:MGI:3647540]	-3.938	-3.93838	-3.90828
Chit1	1	134111242	134151540	+	ENSMUSG00000026450	chitinase 1 (chitotriosidase) [Source:MGI Symbol;Acc:MGI:1919134]	-3.938	-3.93838	-3.94053
Chi3l1	1	134182176	134190181	+	ENSMUSG00000064246	chitinase 3-like 1 [Source:MGI Symbol;Acc:MGI:1340899]	-3.09811	-3.93838	-3.94053
Mybph	1	134193448	134201231	+	ENSMUSG00000042451	myosin binding protein H [Source:MGI Symbol;Acc:MGI:1858196]	-3.8298	-3.93838	-3.94053
Adora1	1	134199223	134235431	-	ENSMUSG00000042451	myosin binding protein H [Source:MGI Symbol;Acc:MGI:1858196]	-3.69547	-2.6232	-3.94053
Myog	1	134290004	134292547	+	ENSMUSG00000026459	myogenin [Source:MGI Symbol;Acc:MGI:97276]	-3.938	-3.93838	-3.85872
Ppfia4	1	134296783	134332928	-	ENSMUSG00000026458	protein tyrosine phosphatase, receptor type, f polypeptide (PTPRF), interacting protein (liprin), alpha 4 [Source:MGI Symbol;Acc:MGI:1915757]	1.95554	1.58155	1.98779
Tmem183a	1	134346097	134361999	-	ENSMUSG00000042305	transmembrane protein 183A [Source:MGI Symbol;Acc:MGI:1914729]	4.99733	4.69624	4.60657
4933406M09Rik	1	134385940	134390981	+	ENSMUSG00000050526	RIKEN cDNA 4933406M09 gene [Source:MGI Symbol;Acc:MGI:3045320]	-3.89732	-3.93838	-3.94053
Cyb5r1	1	134405781	134411740	+	ENSMUSG00000026456	cytochrome b5 reductase 1 [Source:MGI Symbol;Acc:MGI:1919267]	4.66696	3.79015	3.68009
Adipor1	1	134415378	134433351	+	ENSMUSG00000026457	adiponectin receptor 1 [Source:MGI Symbol;Acc:MGI:1919924]	5.20948	4.90977	4.82807
Klhl12	1	134455531	134491018	+	ENSMUSG00000026455	kelch-like 12 (Drosophila) [Source:MGI Symbol;Acc:MGI:2385619]	4.02533	4.07548	4.1818
Rabif	1	134494660	134507882	+	ENSMUSG00000042229	RAB interacting factor [Source:MGI Symbol;Acc:MGI:2138605]	3.16473	2.86291	2.94367
4931440L10Rik	1	134540941	134549682	-	ENSMUSG00000046367	RIKEN cDNA 4931440L10 gene [Source:MGI Symbol;Acc:MGI:1918251]	-2.71331	-3.22842	-3.82647
Kdm5b	1	134560171	134632877	+	ENSMUSG00000042207	lysine (K)-specific demethylase 5B [Source:MGI Symbol;Acc:MGI:1922855]	7.52427	8.07456	8.15187
Syt2	1	134709300	134753149	+	ENSMUSG00000026452	synaptotagmin II [Source:MGI Symbol;Acc:MGI:99666]	-3.938	-2.05514	-0.836675
Ppp1r12b	1	134754658	134955942	-	ENSMUSG00000073557	protein phosphatase 1, regulatory (inhibitor) subunit 12B [Source:MGI Symbol;Acc:MGI:1916417]	2.08691	2.27048	2.18106
Ube2t	1	134962565	134974162	+	ENSMUSG00000026429	ubiquitin-conjugating enzyme E2T (putative) [Source:MGI Symbol;Acc:MGI:1914446]	2.20401	3.3	3.46889
Lgr6	1	134986348	135105276	-	ENSMUSG00000042793	leucine-rich repeat-containing G protein-coupled receptor 6 [Source:MGI Symbol;Acc:MGI:2441805]	-1.87872	-2.04631	-2.48883
Ptprv	1	135111169	135112306	-	ENSMUSG00000066885	protein tyrosine phosphatase, receptor type, V [Source:MGI Symbol;Acc:MGI:108027]	-3.02889	-3.89706	-3.21368
Ptpn7	1	135132725	135145320	+	ENSMUSG00000031506	protein tyrosine phosphatase, non-receptor type 7 [Source:MGI Symbol;Acc:MGI:2156893]	0.347768	0.238696	0.516142
Arl8a	1	135146824	135156269	+	ENSMUSG00000026426	ADP-ribosylation factor-like 8A [Source:MGI Symbol;Acc:MGI:1915974]	1.37007	1.38318	1.56008
Gm15445	1	135152963	135153806	+	ENSMUSG00000026426	ADP-ribosylation factor-like 8A [Source:MGI Symbol;Acc:MGI:1915974]	-3.938	-3.93838	-3.94053
Gpr37l1	1	135160234	135167681	-	ENSMUSG00000026424	G protein-coupled receptor 37-like 1 [Source:MGI Symbol;Acc:MGI:1928503]	-3.938	-2.66941	-3.94053
Gm4204	1	135232045	135233404	+	ENSMUSG00000079139	predicted gene 4204 [Source:MGI Symbol;Acc:MGI:3782381]	3.92185	3.83706	3.99201
Elf3	1	135253574	135258472	-	ENSMUSG00000003051	E74-like factor 3 [Source:MGI Symbol;Acc:MGI:1101781]	1.5075	2.05618	2.20047
Rnpep	1	135262712	135284084	-	ENSMUSG00000041926	arginyl aminopeptidase (aminopeptidase B) [Source:MGI Symbol;Acc:MGI:2384902]	2.53378	3.05974	2.9396
Timm17a	1	135301532	135313778	-	ENSMUSG00000062580	translocase of inner mitochondrial membrane 17a [Source:MGI Symbol;Acc:MGI:1343131]	4.57832	4.40589	4.45263
Lmod1	1	135324807	135368065	+	ENSMUSG00000048096	leiomodin 1 (smooth muscle) [Source:MGI Symbol;Acc:MGI:2135671]	-3.938	-1.39544	-2.05837
Shisa4	1	135371057	135375237	-	ENSMUSG00000041889	shisa homolog 4 (Xenopus laevis) [Source:MGI Symbol;Acc:MGI:1924802]	-1.02995	-1.61314	-2.70264
Ipo9	1	135382312	135430499	-	ENSMUSG00000041879	importin 9 [Source:MGI Symbol;Acc:MGI:1918944]	5.33954	5.15843	5.06682
Nav1	1	135434580	135585355	-	ENSMUSG00000009418	neuron navigator 1 [Source:MGI Symbol;Acc:MGI:2183683]	2.90151	2.74249	2.74028
Gm4793	1	135584773	135599950	+	ENSMUSG00000009418	neuron navigator 1 [Source:MGI Symbol;Acc:MGI:2183683]	-3.938	-3.93838	-3.94053
Nav1	1	135606447	135688105	-	ENSMUSG00000090399	neuron navigator 1 [Source:MGI Symbol;Acc:MGI:2183683]	-3.05259	-3.13342	-2.78445
Csrp1	1	135720061	135752232	+	ENSMUSG00000026421	cysteine and glycine-rich protein 1 [Source:MGI Symbol;Acc:MGI:88549]	3.42729	2.61404	2.43564
Phlda3	1	135766119	135769136	+	ENSMUSG00000041801	pleckstrin homology-like domain, family A, member 3 [Source:MGI Symbol;Acc:MGI:1351485]	3.06947	3.27119	2.86967
Tnni1	1	135783065	135810989	+	ENSMUSG00000026418	troponin I, skeletal, slow 1 [Source:MGI Symbol;Acc:MGI:105073]	-3.938	-3.91539	-3.61756
Lad1	1	135818598	135833341	+	ENSMUSG00000041782	ladinin [Source:MGI Symbol;Acc:MGI:109343]	2.00619	-0.218677	-0.681875
Tnnt2	1	135836386	135852260	+	ENSMUSG00000026414	troponin T2, cardiac [Source:MGI Symbol;Acc:MGI:104597]	-3.78911	-3.93838	-3.94053
Pkp1	1	135871395	135919207	-	ENSMUSG00000026413	plakophilin 1 [Source:MGI Symbol;Acc:MGI:1328359]	-3.89732	-3.93838	-3.94053
Igfn1	1	135953578	136006342	-	ENSMUSG00000051985	immunoglobulin-like and fibronectin type III domain containing 1 [Source:MGI Symbol;Acc:MGI:3045352]	-3.938	-3.60249	-3.90828
Tmem9	1	136008219	136035030	+	ENSMUSG00000026411	transmembrane protein 9 [Source:MGI Symbol;Acc:MGI:1913491]	1.8992	2.58593	2.07209
Cacna1s	1	136052750	136119822	+	ENSMUSG00000026407	calcium channel, voltage-dependent, L type, alpha 1S subunit [Source:MGI Symbol;Acc:MGI:88294]	-3.10709	3.09278	3.97311
Gm15850	1	136126178	136131183	-	ENSMUSG00000086264	predicted gene 15850 [Source:MGI Symbol;Acc:MGI:3801986]	-3.56388	-3.93838	-3.94053
Kif21b	1	136131389	136177998	+	ENSMUSG00000041642	kinesin family member 21B [Source:MGI Symbol;Acc:MGI:109234]	1.59228	0.840718	0.860191
2310006M14Rik	1	136181474	136207097	-	ENSMUSG00000087230	RIKEN cDNA 2310006M14 gene [Source:MGI Symbol;Acc:MGI:1923672]	-3.89732	-3.93838	-3.94053
5730559C18Rik	1	136213522	136234280	-	ENSMUSG00000041605	RIKEN cDNA 5730559C18 gene [Source:MGI Symbol;Acc:MGI:1921579]	1.5283	0.0597489	0.303123
Gpr25	1	136258914	136260873	-	ENSMUSG00000052759	G protein-coupled receptor 25 [Source:MGI Symbol;Acc:MGI:2686146]	-3.74484	-3.93838	-3.94053
Camsap2	1	136268123	136346104	-	ENSMUSG00000041570	calmodulin regulated spectrin-associated protein family, member 2 [Source:MGI Symbol;Acc:MGI:1922434]	4.65782	4.55466	4.74721
Ddx59	1	136415271	136440158	+	ENSMUSG00000026404	DEAD (Asp-Glu-Ala-Asp) box polypeptide 59 [Source:MGI Symbol;Acc:MGI:1915247]	2.70942	2.66158	2.7467
Kif14	1	136467958	136531511	+	ENSMUSG00000041498	kinesin family member 14 [Source:MGI Symbol;Acc:MGI:1098226]	4.03811	4.88481	5.2656
Zfp281	1	136624901	136630053	+	ENSMUSG00000041483	zinc finger protein 281 [Source:MGI Symbol;Acc:MGI:3029290]	5.88757	5.49511	5.55596
Nr5a2	1	136843584	136960427	-	ENSMUSG00000026398	nuclear receptor subfamily 5, group A, member 2 [Source:MGI Symbol;Acc:MGI:1346834]	3.73013	3.59781	3.73834
A130050O07Rik	1	137928170	137930273	+	ENSMUSG00000051480	RIKEN cDNA A130050O07 gene [Source:MGI Symbol;Acc:MGI:2443458]	-3.938	-3.93838	-3.94053
Ptprc	1	138062861	138175305	-	ENSMUSG00000026395	protein tyrosine phosphatase, receptor type, C [Source:MGI Symbol;Acc:MGI:97810]	-3.89732	-3.93838	-3.94053
Atp6v1g3	1	138273738	138289460	+	ENSMUSG00000026394	ATPase, H+ transporting, lysosomal V1 subunit G3 [Source:MGI Symbol;Acc:MGI:2450548]	-3.938	-3.91539	-3.70628
Nek7	1	138484714	138619696	-	ENSMUSG00000026393	NIMA (never in mitosis gene a)-related expressed kinase 7 [Source:MGI Symbol;Acc:MGI:1890645]	3.47361	3.37955	3.47148
Lhx9	1	138825186	138848576	-	ENSMUSG00000019230	LIM homeobox protein 9 [Source:MGI Symbol;Acc:MGI:1316721]	-3.02889	-3.68101	-3.85872
2310009B15Rik	1	138851979	138856854	-	ENSMUSG00000079283	RIKEN cDNA 2310009B15 gene [Source:MGI Symbol;Acc:MGI:1916799]	-0.0967447	-0.552134	0.0670911
Dennd1b	1	138963436	139176043	+	ENSMUSG00000056268	DENN/MADD domain containing 1B [Source:MGI Symbol;Acc:MGI:2447812]	3.943	3.74898	3.45422
4930596I21Rik	1	138977657	138979240	+	ENSMUSG00000056268	DENN/MADD domain containing 1B [Source:MGI Symbol;Acc:MGI:2447812]	-3.32134	-3.89706	-3.85872
Crb1	1	139197056	139377100	-	ENSMUSG00000063681	crumbs homolog 1 (Drosophila) [Source:MGI Symbol;Acc:MGI:2136343]	-3.373	-3.69549	-3.8792
Zbtb41	1	139422383	139453005	+	ENSMUSG00000033964	zinc finger and BTB domain containing 41 homolog [Source:MGI Symbol;Acc:MGI:2444487]	3.63502	3.33139	3.40587
Aspm	1	139454773	139494090	+	ENSMUSG00000033952	asp (abnormal spindle)-like, microcephaly associated (Drosophila) [Source:MGI Symbol;Acc:MGI:1334448]	5.79193	5.87938	5.79329
F13b	1	139501707	139523756	+	ENSMUSG00000026368	coagulation factor XIII, beta subunit [Source:MGI Symbol;Acc:MGI:88379]	-3.938	-3.91539	-3.94053
Cfhr1	1	139547062	139560258	-	ENSMUSG00000057037	complement factor H-related 1 [Source:MGI Symbol;Acc:MGI:2138169]	-3.938	-3.93838	-3.94053
Cfhr3	1	139593755	139608282	-	ENSMUSG00000090623	complement factor H-related 3 [Source:MGI Symbol;Acc:MGI:3647418]	-3.938	-3.93838	-3.94053
Gm4788	1	139697635	139781239	-	ENSMUSG00000070594	predicted gene 4788 [Source:MGI Symbol;Acc:MGI:3646434]	-3.938	-3.93838	-3.94053
Cfhr2	1	139810293	139858689	-	ENSMUSG00000033898	complement factor H-related 2 [Source:MGI Symbol;Acc:MGI:3611575]	-3.938	-3.30614	-2.43726
Cfh	1	140085855	140183411	-	ENSMUSG00000026365	complement component factor h [Source:MGI Symbol;Acc:MGI:88385]	-3.938	0.026588	0.679579
Kcnt2	1	140246216	140612063	+	ENSMUSG00000052726	potassium channel, subfamily T, member 2 [Source:MGI Symbol;Acc:MGI:3036273]	-0.260741	-1.219	-1.16799
AC110527.1	1	141256568	141257158	-	ENSMUSG00000095238	No description	-3.938	-3.93838	-3.94053
Cdc73	1	143598797	143702893	-	ENSMUSG00000026361	cell division cycle 73, Paf1/RNA polymerase II complex component, homolog (S. cerevisiae) [Source:MGI Symbol;Acc:MGI:2384876]	5.19563	5.14091	5.26692
B3galt2	1	143640664	143650406	+	ENSMUSG00000026361	cell division cycle 73, Paf1/RNA polymerase II complex component, homolog (S. cerevisiae) [Source:MGI Symbol;Acc:MGI:2384876]	-3.938	-3.91539	-3.94053
Glrx2	1	143739029	143749676	+	ENSMUSG00000018196	glutaredoxin 2 (thioltransferase) [Source:MGI Symbol;Acc:MGI:1916617]	2.08835	4.75293	4.93932
Trove2	1	143750790	143777068	-	ENSMUSG00000018199	TROVE domain family, member 2 [Source:MGI Symbol;Acc:MGI:106652]	4.87674	5.08866	5.14405
Uchl5	1	143777278	143807466	+	ENSMUSG00000018189	ubiquitin carboxyl-terminal esterase L5 [Source:MGI Symbol;Acc:MGI:1914848]	4.46945	4.61841	4.754
Rgs2	1	143999338	144004161	-	ENSMUSG00000026360	regulator of G-protein signaling 2 [Source:MGI Symbol;Acc:MGI:1098271]	-2.94587	-1.69122	-1.39624
Rgs13	1	144138667	144177372	-	ENSMUSG00000051079	regulator of G-protein signaling 13 [Source:MGI Symbol;Acc:MGI:2180585]	-3.938	-3.93838	-3.94053
Rgs1	1	144243972	144249242	-	ENSMUSG00000026358	regulator of G-protein signaling 1 [Source:MGI Symbol;Acc:MGI:1354694]	-3.938	-3.93838	-3.94053
Rgs18	1	144752683	144775435	-	ENSMUSG00000026357	regulator of G-protein signaling 18 [Source:MGI Symbol;Acc:MGI:1927498]	-3.938	-3.93838	-3.94053
Gm5263	1	146420434	146420874	+	ENSMUSG00000090323	predicted gene 5263 [Source:MGI Symbol;Acc:MGI:3647343]	-3.938	-3.93838	-3.94053
Fam5c	1	146495629	146902472	+	ENSMUSG00000035131	family with sequence similarity 5, member C [Source:MGI Symbol;Acc:MGI:2443035]	-3.58726	-2.92077	-3.70628
A230059L01Rik	1	146802965	146806022	-	ENSMUSG00000035131	family with sequence similarity 5, member C [Source:MGI Symbol;Acc:MGI:2443035]	-2.72077	-2.02674	-1.21694
Gm15584	1	146809831	146841696	-	ENSMUSG00000035131	family with sequence similarity 5, member C [Source:MGI Symbol;Acc:MGI:2443035]	-3.938	-3.93838	-3.94053
Gm9931	1	147280758	147281942	-	ENSMUSG00000053988	predicted gene 9931 [Source:MGI Symbol;Acc:MGI:3642402]	-3.938	-3.93838	-3.94053
Pla2g4a	1	149829618	149961290	-	ENSMUSG00000056220	phospholipase A2, group IVA (cytosolic, calcium-dependent) [Source:MGI Symbol;Acc:MGI:1195256]	-0.816748	-2.5339	-2.18188
Ptgs2	1	150100124	150108010	+	ENSMUSG00000032487	prostaglandin-endoperoxide synthase 2 [Source:MGI Symbol;Acc:MGI:97798]	-0.746578	0.0622122	0.178074
Pdc	1	150319417	150333905	+	ENSMUSG00000006007	phosducin [Source:MGI Symbol;Acc:MGI:98090]	-3.938	-3.93838	-3.94053
BC003331	1	150361305	150393080	-	ENSMUSG00000006010	cDNA sequence BC003331 [Source:MGI Symbol;Acc:MGI:2385108]	3.19848	3.22132	3.25579
Tpr	1	150392838	150449935	+	ENSMUSG00000006010	cDNA sequence BC003331 [Source:MGI Symbol;Acc:MGI:2385108]	7.60867	7.45562	7.51017
Prg4	1	150449412	150466165	-	ENSMUSG00000006005	translocated promoter region [Source:MGI Symbol;Acc:MGI:1922066]	-3.938	-3.93838	-3.94053
Hmcn1	1	150563527	150993435	-	ENSMUSG00000066842	hemicentin 1 [Source:MGI Symbol;Acc:MGI:2685047]	-0.275149	0.791144	1.01474
Gm20631	1	150625265	150783499	+	ENSMUSG00000066842	hemicentin 1 [Source:MGI Symbol;Acc:MGI:2685047]	0.315626	3.5694	4.74767
Ivns1abp	1	151344498	151364445	+	ENSMUSG00000023150	influenza virus NS1A binding protein [Source:MGI Symbol;Acc:MGI:2152389]	6.12961	5.72151	5.7024
1200016B10Rik	1	151367699	151428455	-	ENSMUSG00000052748	RIKEN cDNA 1200016B10 gene [Source:MGI Symbol;Acc:MGI:1914125]	3.69675	3.88752	4.16159
1190005F20Rik	1	151428648	151458182	+	ENSMUSG00000053286	RIKEN cDNA 1190005F20 gene [Source:MGI Symbol;Acc:MGI:1916185]	2.86554	2.72286	3.02586
Rnf2	1	151469406	151500823	-	ENSMUSG00000026484	ring finger protein 2 [Source:MGI Symbol;Acc:MGI:1101759]	5.15462	5.12036	5.13105
Fam129a	1	151571186	151721939	+	ENSMUSG00000026483	family with sequence similarity 129, member A [Source:MGI Symbol;Acc:MGI:2137237]	2.03192	2.23768	2.45588
Edem3	1	151755374	151822328	+	ENSMUSG00000043019	ER degradation enhancer, mannosidase alpha-like 3 [Source:MGI Symbol;Acc:MGI:1914217]	4.38596	4.75567	5.02722
1700025G04Rik	1	151884524	152090320	-	ENSMUSG00000032666	RIKEN cDNA 1700025G04 gene [Source:MGI Symbol;Acc:MGI:1916649]	1.40626	1.35091	1.09743
Tsen15	1	152370735	152386688	-	ENSMUSG00000014980	tRNA splicing endonuclease 15 homolog (S. cerevisiae) [Source:MGI Symbol;Acc:MGI:1913887]	2.90972	2.70489	2.69695
Glt25d2	1	152399830	152510695	+	ENSMUSG00000032649	glycosyltransferase 25 domain containing 2 [Source:MGI Symbol;Acc:MGI:2138232]	-3.938	-3.93838	-3.94053
Rgl1	1	152516759	152766351	-	ENSMUSG00000026482	ral guanine nucleotide dissociation stimulator,-like 1 [Source:MGI Symbol;Acc:MGI:107484]	-1.0294	-0.600362	-0.28363
Gm15479	1	152684026	152687501	-	ENSMUSG00000026482	ral guanine nucleotide dissociation stimulator,-like 1 [Source:MGI Symbol;Acc:MGI:107484]	-3.938	-3.93838	-3.94053
Apobec4	1	152750551	152757544	+	ENSMUSG00000026482	ral guanine nucleotide dissociation stimulator,-like 1 [Source:MGI Symbol;Acc:MGI:107484]	-3.938	-3.93838	-3.94053
Arpc5	1	152766542	152775597	+	ENSMUSG00000008475	actin related protein 2/3 complex, subunit 5 [Source:MGI Symbol;Acc:MGI:1915021]	4.18979	3.65411	3.78144
Ncf2	1	152807890	152836990	+	ENSMUSG00000026480	neutrophil cytosolic factor 2 [Source:MGI Symbol;Acc:MGI:97284]	-1.14931	-0.379864	0.0790107
Smg7	1	152836996	152902646	-	ENSMUSG00000042772	Smg-7 homolog, nonsense mediated mRNA decay factor (C. elegans) [Source:MGI Symbol;Acc:MGI:2682334]	6.00185	5.48487	5.31346
Nmnat2	1	152955101	153119260	+	ENSMUSG00000042751	nicotinamide nucleotide adenylyltransferase 2 [Source:MGI Symbol;Acc:MGI:2444155]	3.07262	3.05317	2.87512
Lamc2	1	153122756	153186447	-	ENSMUSG00000026479	laminin, gamma 2 [Source:MGI Symbol;Acc:MGI:99913]	1.94375	2.09325	1.93053
Lamc1	1	153218922	153332786	-	ENSMUSG00000026478	laminin, gamma 1 [Source:MGI Symbol;Acc:MGI:99914]	6.46791	6.72935	6.76304
E330020D12Rik	1	153404827	153408429	-	ENSMUSG00000073538	Riken cDNA E330020D12 gene [Source:MGI Symbol;Acc:MGI:3761270]	-0.81428	0.398244	0.958477
1700012A16Rik	1	153425162	153452574	+	ENSMUSG00000042708	RIKEN cDNA 1700012A16 gene [Source:MGI Symbol;Acc:MGI:1919086]	-1.99369	-2.48663	-0.716572
Dhx9	1	153455758	153487660	-	ENSMUSG00000042699	DEAH (Asp-Glu-Ala-His) box polypeptide 9 [Source:MGI Symbol;Acc:MGI:108177]	7.22425	7.0272	6.98657
Npl	1	153503016	153549714	-	ENSMUSG00000042684	N-acetylneuraminate pyruvate lyase [Source:MGI Symbol;Acc:MGI:1921341]	2.0321	3.02215	3.21486
Rgs8	1	153653025	153697667	+	ENSMUSG00000042671	regulator of G-protein signaling 8 [Source:MGI Symbol;Acc:MGI:108408]	-3.8298	-3.93838	-3.94053
Rgs16	1	153740349	153745468	+	ENSMUSG00000026475	regulator of G-protein signaling 16 [Source:MGI Symbol;Acc:MGI:108407]	0.428006	0.0646309	-1.73251e-05
Rnasel	1	153749426	153764221	+	ENSMUSG00000066800	ribonuclease L (2', 5'-oligoisoadenylate synthetase-dependent) [Source:MGI Symbol;Acc:MGI:1098272]	-0.227192	-0.546936	-0.156388
Rgsl1	1	153779381	153844142	-	ENSMUSG00000042641	regulator of G-protein signaling like 1 [Source:MGI Symbol;Acc:MGI:2685048]	-3.938	-3.93838	-3.94053
5830403L16Rik	1	153849542	153900208	-	ENSMUSG00000045968	RIKEN cDNA 5830403L16 gene [Source:MGI Symbol;Acc:MGI:1923273]	-3.938	-3.68101	-3.8792
Gm5531	1	153874345	153876871	+	ENSMUSG00000045968	RIKEN cDNA 5830403L16 gene [Source:MGI Symbol;Acc:MGI:1923273]	-1.50532	-2.15126	-2.05214
Teddm1	1	153891646	153893060	+	ENSMUSG00000045968	RIKEN cDNA 5830403L16 gene [Source:MGI Symbol;Acc:MGI:1923273]	-3.938	-3.93838	-3.94053
Glul	1	153899944	153909723	+	ENSMUSG00000045968	RIKEN cDNA 5830403L16 gene [Source:MGI Symbol;Acc:MGI:1923273]	6.41142	6.81169	6.79984
A930039A15Rik	1	153905301	153916910	+	ENSMUSG00000026473	glutamate-ammonia ligase (glutamine synthetase) [Source:MGI Symbol;Acc:MGI:95739]	-3.78911	-2.64018	-2.80133
Zfp648	1	154201187	154205674	+	ENSMUSG00000066797	zinc finger protein 648 [Source:MGI Symbol;Acc:MGI:2685049]	-3.938	-3.93838	-3.94053
Cacna1e	1	154392519	154725920	-	ENSMUSG00000004110	calcium channel, voltage-dependent, R type, alpha 1E subunit [Source:MGI Symbol;Acc:MGI:106217]	-1.58436	-1.86592	-2.85637
Ier5	1	155096367	155099636	-	ENSMUSG00000056708	immediate early response 5 [Source:MGI Symbol;Acc:MGI:1337072]	0.58097	0.601004	0.484306
Mr1	1	155127878	155146780	-	ENSMUSG00000026471	major histocompatibility complex, class I-related [Source:MGI Symbol;Acc:MGI:1195463]	-3.938	-3.93838	-3.94053
Stx6	1	155158703	155203517	+	ENSMUSG00000026470	syntaxin 6 [Source:MGI Symbol;Acc:MGI:1926235]	2.8164	2.69856	2.63929
BC034090	1	155212474	155232724	-	ENSMUSG00000033722	cDNA sequence BC034090 [Source:MGI Symbol;Acc:MGI:2672904]	-1.13719	-3.15221	-3.3015
Xpr1	1	155275701	155417415	-	ENSMUSG00000026469	xenotropic and polytropic retrovirus receptor 1 [Source:MGI Symbol;Acc:MGI:97932]	2.43023	2.67685	2.8898
Gm5532	1	155520173	155527111	-	ENSMUSG00000073535	predicted gene 5532 [Source:MGI Symbol;Acc:MGI:3646828]	-3.938	-3.93838	-3.94053
Acbd6	1	155558120	155687233	+	ENSMUSG00000033701	acyl-Coenzyme A binding domain containing 6 [Source:MGI Symbol;Acc:MGI:1919732]	2.78647	2.30569	2.4368
Lhx4	1	155698036	155742120	-	ENSMUSG00000026468	LIM homeobox protein 4 [Source:MGI Symbol;Acc:MGI:101776]	-3.938	-3.91539	-3.85872
Qsox1	1	155778155	155812883	-	ENSMUSG00000033684	quiescin Q6 sulfhydryl oxidase 1 [Source:MGI Symbol;Acc:MGI:1330818]	2.4021	2.91331	2.84909
Cep350	1	155844966	155972890	-	ENSMUSG00000033671	centrosomal protein 350 [Source:MGI Symbol;Acc:MGI:1921331]	3.99428	4.42309	4.34265
Tor1aip1	1	156004599	156036480	-	ENSMUSG00000026466	torsin A interacting protein 1 [Source:MGI Symbol;Acc:MGI:3582693]	1.55198	1.19101	1.12499
Tor1aip2	1	156035403	156068861	+	ENSMUSG00000026466	torsin A interacting protein 1 [Source:MGI Symbol;Acc:MGI:3582693]	5.44775	5.61489	5.83686
Fam163a	1	156075966	156205026	-	ENSMUSG00000015484	family with sequence similarity 163, member A [Source:MGI Symbol;Acc:MGI:3618859]	-3.938	-3.53818	-3.22593
Tdrd5	1	156255296	156303664	-	ENSMUSG00000060985	tudor domain containing 5 [Source:MGI Symbol;Acc:MGI:2684949]	0.706455	0.341601	0.268347
Nphs2	1	156310727	156328035	+	ENSMUSG00000026602	nephrosis 2 homolog, podocin (human) [Source:MGI Symbol;Acc:MGI:2157018]	-3.938	-3.93838	-3.94053
9430070O13Rik	1	156323509	156421159	-	ENSMUSG00000026602	nephrosis 2 homolog, podocin (human) [Source:MGI Symbol;Acc:MGI:2157018]	-3.74484	-3.79646	-3.02855
Gm2000	1	156366040	156366484	+	ENSMUSG00000026601	RIKEN cDNA 9430070O13 gene [Source:MGI Symbol;Acc:MGI:1924602]	4.8338	4.90033	4.70627
Soat1	1	156428108	156474328	-	ENSMUSG00000026600	sterol O-acyltransferase 1 [Source:MGI Symbol;Acc:MGI:104665]	4.151	3.37229	3.10211
AC114588.1	1	156524092	156526659	+	ENSMUSG00000096493	No description	4.32664	4.23488	4.48763
Abl2	1	156558786	156649568	+	ENSMUSG00000026596	v-abl Abelson murine leukemia viral oncogene homolog 2 (arg, Abelson-related gene) [Source:MGI Symbol;Acc:MGI:87860]	5.58199	5.72711	5.6223
Tor3a	1	156653617	156674356	-	ENSMUSG00000060519	torsin family 3, member A [Source:MGI Symbol;Acc:MGI:1353652]	2.45675	1.08266	0.373403
Fam20b	1	156678545	156719001	-	ENSMUSG00000033557	family with sequence similarity 20, member B [Source:MGI Symbol;Acc:MGI:2443990]	3.15969	3.49244	3.72387
Ralgps2	1	156804166	156939626	-	ENSMUSG00000026594	Ral GEF with PH domain and SH3 binding motif 2 [Source:MGI Symbol;Acc:MGI:1925505]	3.76069	3.55051	3.65119
Angptl1	1	156838562	156861078	+	ENSMUSG00000026594	Ral GEF with PH domain and SH3 binding motif 2 [Source:MGI Symbol;Acc:MGI:1925505]	-3.938	-3.93838	-3.94053
1700057K13Rik	1	157099148	157108680	-	ENSMUSG00000026592	RIKEN cDNA 1700057K13 gene [Source:MGI Symbol;Acc:MGI:1920685]	-3.938	-3.93838	-3.94053
Rasal2	1	157135183	157412595	-	ENSMUSG00000070565	RAS protein activator like 2 [Source:MGI Symbol;Acc:MGI:2443881]	3.41272	3.22278	3.28298
2810025M15Rik	1	157412352	157420235	+	ENSMUSG00000070565	RAS protein activator like 2 [Source:MGI Symbol;Acc:MGI:2443881]	3.48136	4.08982	4.15173
BC026585	1	157458580	157489060	+	ENSMUSG00000033488	cDNA sequence BC026585 [Source:MGI Symbol;Acc:MGI:2448516]	0.547128	0.840092	1.14343
Gm15486	1	157497875	157511721	-	ENSMUSG00000087093	predicted gene 15486 [Source:MGI Symbol;Acc:MGI:3705263]	-3.938	-3.93838	-3.94053
Sec16b	1	157506728	157568425	+	ENSMUSG00000087093	predicted gene 15486 [Source:MGI Symbol;Acc:MGI:3705263]	-3.89732	-3.56117	-3.94053
Fam5b	1	158245271	158356260	-	ENSMUSG00000004031	family with sequence similarity 5, member B [Source:MGI Symbol;Acc:MGI:2443333]	-1.63016	-0.786238	-0.863191
Astn1	1	158362304	158691786	+	ENSMUSG00000026587	astrotactin 1 [Source:MGI Symbol;Acc:MGI:1098567]	-2.90723	-2.373	-2.51653
Pappa2	1	158711727	158980490	-	ENSMUSG00000073530	pappalysin 2 [Source:MGI Symbol;Acc:MGI:3051647]	-3.52319	-3.39361	-3.61756
1600012P17Rik	1	158967701	158980463	-	ENSMUSG00000073530	pappalysin 2 [Source:MGI Symbol;Acc:MGI:3051647]	-3.938	-3.93838	-3.94053
Gm4953	1	159168157	159168642	-	ENSMUSG00000061992	predicted pseudogene 4953 [Source:MGI Symbol;Acc:MGI:3647627]	-3.938	-3.93838	-3.94053
Rfwd2	1	159232326	159347580	+	ENSMUSG00000040782	ring finger and WD repeat domain 2 [Source:MGI Symbol;Acc:MGI:1347046]	4.63435	4.55349	4.69619
Gm10530	1	159614749	159684875	+	ENSMUSG00000073528	predicted gene 10530 [Source:MGI Symbol;Acc:MGI:3641765]	-3.938	-3.93838	-3.94053
Tnr	1	159737510	159924397	+	ENSMUSG00000015829	tenascin R [Source:MGI Symbol;Acc:MGI:99516]	-3.938	-3.91539	-3.94053
4930523C07Rik	1	160044384	160078428	+	ENSMUSG00000090394	RIKEN cDNA 4930523C07 gene [Source:MGI Symbol;Acc:MGI:1914897]	-3.938	-3.93838	-3.94053
4930562F07Rik	1	160074735	160077985	-	ENSMUSG00000090394	RIKEN cDNA 4930523C07 gene [Source:MGI Symbol;Acc:MGI:1914897]	-3.938	-3.93838	-3.94053
Tnn	1	160085036	160153580	-	ENSMUSG00000026725	tenascin N [Source:MGI Symbol;Acc:MGI:2665790]	-3.938	-3.93838	-3.94053
Mrps14	1	160195215	160202170	+	ENSMUSG00000058267	mitochondrial ribosomal protein S14 [Source:MGI Symbol;Acc:MGI:1928141]	3.35737	3.83599	3.86312
Cacybp	1	160202367	160212892	-	ENSMUSG00000014226	calcyclin binding protein [Source:MGI Symbol;Acc:MGI:1270839]	6.84987	6.7854	6.79599
Rabgap1l	1	160219174	160792938	-	ENSMUSG00000026721	RAB GTPase activating protein 1-like [Source:MGI Symbol;Acc:MGI:1352507]	2.65259	1.94804	1.94996
Gm6177	1	160893120	160893584	+	ENSMUSG00000057499	predicted gene 6177 [Source:MGI Symbol;Acc:MGI:3643753]	-1.74259	-1.38205	-0.769213
Rc3h1	1	160906418	160974978	+	ENSMUSG00000040423	RING CCCH (C3H) domains 1 [Source:MGI Symbol;Acc:MGI:2685397]	4.99924	4.87708	4.75825
Serpinc1	1	160978606	161003010	+	ENSMUSG00000026715	serine (or cysteine) peptidase inhibitor, clade C (antithrombin), member 1 [Source:MGI Symbol;Acc:MGI:88095]	-3.938	-3.93838	-3.8792
Zbtb37	1	161008794	161034849	-	ENSMUSG00000043467	zinc finger and BTB domain containing 37 [Source:MGI Symbol;Acc:MGI:2444467]	2.02184	1.21623	1.22715
Gas5	1	161034422	161038539	+	ENSMUSG00000043467	zinc finger and BTB domain containing 37 [Source:MGI Symbol;Acc:MGI:2444467]	6.15828	5.46294	5.41163
Dars2	1	161040601	161070658	-	ENSMUSG00000026709	aspartyl-tRNA synthetase 2 (mitochondrial) [Source:MGI Symbol;Acc:MGI:2442510]	4.09309	4.42674	4.29228
Cenpl	1	161070767	161086724	+	ENSMUSG00000026708	centromere protein L [Source:MGI Symbol;Acc:MGI:1917704]	1.81494	2.16828	2.01454
Klhl20	1	161088375	161131511	-	ENSMUSG00000026705	kelch-like 20 (Drosophila) [Source:MGI Symbol;Acc:MGI:2444855]	3.27137	3.45641	3.62547
Ankrd45	1	161142691	161169106	+	ENSMUSG00000044835	ankyrin repeat domain 45 [Source:MGI Symbol;Acc:MGI:1921094]	0.841338	0.142627	0.394423
4930469G21Rik	1	161154558	161159314	-	ENSMUSG00000044835	ankyrin repeat domain 45 [Source:MGI Symbol;Acc:MGI:1921094]	-3.938	-3.93838	-3.94053
Prdx6	1	161240112	161251219	-	ENSMUSG00000026701	peroxiredoxin 6 [Source:MGI Symbol;Acc:MGI:894320]	6.32113	6.69439	6.871
Tnfsf4	1	161395409	161418410	+	ENSMUSG00000026700	tumor necrosis factor (ligand) superfamily, member 4 [Source:MGI Symbol;Acc:MGI:104511]	-3.938	-3.93838	-3.94053
Tnfsf18	1	161494655	161505290	+	ENSMUSG00000066755	tumor necrosis factor (ligand) superfamily, member 18 [Source:MGI Symbol;Acc:MGI:2673064]	-3.938	-3.93838	-3.94053
Fasl	1	161780691	161788495	-	ENSMUSG00000000817	Fas ligand (TNF superfamily, member 6) [Source:MGI Symbol;Acc:MGI:99255]	-3.938	-3.60249	-3.94053
AI848100	1	161816112	161876661	-	ENSMUSG00000040297	expressed sequence AI848100 [Source:MGI Symbol;Acc:MGI:2138346]	4.49766	4.71572	4.7665
4930558K02Rik	1	161942086	161979636	-	ENSMUSG00000086277	RIKEN cDNA 4930558K02 gene [Source:MGI Symbol;Acc:MGI:1922618]	-3.938	-3.93838	-3.94053
Pigc	1	161969186	162027106	+	ENSMUSG00000086277	RIKEN cDNA 4930558K02 gene [Source:MGI Symbol;Acc:MGI:1922618]	0.455704	0.203287	-0.117033
Dnm3	1	161982453	162478034	-	ENSMUSG00000026698	phosphatidylinositol glycan anchor biosynthesis, class C [Source:MGI Symbol;Acc:MGI:1914542]	-3.938	-3.53818	-3.62447
2810442N19Rik	1	162004969	162016494	+	ENSMUSG00000026698	phosphatidylinositol glycan anchor biosynthesis, class C [Source:MGI Symbol;Acc:MGI:1914542]	-3.938	-3.93838	-3.94053
Dnm3os	1	162217623	162225550	+	ENSMUSG00000040265	dynamin 3 [Source:MGI Symbol;Acc:MGI:1341299]	-3.938	-3.89706	-3.94053
Gm10176	1	162477680	162479943	+	ENSMUSG00000040265	dynamin 3 [Source:MGI Symbol;Acc:MGI:1341299]	-3.938	-3.93838	-3.94053
Mettl13	1	162532127	162548551	-	ENSMUSG00000026694	methyltransferase like 13 [Source:MGI Symbol;Acc:MGI:1918699]	3.91047	3.80734	3.53606
Vamp4	1	162570515	162599084	+	ENSMUSG00000026696	vesicle-associated membrane protein 4 [Source:MGI Symbol;Acc:MGI:1858730]	1.06813	1.15314	1.43261
Gm5705	1	162628357	162629067	-	ENSMUSG00000091743	predicted gene 5705 [Source:MGI Symbol;Acc:MGI:3643224]	-3.938	-3.93838	-3.94053
Myoc	1	162639150	162649693	+	ENSMUSG00000026697	myocilin [Source:MGI Symbol;Acc:MGI:1202864]	-3.938	-3.93838	-3.94053
7420461P10Rik	1	162647203	162658173	-	ENSMUSG00000026697	myocilin [Source:MGI Symbol;Acc:MGI:1202864]	-3.938	-3.93838	-3.94053
Prrc2c	1	162673402	162740495	-	ENSMUSG00000040225	proline-rich coiled-coil 2C [Source:MGI Symbol;Acc:MGI:1913754]	7.56827	7.09549	7.20889
Fmo4	1	162793883	162813972	-	ENSMUSG00000026692	flavin containing monooxygenase 4 [Source:MGI Symbol;Acc:MGI:2429497]	-3.938	-3.5795	-3.8792
Fmo1	1	162829561	162866548	-	ENSMUSG00000040181	flavin containing monooxygenase 1 [Source:MGI Symbol;Acc:MGI:1310002]	-0.887947	-0.854255	-0.907004
Fmo2	1	162874317	162898726	-	ENSMUSG00000040170	flavin containing monooxygenase 2 [Source:MGI Symbol;Acc:MGI:1916776]	-3.938	-3.93838	-3.94053
AC117767.1	1	162916551	162937225	-	ENSMUSG00000095576	flavin containing monooxygenase 6 [Source:RefSeq peptide;Acc:NP_001171509]	-3.938	-3.93838	-3.94053
Fmo3	1	162953802	162984528	-	ENSMUSG00000026691	flavin containing monooxygenase 3 [Source:MGI Symbol;Acc:MGI:1100496]	-3.938	-3.93838	-3.94053
4921528O07Rik	1	163024302	163085670	-	ENSMUSG00000071890	RIKEN cDNA 4921528O07 gene [Source:MGI Symbol;Acc:MGI:1925508]	-3.938	-3.93838	-3.94053
Prrx1	1	163245116	163313710	-	ENSMUSG00000026586	paired related homeobox 1 [Source:MGI Symbol;Acc:MGI:97712]	-2.92068	-3.81479	-3.33591
Gm20471	1	163280356	163287045	+	ENSMUSG00000026586	paired related homeobox 1 [Source:MGI Symbol;Acc:MGI:97712]	-3.938	-3.93838	-3.94053
Gorab	1	163384909	163403641	-	ENSMUSG00000040124	golgin, RAB6-interacting [Source:MGI Symbol;Acc:MGI:2138271]	1.971	2.23036	2.20392
Mettl11b	1	163702257	163725232	-	ENSMUSG00000040113	methyltransferase like 11B [Source:MGI Symbol;Acc:MGI:2685053]	-3.938	-3.93838	-3.94053
Kifap3	1	163779583	163917109	+	ENSMUSG00000026585	kinesin-associated protein 3 [Source:MGI Symbol;Acc:MGI:107566]	4.25459	4.21947	4.2534
Scyl3	1	163929100	163955126	+	ENSMUSG00000026584	SCY1-like 3 (S. cerevisiae) [Source:MGI Symbol;Acc:MGI:1921385]	2.7387	2.95054	2.92047
BC055324	1	163945993	163994796	-	ENSMUSG00000026584	SCY1-like 3 (S. cerevisiae) [Source:MGI Symbol;Acc:MGI:1921385]	4.65831	4.87058	4.83039
2810422O20Rik	1	163994889	163997243	+	ENSMUSG00000041396	RIKEN cDNA 2810422O20 gene [Source:MGI Symbol;Acc:MGI:1917212]	2.1569	1.66764	1.31028
Sele	1	164048234	164057677	+	ENSMUSG00000026582	selectin, endothelial cell [Source:MGI Symbol;Acc:MGI:98278]	-3.938	-3.93838	-3.94053
Sell	1	164062076	164080785	+	ENSMUSG00000026581	selectin, lymphocyte [Source:MGI Symbol;Acc:MGI:98279]	-3.938	-3.93838	-3.94053
Selp	1	164115264	164150026	+	ENSMUSG00000026580	selectin, platelet [Source:MGI Symbol;Acc:MGI:98280]	-3.938	-3.83778	-3.85872
Gm16587	1	164143432	164146366	-	ENSMUSG00000026580	selectin, platelet [Source:MGI Symbol;Acc:MGI:98280]	-3.938	-3.93838	-3.94053
Gm16548	1	164148591	164152217	-	ENSMUSG00000026580	selectin, platelet [Source:MGI Symbol;Acc:MGI:98280]	-3.938	-3.93838	-3.94053
F5	1	164151838	164220277	+	ENSMUSG00000086593	predicted gene 16548 [Source:MGI Symbol;Acc:MGI:4414968]	-1.25339	-2.19801	-2.50715
Slc19a2	1	164249046	164265385	+	ENSMUSG00000040918	solute carrier family 19 (thiamine transporter), member 2 [Source:MGI Symbol;Acc:MGI:1928761]	4.21398	4.30795	4.45821
4930455F23Rik	1	164275585	164287847	+	ENSMUSG00000026578	RIKEN cDNA 4930455F23 gene [Source:MGI Symbol;Acc:MGI:1922145]	0.981231	0.730279	0.232659
Blzf1	1	164289800	164307489	-	ENSMUSG00000026577	basic leucine zipper nuclear factor 1 [Source:MGI Symbol;Acc:MGI:1201607]	3.38879	3.19748	3.10841
Nme7	1	164312879	164348181	+	ENSMUSG00000026575	NME/NM23 family member 7 [Source:MGI Symbol;Acc:MGI:2449121]	2.60315	2.66236	2.20172
Atp1b1	1	164437267	164458355	-	ENSMUSG00000026576	ATPase, Na+/K+ transporting, beta 1 polypeptide [Source:MGI Symbol;Acc:MGI:88108]	3.33873	3.51147	3.73313
Dpt	1	164796732	164824266	+	ENSMUSG00000026574	dermatopontin [Source:MGI Symbol;Acc:MGI:1928392]	-3.938	-3.93838	-3.94053
Xcl1	1	164931644	164935527	-	ENSMUSG00000026573	chemokine (C motif) ligand 1 [Source:MGI Symbol;Acc:MGI:104593]	-3.938	-3.93838	-3.94053
Tbx19	1	165137855	165160773	-	ENSMUSG00000026572	T-box 19 [Source:MGI Symbol;Acc:MGI:1891158]	-3.938	-3.93838	-3.94053
Sft2d2	1	165174341	165194433	-	ENSMUSG00000040848	SFT2 domain containing 2 [Source:MGI Symbol;Acc:MGI:1917362]	3.00185	2.42135	2.32506
Tiprl	1	165214922	165236943	-	ENSMUSG00000040843	TIP41, TOR signalling pathway regulator-like (S. cerevisiae) [Source:MGI Symbol;Acc:MGI:1915087]	3.47225	3.64142	3.61316
Gpr161	1	165301863	165322930	+	ENSMUSG00000040836	G protein-coupled receptor 161 [Source:MGI Symbol;Acc:MGI:2685054]	-0.048718	0.714111	0.82135
Dcaf6	1	165329511	165460465	-	ENSMUSG00000026571	DDB1 and CUL4 associated factor 6 [Source:MGI Symbol;Acc:MGI:1921356]	1.8586	2.44751	2.61884
Brp44	1	165461037	165481214	+	ENSMUSG00000026568	brain protein 44 [Source:MGI Symbol;Acc:MGI:1917706]	0.682377	2.24009	2.4444
Adcy10	1	165485183	165576774	+	ENSMUSG00000026567	adenylate cyclase 10 [Source:MGI Symbol;Acc:MGI:2660854]	-3.70416	-2.93749	-3.2716
Mpzl1	1	165592181	165634541	-	ENSMUSG00000026566	myelin protein zero-like 1 [Source:MGI Symbol;Acc:MGI:1915731]	2.06063	3.86604	3.85596
Rcsd1	1	165648945	165708094	-	ENSMUSG00000040723	RCSD domain containing 1 [Source:MGI Symbol;Acc:MGI:2676394]	-2.24403	0.646878	1.43279
Creg1	1	165763746	165775308	+	ENSMUSG00000040713	cellular repressor of E1A-stimulated genes 1 [Source:MGI Symbol;Acc:MGI:1344382]	0.884668	1.43948	1.76899
Gm16565	1	165781075	165789367	+	ENSMUSG00000089829	predicted gene 16565 [Source:MGI Symbol;Acc:MGI:4414985]	-3.63664	-3.93838	-3.94053
Cd247	1	165788681	165877276	+	ENSMUSG00000089829	predicted gene 16565 [Source:MGI Symbol;Acc:MGI:4414985]	-3.70416	-3.93838	-3.94053
Pou2f1	1	165865154	166002678	-	ENSMUSG00000005763	CD247 antigen [Source:MGI Symbol;Acc:MGI:88334]	6.00269	5.66904	5.48047
Dusp27	1	166098153	166127898	-	ENSMUSG00000026564	dual specificity phosphatase 27 (putative) [Source:MGI Symbol;Acc:MGI:2685055]	4.76136	4.81837	4.26446
Gpa33	1	166130238	166166510	+	ENSMUSG00000000544	glycoprotein A33 (transmembrane) [Source:MGI Symbol;Acc:MGI:1891703]	3.32086	2.56461	2.37077
Mael	1	166201385	166238744	-	ENSMUSG00000040629	maelstrom homolog (Drosophila) [Source:MGI Symbol;Acc:MGI:2138453]	2.1566	3.33307	3.40733
Ildr2	1	166254139	166316823	+	ENSMUSG00000040612	immunoglobulin-like domain containing receptor 2 [Source:MGI Symbol;Acc:MGI:1196370]	0.167684	-0.35025	-1.19289
5330438I03Rik	1	166306741	166309585	-	ENSMUSG00000040612	immunoglobulin-like domain containing receptor 2 [Source:MGI Symbol;Acc:MGI:1196370]	-3.938	-3.93838	-3.94053
Tada1	1	166379097	166393621	+	ENSMUSG00000026563	transcriptional adaptor 1 [Source:MGI Symbol;Acc:MGI:1196415]	1.09542	0.826498	0.438476
Gm15853	1	166379839	166380493	-	ENSMUSG00000026563	transcriptional adaptor 1 [Source:MGI Symbol;Acc:MGI:1196415]	-3.938	-3.93838	-3.94053
Pogk	1	166384622	166409863	-	ENSMUSG00000026563	transcriptional adaptor 1 [Source:MGI Symbol;Acc:MGI:1196415]	0.961786	0.872796	0.458516
Gm4846	1	166483613	166497588	-	ENSMUSG00000086056	predicted gene 4846 [Source:MGI Symbol;Acc:MGI:3643319]	-3.938	-3.93838	-3.94053
Gm4847	1	166628971	166647693	-	ENSMUSG00000051081	predicted gene 4847 [Source:MGI Symbol;Acc:MGI:3643320]	-3.938	-3.93838	-3.94053
Fmo9	1	166662055	166681845	-	ENSMUSG00000026560	flavin containing monooxygenase 9 [Source:MGI Symbol;Acc:MGI:3606068]	-3.938	-3.93838	-3.94053
Fam78b	1	167001417	167091302	+	ENSMUSG00000060568	family with sequence similarity 78, member B [Source:MGI Symbol;Acc:MGI:2443050]	-3.17756	-2.99966	-2.53133
Uck2	1	167223827	167223919	-	ENSMUSG00000053664	uridine-cytidine kinase 2 [Source:MGI Symbol;Acc:MGI:1931744]	0.303021	0.106997	-0.0751875
Uck2	1	167226090	167285127	-	ENSMUSG00000026558	uridine-cytidine kinase 2 [Source:MGI Symbol;Acc:MGI:1931744]	5.03013	4.60289	4.60886
Tmco1	1	167308670	167333978	+	ENSMUSG00000052428	transmembrane and coiled-coil domains 1 [Source:MGI Symbol;Acc:MGI:1921173]	3.75515	3.57238	3.49158
Aldh9a1	1	167349991	167368530	+	ENSMUSG00000026687	aldehyde dehydrogenase 9, subfamily A1 [Source:MGI Symbol;Acc:MGI:1861622]	4.30027	4.54579	4.4068
Mgst3	1	167371966	167393841	-	ENSMUSG00000026688	microsomal glutathione S-transferase 3 [Source:MGI Symbol;Acc:MGI:1913697]	1.53112	1.496	1.29412
Lrrc52	1	167445675	167466780	-	ENSMUSG00000040485	leucine rich repeat containing 52 [Source:MGI Symbol;Acc:MGI:1924118]	-3.938	-3.93838	-3.94053
Rxrg	1	167598384	167639623	+	ENSMUSG00000015843	retinoid X receptor gamma [Source:MGI Symbol;Acc:MGI:98216]	-1.09627	-1.19489	-0.784913
Lmx1a	1	167689239	167848741	+	ENSMUSG00000026686	LIM homeobox transcription factor 1 alpha [Source:MGI Symbol;Acc:MGI:1888519]	-3.938	2.0513	3.02455
Gm20711	1	168115244	168122465	+	ENSMUSG00000093538	predicted gene 20711 [Source:MGI Symbol;Acc:MGI:5313158]	-3.938	-3.93838	-3.94053
Pbx1	1	168153527	168432270	-	ENSMUSG00000052534	pre B cell leukemia homeobox 1 [Source:MGI Symbol;Acc:MGI:97495]	2.75493	2.62919	2.42991
Gm5265	1	169453528	169453869	-	ENSMUSG00000058622	predicted pseudogene 5265 [Source:MGI Symbol;Acc:MGI:3643416]	-3.938	-3.93838	-3.94053
Nuf2	1	169497934	169531464	-	ENSMUSG00000026683	NUF2, NDC80 kinetochore complex component, homolog (S. cerevisiae) [Source:MGI Symbol;Acc:MGI:1914227]	3.96451	3.89635	4.06931
Rgs5	1	169655501	169695813	+	ENSMUSG00000026678	regulator of G-protein signaling 5 [Source:MGI Symbol;Acc:MGI:1098434]	-3.938	-2.62091	-3.62447
Rgs4	1	169741477	169747642	-	ENSMUSG00000038530	regulator of G-protein signaling 4 [Source:MGI Symbol;Acc:MGI:108409]	-3.938	-2.4669	-2.71021
1700084C01Rik	1	169928648	169934653	+	ENSMUSG00000070532	RIKEN cDNA 1700084C01 gene [Source:MGI Symbol;Acc:MGI:1925715]	-3.22205	-3.55477	-3.94053
Gm15852	1	169932698	169934248	-	ENSMUSG00000070532	RIKEN cDNA 1700084C01 gene [Source:MGI Symbol;Acc:MGI:1925715]	-3.938	-3.93838	-3.94053
Hsd17b7	1	169949535	169969241	-	ENSMUSG00000026675	hydroxysteroid (17-beta) dehydrogenase 7 [Source:MGI Symbol;Acc:MGI:1330808]	2.08052	2.06804	2.08914
Ddr2	1	169972308	170110501	-	ENSMUSG00000026674	discoidin domain receptor family, member 2 [Source:MGI Symbol;Acc:MGI:1345277]	-0.541075	3.41735	4.17435
Uap1	1	170141938	170174957	-	ENSMUSG00000026670	UDP-N-acetylglucosamine pyrophosphorylase 1 [Source:MGI Symbol;Acc:MGI:1334459]	3.12352	4.8074	5.29336
Uhmk1	1	170193420	170215397	-	ENSMUSG00000026667	U2AF homology motif (UHM) kinase 1 [Source:MGI Symbol;Acc:MGI:1341908]	4.22729	4.45074	4.53543
4930500M09Rik	1	170214860	170215556	+	ENSMUSG00000026667	U2AF homology motif (UHM) kinase 1 [Source:MGI Symbol;Acc:MGI:1341908]	-3.938	-3.93838	-3.94053
Sh2d1b2	1	170232749	170253608	+	ENSMUSG00000073494	SH2 domain protein 1B2 [Source:MGI Symbol;Acc:MGI:3622649]	-3.938	-3.93838	-3.94053
Sh2d1b1	1	170277376	170285662	+	ENSMUSG00000096334	SH2 domain protein 1B1 [Source:MGI Symbol;Acc:MGI:1349420]	-3.938	-3.93838	-3.94053
Gm7694	1	170298193	170306332	-	ENSMUSG00000096603	predicted gene 7694 [Source:MGI Symbol;Acc:MGI:3649135]	-3.33004	-3.71847	-3.8792
Nos1ap	1	170302668	170589861	-	ENSMUSG00000096603	predicted gene 7694 [Source:MGI Symbol;Acc:MGI:3649135]	-3.13688	-3.72233	-3.94053
1700015E13Rik	1	170308803	170312125	+	ENSMUSG00000038473	nitric oxide synthase 1 (neuronal) adaptor protein [Source:MGI Symbol;Acc:MGI:1917979]	-3.938	-3.93838	-3.94053
Olfml2b	1	170644532	170682789	+	ENSMUSG00000038463	olfactomedin-like 2B [Source:MGI Symbol;Acc:MGI:2443310]	-3.33016	-3.6289	-2.30935
Atf6	1	170704457	170867771	-	ENSMUSG00000026663	activating transcription factor 6 [Source:MGI Symbol;Acc:MGI:1926157]	3.89062	4.02398	4.20658
Gm9929	1	170868645	170881721	+	ENSMUSG00000053925	predicted gene 9929 [Source:MGI Symbol;Acc:MGI:3708526]	-3.47223	-3.91539	-3.94053
Dusp12	1	170873498	170885540	-	ENSMUSG00000053925	predicted gene 9929 [Source:MGI Symbol;Acc:MGI:3708526]	3.06177	3.43925	3.49385
Fcrlb	1	170907273	170912941	-	ENSMUSG00000070524	Fc receptor-like B [Source:MGI Symbol;Acc:MGI:3576487]	-3.938	-3.83778	-3.94053
Fcrla	1	170917576	170927583	-	ENSMUSG00000038421	Fc receptor-like A [Source:MGI Symbol;Acc:MGI:2138647]	-3.938	-3.93838	-3.94053
Fcgr2b	1	170960558	170976547	-	ENSMUSG00000026656	Fc receptor, IgG, low affinity IIb [Source:MGI Symbol;Acc:MGI:95499]	-2.49027	-3.77082	-3.85872
Fcgr4	1	171018920	171029761	+	ENSMUSG00000059089	Fc receptor, IgG, low affinity IV [Source:MGI Symbol;Acc:MGI:2179523]	-3.938	-3.93838	-3.94053
Fcgr3	1	171051174	171064935	-	ENSMUSG00000059498	Fc receptor, IgG, low affinity III [Source:MGI Symbol;Acc:MGI:95500]	-3.938	-3.93838	-3.94053
1700009P17Rik	1	171113918	171126967	+	ENSMUSG00000026649	RIKEN cDNA 1700009P17 gene [Source:MGI Symbol;Acc:MGI:1922722]	-3.938	-3.93838	-3.94053
Sdhc	1	171127165	171150603	-	ENSMUSG00000058076	succinate dehydrogenase complex, subunit C, integral membrane protein [Source:MGI Symbol;Acc:MGI:1913302]	3.93176	3.94392	4.03197
Mpz	1	171150711	171161130	+	ENSMUSG00000056569	myelin protein zero [Source:MGI Symbol;Acc:MGI:103177]	-3.69547	-3.93838	-3.94053
Pcp4l1	1	171173262	171196268	-	ENSMUSG00000038370	Purkinje cell protein 4-like 1 [Source:MGI Symbol;Acc:MGI:1913675]	-3.78911	-2.84018	-2.26067
Nr1i3	1	171213970	171220701	+	ENSMUSG00000005677	nuclear receptor subfamily 1, group I, member 3 [Source:MGI Symbol;Acc:MGI:1346307]	-3.74484	-3.93838	-3.94053
Tomm40l	1	171217802	171222514	-	ENSMUSG00000005677	nuclear receptor subfamily 1, group I, member 3 [Source:MGI Symbol;Acc:MGI:1346307]	2.64037	2.47373	2.49361
Apoa2	1	171225054	171226379	+	ENSMUSG00000005681	apolipoprotein A-II [Source:MGI Symbol;Acc:MGI:88050]	-3.938	-3.69549	-2.38134
Fcer1g	1	171229572	171234365	-	ENSMUSG00000058715	Fc receptor, IgE, high affinity I, gamma polypeptide [Source:MGI Symbol;Acc:MGI:95496]	-3.89732	-3.93838	-3.94053
Ndufs2	1	171234853	171247122	-	ENSMUSG00000013593	NADH dehydrogenase (ubiquinone) Fe-S protein 2 [Source:MGI Symbol;Acc:MGI:2385112]	5.20923	5.62687	5.62608
Adamts4	1	171250421	171260637	+	ENSMUSG00000006403	a disintegrin-like and metallopeptidase (reprolysin type) with thrombospondin type 1 motif, 4 [Source:MGI Symbol;Acc:MGI:1339949]	-0.80121	-0.9809	-0.956775
B4galt3	1	171270328	171276896	+	ENSMUSG00000052423	UDP-Gal:betaGlcNAc beta 1,4-galactosyltransferase, polypeptide 3 [Source:MGI Symbol;Acc:MGI:1928767]	2.27929	2.10086	1.99557
Ppox	1	171275990	171281186	-	ENSMUSG00000052423	UDP-Gal:betaGlcNAc beta 1,4-galactosyltransferase, polypeptide 3 [Source:MGI Symbol;Acc:MGI:1928767]	1.36254	0.886707	1.01483
Usp21	1	171281945	171287991	-	ENSMUSG00000053483	ubiquitin specific peptidase 21 [Source:MGI Symbol;Acc:MGI:1353665]	2.37379	1.95538	2.19643
Ufc1	1	171288563	171295024	-	ENSMUSG00000062963	ubiquitin-fold modifier conjugating enzyme 1 [Source:MGI Symbol;Acc:MGI:1913405]	3.73349	3.78047	3.35696
Rpl27-ps1	1	171305084	171305494	-	ENSMUSG00000079137	ribosomal protein L27, pseudogene 1 [Source:MGI Symbol;Acc:MGI:3645348]	0.452757	-0.0818635	-0.158145
Dedd	1	171329145	171342331	+	ENSMUSG00000013973	death effector domain-containing [Source:MGI Symbol;Acc:MGI:1333874]	2.69693	2.28062	2.13906
Nit1	1	171338008	171345646	-	ENSMUSG00000013973	death effector domain-containing [Source:MGI Symbol;Acc:MGI:1333874]	2.60091	2.84478	2.78536
Pfdn2	1	171345670	171359254	+	ENSMUSG00000006412	prefoldin 2 [Source:MGI Symbol;Acc:MGI:1276111]	2.60766	2.6456	2.78853
Klhdc9	1	171358446	171360798	-	ENSMUSG00000006412	prefoldin 2 [Source:MGI Symbol;Acc:MGI:1276111]	-3.10709	-2.9042	-3.70628
Pvrl4	1	171370099	171388598	+	ENSMUSG00000006411	poliovirus receptor-related 4 [Source:MGI Symbol;Acc:MGI:1918990]	-0.896248	-0.500297	-1.2688
Arhgap30	1	171388954	171410298	+	ENSMUSG00000048865	Rho GTPase activating protein 30 [Source:MGI Symbol;Acc:MGI:2684948]	1.63631	2.49565	2.50575
Usf1	1	171411313	171419142	+	ENSMUSG00000026641	upstream transcription factor 1 [Source:MGI Symbol;Acc:MGI:99542]	4.74979	4.70237	4.55334
Tstd1	1	171419033	171420352	+	ENSMUSG00000026641	upstream transcription factor 1 [Source:MGI Symbol;Acc:MGI:99542]	-1.50324	-1.81379	-2.12683
F11r	1	171437535	171464603	+	ENSMUSG00000038235	F11 receptor [Source:MGI Symbol;Acc:MGI:1321398]	4.00231	4.27953	4.16398
B930036N10Rik	1	171502796	171504111	-	ENSMUSG00000091993	RIKEN cDNA B930036N10 gene [Source:MGI Symbol;Acc:MGI:3702496]	-3.33016	-2.94235	-3.28213
Alyref2	1	171503478	171504750	+	ENSMUSG00000091993	RIKEN cDNA B930036N10 gene [Source:MGI Symbol;Acc:MGI:3702496]	-0.658727	0.146462	-0.185438
Gm9765	1	171515233	171516922	+	ENSMUSG00000038218	predicted gene 9765 [Source:MGI Symbol;Acc:MGI:3642721]	-3.938	-3.93838	-3.94053
Itln1	1	171518122	171535294	-	ENSMUSG00000038209	intelectin 1 (galactofuranose binding) [Source:MGI Symbol;Acc:MGI:1333831]	-3.938	-3.93838	-3.94053
Cd244	1	171559193	171585318	+	ENSMUSG00000004709	CD244 natural killer cell receptor 2B4 [Source:MGI Symbol;Acc:MGI:109294]	-3.938	-3.93838	-3.94053
Ly9	1	171588624	171607410	-	ENSMUSG00000004707	lymphocyte antigen 9 [Source:MGI Symbol;Acc:MGI:96885]	-3.938	-3.93838	-3.94053
Slamf7	1	171634925	171649007	-	ENSMUSG00000038179	SLAM family member 7 [Source:MGI Symbol;Acc:MGI:1922595]	-3.938	-3.93838	-3.94053
Cd48	1	171682009	171705258	+	ENSMUSG00000015355	CD48 antigen [Source:MGI Symbol;Acc:MGI:88339]	-3.938	-3.93838	-3.94053
Slamf1	1	171767127	171801184	+	ENSMUSG00000015316	signaling lymphocytic activation molecule family member 1 [Source:MGI Symbol;Acc:MGI:1351314]	-3.938	-3.93838	-3.94053
Cd84	1	171839697	171890718	+	ENSMUSG00000038147	CD84 antigen [Source:MGI Symbol;Acc:MGI:1336885]	-0.399323	-1.33486	-0.103074
Gm10521	1	171895664	171898237	+	ENSMUSG00000073492	predicted gene 10521 [Source:MGI Symbol;Acc:MGI:3642358]	1.22751	1.19688	1.33522
Slamf6	1	171917537	171943868	+	ENSMUSG00000015314	SLAM family member 6 [Source:MGI Symbol;Acc:MGI:1353620]	-3.938	-3.93838	-3.8792
Vangl2	1	172000960	172028444	-	ENSMUSG00000026556	vang-like 2 (van gogh, Drosophila) [Source:MGI Symbol;Acc:MGI:2135272]	2.92486	2.14462	1.97672
Nhlh1	1	172052292	172057573	-	ENSMUSG00000051251	nescient helix loop helix 1 [Source:MGI Symbol;Acc:MGI:98481]	-3.938	-3.93838	-3.94053
Ncstn	1	172066013	172082795	-	ENSMUSG00000003458	nicastrin [Source:MGI Symbol;Acc:MGI:1891700]	2.92005	2.71253	2.91786
Copa	1	172082529	172122330	+	ENSMUSG00000003458	nicastrin [Source:MGI Symbol;Acc:MGI:1891700]	5.71491	5.61788	5.63579
Pex19	1	172126755	172136493	+	ENSMUSG00000003464	peroxisomal biogenesis factor 19 [Source:MGI Symbol;Acc:MGI:1334458]	4.059	4.4426	4.4111
Dcaf8	1	172148015	172196393	+	ENSMUSG00000026554	DDB1 and CUL4 associated factor 8 [Source:MGI Symbol;Acc:MGI:91860]	4.65071	4.48483	4.35372
Pea15a	1	172196728	172206804	-	ENSMUSG00000013698	phosphoprotein enriched in astrocytes 15A [Source:MGI Symbol;Acc:MGI:104799]	1.78923	0.356801	0.167658
Casq1	1	172209894	172219868	-	ENSMUSG00000007122	calsequestrin 1 [Source:MGI Symbol;Acc:MGI:1309468]	-1.6221	-3.71847	-3.52444
Gm17224	1	172213021	172213680	+	ENSMUSG00000007122	calsequestrin 1 [Source:MGI Symbol;Acc:MGI:1309468]	-3.938	-3.93838	-3.94053
Atp1a4	1	172223513	172258414	-	ENSMUSG00000007107	ATPase, Na+/K+ transporting, alpha 4 polypeptide [Source:MGI Symbol;Acc:MGI:1351335]	-3.70416	-3.93838	-3.90828
Igsf8	1	172261641	172319841	+	ENSMUSG00000038034	immunoglobulin superfamily, member 8 [Source:MGI Symbol;Acc:MGI:2154090]	1.85307	1.53366	1.7089
Atp1a2	1	172271709	172298064	-	ENSMUSG00000038034	immunoglobulin superfamily, member 8 [Source:MGI Symbol;Acc:MGI:2154090]	-1.00326	-0.632598	-0.501418
Kcnj9	1	172321033	172329263	-	ENSMUSG00000038026	potassium inwardly-rectifying channel, subfamily J, member 9 [Source:MGI Symbol;Acc:MGI:108007]	-2.16296	-2.98461	-2.57995
Kcnj10	1	172341210	172374085	+	ENSMUSG00000044708	potassium inwardly-rectifying channel, subfamily J, member 10 [Source:MGI Symbol;Acc:MGI:1194504]	-0.343241	-0.937935	-0.661119
Pigm	1	172376531	172384099	+	ENSMUSG00000050229	phosphatidylinositol glycan anchor biosynthesis, class M [Source:MGI Symbol;Acc:MGI:1914806]	4.16911	3.9599	4.01134
Slamf9	1	172475358	172478575	+	ENSMUSG00000026548	SLAM family member 9 [Source:MGI Symbol;Acc:MGI:1923692]	-2.80908	-3.4314	-3.30385
Igsf9	1	172481788	172498878	+	ENSMUSG00000037995	immunoglobulin superfamily, member 9 [Source:MGI Symbol;Acc:MGI:2135283]	3.04217	2.06742	1.60816
Tagln2	1	172500047	172507380	+	ENSMUSG00000026547	transgelin 2 [Source:MGI Symbol;Acc:MGI:1312985]	3.95649	3.88748	4.23932
Ccdc19	1	172521044	172545870	+	ENSMUSG00000026546	coiled-coil domain containing 19 [Source:MGI Symbol;Acc:MGI:1919120]	-2.22831	-3.28272	-3.61756
4933439K11Rik	1	172538133	172558129	-	ENSMUSG00000026546	coiled-coil domain containing 19 [Source:MGI Symbol;Acc:MGI:1919120]	-3.938	-3.77082	-3.94053
Vsig8	1	172555938	172563717	+	ENSMUSG00000085184	RIKEN cDNA 4933439K11 gene [Source:MGI Symbol;Acc:MGI:1918569]	-3.938	-3.93838	-3.94053
Slamf8	1	172581377	172590568	-	ENSMUSG00000053318	SLAM family member 8 [Source:MGI Symbol;Acc:MGI:1921998]	-3.938	-3.93838	-3.94053
Fcrl6	1	172596640	172602551	-	ENSMUSG00000070504	Fc receptor-like 6 [Source:MGI Symbol;Acc:MGI:3618339]	-3.938	-3.93838	-3.94053
Dusp23	1	172630769	172632974	-	ENSMUSG00000026544	dual specificity phosphatase 23 [Source:MGI Symbol;Acc:MGI:1915690]	-3.938	-3.93838	-3.94053
Crp	1	172698056	172699966	+	ENSMUSG00000037942	C-reactive protein, pentraxin-related [Source:MGI Symbol;Acc:MGI:88512]	-3.938	-3.93838	-3.94053
Apcs	1	172893962	172895054	-	ENSMUSG00000026542	serum amyloid P-component [Source:MGI Symbol;Acc:MGI:98229]	-3.938	-3.93838	-3.94053
Olfr16	1	172956768	172957817	+	ENSMUSG00000037924	olfactory receptor 16 [Source:MGI Symbol;Acc:MGI:106648]	-3.938	-3.93838	-3.94053
Olfr1408	1	173130200	173131236	-	ENSMUSG00000062527	olfactory receptor 1408 [Source:MGI Symbol;Acc:MGI:3031242]	-3.938	-3.93838	-3.94053
Olfr1406	1	173183442	173184504	-	ENSMUSG00000058981	olfactory receptor 1406 [Source:MGI Symbol;Acc:MGI:3031240]	-3.56388	-3.93838	-3.94053
Olfr218	1	173203358	173204299	+	ENSMUSG00000046643	olfactory receptor 218 [Source:MGI Symbol;Acc:MGI:3030052]	-3.938	-3.93838	-3.94053
Olfr1404	1	173215607	173216640	+	ENSMUSG00000049456	olfactory receptor 1404 [Source:MGI Symbol;Acc:MGI:3031238]	-3.938	-3.93838	-3.94053
Fcer1a	1	173221271	173227229	-	ENSMUSG00000005339	Fc receptor, IgE, high affinity I, alpha polypeptide [Source:MGI Symbol;Acc:MGI:95494]	-3.938	-3.93838	-3.94053
Olfr418-ps1	1	173270147	173271137	+	ENSMUSG00000049605	olfactory receptor 418, pseudogene 1 [Source:MGI Symbol;Acc:MGI:3030252]	-3.938	-3.93838	-3.94053
Gm11062	1	173274461	173277756	-	ENSMUSG00000079180	predicted gene 11062 [Source:MGI Symbol;Acc:MGI:3779286]	-3.938	-3.93838	-3.94053
Darc	1	173331886	173333503	-	ENSMUSG00000037872	Duffy blood group, chemokine receptor [Source:MGI Symbol;Acc:MGI:1097689]	-3.938	-3.93838	-3.94053
Cadm3	1	173334254	173367695	-	ENSMUSG00000005338	cell adhesion molecule 3 [Source:MGI Symbol;Acc:MGI:2137858]	-1.94042	-1.7531	-2.97185
Aim2	1	173350879	173466040	+	ENSMUSG00000005338	cell adhesion molecule 3 [Source:MGI Symbol;Acc:MGI:2137858]	2.28903	1.62676	1.55005
Gm4955	1	173468509	173474052	-	ENSMUSG00000037849	predicted gene 4955 [Source:MGI Symbol;Acc:MGI:3646410]	-3.938	-3.93838	-3.94053
Gm4955	1	173480371	173491041	-	ENSMUSG00000037849	predicted gene 4955 [Source:MGI Symbol;Acc:MGI:3646410]	-3.938	-3.93838	-3.94053
BC094916	1	173519717	173535957	-	ENSMUSG00000070501	cDNA sequence BC094916 [Source:MGI Symbol;Acc:MGI:3584522]	-3.938	-3.93838	-3.94053
Pydc4	1	173566284	173599274	-	ENSMUSG00000073491	pyrin domain containing 4 [Source:MGI Symbol;Acc:MGI:3695276]	-3.938	-3.93838	-3.70628
Pyhin1	1	173630859	173647928	+	ENSMUSG00000043263	pyrin and HIN domain family, member 1 [Source:MGI Symbol;Acc:MGI:2138243]	-3.938	-3.93838	-3.94053
Pydc3	1	173673911	173698392	+	ENSMUSG00000066677	pyrin domain containing 3 [Source:MGI Symbol;Acc:MGI:2442822]	-3.938	-3.93838	-3.94053
AI607873	1	173723430	173741809	-	ENSMUSG00000073490	expressed sequence AI607873 [Source:MGI Symbol;Acc:MGI:2138302]	-3.938	-3.93838	-3.94053
Ifi204	1	173747293	173766876	-	ENSMUSG00000073489	interferon activated gene 204 [Source:MGI Symbol;Acc:MGI:96429]	-3.938	-3.93838	-3.94053
Mndal	1	173857221	173942491	-	ENSMUSG00000090272	myeloid nuclear differentiation antigen like [Source:MGI Symbol;Acc:MGI:3780953]	-3.938	-3.93838	-3.94053
Mnda	1	173896355	173912922	-	ENSMUSG00000090272	myeloid nuclear differentiation antigen like [Source:MGI Symbol;Acc:MGI:3780953]	-3.938	-3.93838	-3.94053
Ifi203	1	173920407	173942672	-	ENSMUSG00000090272	myeloid nuclear differentiation antigen like [Source:MGI Symbol;Acc:MGI:3780953]	-3.938	-3.93838	-3.94053
Ifi202b	1	173962569	173982844	-	ENSMUSG00000026535	interferon activated gene 202B [Source:MGI Symbol;Acc:MGI:1347083]	-3.938	-3.93838	-3.94053
Ifi205	1	174011998	174031755	-	ENSMUSG00000054203	interferon activated gene 205 [Source:MGI Symbol;Acc:MGI:101847]	-3.938	-3.93838	-3.94053
Olfr433	1	174041933	174042936	+	ENSMUSG00000045381	olfactory receptor 433 [Source:MGI Symbol;Acc:MGI:3030267]	-3.938	-3.93838	-3.94053
Olfr432	1	174050375	174051313	+	ENSMUSG00000047048	olfactory receptor 432 [Source:MGI Symbol;Acc:MGI:3030266]	-3.938	-3.93838	-3.94053
Olfr430	1	174069300	174070253	+	ENSMUSG00000050134	olfactory receptor 430 [Source:MGI Symbol;Acc:MGI:3030264]	-3.938	-3.93838	-3.94053
Olfr429	1	174089038	174089980	+	ENSMUSG00000049528	olfactory receptor 429 [Source:MGI Symbol;Acc:MGI:3030263]	-3.938	-3.93838	-3.94053
Olfr427	1	174099460	174100407	+	ENSMUSG00000059371	olfactory receptor 427 [Source:MGI Symbol;Acc:MGI:3030261]	-3.938	-3.93838	-3.94053
Olfr231	1	174117091	174118014	-	ENSMUSG00000046486	olfactory receptor 231 [Source:MGI Symbol;Acc:MGI:3030065]	-3.938	-3.93838	-3.94053
Olfr424	1	174136746	174137693	+	ENSMUSG00000051528	olfactory receptor 424 [Source:MGI Symbol;Acc:MGI:3030258]	-3.938	-3.93838	-3.94053
Olfr420	1	174158722	174159767	+	ENSMUSG00000055033	olfactory receptor 420 [Source:MGI Symbol;Acc:MGI:3030254]	-3.938	-3.93838	-3.94053
Spna1	1	174172776	174248450	+	ENSMUSG00000026532	spectrin alpha 1 [Source:MGI Symbol;Acc:MGI:98385]	3.27741	2.2106	2.16023
Olfr419	1	174249889	174250976	-	ENSMUSG00000050788	olfactory receptor 419 [Source:MGI Symbol;Acc:MGI:3030253]	-3.938	-3.93838	-3.94053
1810030J14Rik	1	174330518	174332873	+	ENSMUSG00000026531	RIKEN cDNA 1810030J14 gene [Source:MGI Symbol;Acc:MGI:1913539]	-3.938	-3.93838	-3.94053
Olfr417	1	174368919	174369848	+	ENSMUSG00000066672	olfactory receptor 417 [Source:MGI Symbol;Acc:MGI:3030251]	-3.938	-3.93838	-3.94053
Olfr248	1	174391046	174392055	+	ENSMUSG00000059503	olfactory receptor 248 [Source:MGI Symbol;Acc:MGI:3030082]	-3.938	-3.93838	-3.94053
Olfr414	1	174430430	174431384	+	ENSMUSG00000051509	olfactory receptor 414 [Source:MGI Symbol;Acc:MGI:3030248]	-3.938	-3.93838	-3.94053
Olfr220	1	174448625	174449602	+	ENSMUSG00000066671	olfactory receptor 220 [Source:MGI Symbol;Acc:MGI:3030054]	-3.938	-3.93838	-3.94053
Fmn2	1	174501825	174822717	+	ENSMUSG00000028354	formin 2 [Source:MGI Symbol;Acc:MGI:1859252]	0.700506	0.690132	0.694697
Grem2	1	174833785	174921819	-	ENSMUSG00000050069	gremlin 2 homolog, cysteine knot superfamily (Xenopus laevis) [Source:MGI Symbol;Acc:MGI:1344367]	-3.69547	-3.89706	-3.94053
Rgs7	1	175059736	175491130	-	ENSMUSG00000026527	regulator of G protein signaling 7 [Source:MGI Symbol;Acc:MGI:1346089]	-3.938	-3.7295	-3.47905
Fh1	1	175600374	175625635	-	ENSMUSG00000026526	fumarate hydratase 1 [Source:MGI Symbol;Acc:MGI:95530]	4.34489	4.49574	4.45469
Kmo	1	175620381	175662116	+	ENSMUSG00000026526	fumarate hydratase 1 [Source:MGI Symbol;Acc:MGI:95530]	-3.938	-3.93838	-3.94053
Opn3	1	175662421	175692776	-	ENSMUSG00000026525	opsin 3 [Source:MGI Symbol;Acc:MGI:1338022]	-1.18713	-1.85835	-1.68674
Chml	1	175686488	175688353	-	ENSMUSG00000026525	opsin 3 [Source:MGI Symbol;Acc:MGI:1338022]	1.60302	1.455	1.72394
Wdr64	1	175698593	175815734	+	ENSMUSG00000026523	WD repeat domain 64 [Source:MGI Symbol;Acc:MGI:1923070]	-1.65983	-1.62468	-1.2348
Exo1	1	175880778	175911396	+	ENSMUSG00000039748	exonuclease 1 [Source:MGI Symbol;Acc:MGI:1349427]	4.93657	4.85034	4.70721
Pld5	1	175962306	176275312	-	ENSMUSG00000055214	phospholipase D family, member 5 [Source:MGI Symbol;Acc:MGI:2442056]	-3.938	-3.93838	-3.85872
B020018G12Rik	1	175977777	175979114	-	ENSMUSG00000055214	phospholipase D family, member 5 [Source:MGI Symbol;Acc:MGI:2442056]	-3.78911	-3.77082	-3.85872
Cep170	1	176733653	176807124	-	ENSMUSG00000057335	centrosomal protein 170 [Source:MGI Symbol;Acc:MGI:1918348]	3.57685	3.47889	3.65012
Sdccag8	1	176814660	177020437	+	ENSMUSG00000026504	serologically defined colon cancer antigen 8 [Source:MGI Symbol;Acc:MGI:1924066]	1.12649	0.767665	0.986577
Gm15423	1	176927999	176932711	-	ENSMUSG00000026504	serologically defined colon cancer antigen 8 [Source:MGI Symbol;Acc:MGI:1924066]	-3.938	-3.93838	-3.94053
Akt3	1	177020073	177258203	-	ENSMUSG00000026504	serologically defined colon cancer antigen 8 [Source:MGI Symbol;Acc:MGI:1924066]	2.43227	2.79824	2.97655
Zfp238	1	177444661	177450760	+	ENSMUSG00000063659	zinc finger protein 238 [Source:MGI Symbol;Acc:MGI:1353609]	2.10558	2.29073	2.10006
1700016C15Rik	1	177729814	177753324	+	ENSMUSG00000015962	RIKEN cDNA 1700016C15 gene [Source:MGI Symbol;Acc:MGI:1916678]	-3.938	-3.93838	-3.94053
Adss	1	177762962	177796511	-	ENSMUSG00000015961	adenylosuccinate synthetase, non muscle [Source:MGI Symbol;Acc:MGI:87948]	5.98686	6.26365	6.23759
Gm16432	1	177991435	178048291	+	ENSMUSG00000091476	predicted gene 16432 [Source:MGI Symbol;Acc:MGI:3645414]	-3.938	-3.93838	-3.94053
Pppde1	1	178187417	178252598	+	ENSMUSG00000026502	PPPDE peptidase domain containing 1 [Source:MGI Symbol;Acc:MGI:1926075]	3.87719	3.98175	4.07893
Gm9982	1	178256103	178257295	+	ENSMUSG00000055831	predicted gene 9982 [Source:MGI Symbol;Acc:MGI:3642428]	-3.938	-3.72233	-3.90828
B230369F24Rik	1	178313328	178318549	-	ENSMUSG00000086350	RIKEN cDNA B230369F24 gene [Source:MGI Symbol;Acc:MGI:2443392]	-2.18543	-2.57613	-1.96174
Fam36a	1	178319130	178322693	+	ENSMUSG00000026500	family with sequence similarity 36, member A [Source:MGI Symbol;Acc:MGI:1913609]	0.523159	-0.320512	0.0433886
Gm16586	1	178321108	178324171	-	ENSMUSG00000026500	family with sequence similarity 36, member A [Source:MGI Symbol;Acc:MGI:1913609]	3.76011	2.75433	2.93895
Hnrnpu	1	178323074	178337797	-	ENSMUSG00000089788	predicted gene 16586 [Source:MGI Symbol;Acc:MGI:4415006]	8.73169	8.50924	8.42604
Efcab2	1	178405881	178483247	+	ENSMUSG00000026495	EF-hand calcium binding domain 2 [Source:MGI Symbol;Acc:MGI:1915476]	-0.00556161	0.0223523	0.0165483
Kif26b	1	178529125	178932855	+	ENSMUSG00000026494	kinesin family member 26B [Source:MGI Symbol;Acc:MGI:2447076]	-3.37072	-3.4314	-3.50351
Gm16564	1	178898582	178917614	-	ENSMUSG00000026494	kinesin family member 26B [Source:MGI Symbol;Acc:MGI:2447076]	-3.938	-3.93838	-3.94053
Smyd3	1	178951960	179518041	-	ENSMUSG00000055067	SET and MYND domain containing 3 [Source:MGI Symbol;Acc:MGI:1916976]	2.63891	2.77117	2.76129
AC130279.1	1	179520375	179520857	-	ENSMUSG00000096474	No description	2.11905	1.31034	1.2402
Tfb2m	1	179528055	179546267	-	ENSMUSG00000026492	transcription factor B2, mitochondrial [Source:MGI Symbol;Acc:MGI:107937]	2.39985	2.0453	2.11642
Cnst	1	179546370	179627478	+	ENSMUSG00000038949	consortin, connexin sorting protein [Source:MGI Symbol;Acc:MGI:2445141]	2.34591	2.48467	2.73202
Sccpdh	1	179668210	179687189	+	ENSMUSG00000038936	saccharopine dehydrogenase (putative) [Source:MGI Symbol;Acc:MGI:1924486]	1.74685	2.10698	1.84696
Gm1305	1	179695297	179745185	-	ENSMUSG00000087236	predicted gene 1305 [Source:MGI Symbol;Acc:MGI:2686151]	-0.497699	-1.0229	-0.789943
Ahctf1	1	179744894	179803680	-	ENSMUSG00000087236	predicted gene 1305 [Source:MGI Symbol;Acc:MGI:2686151]	7.22782	6.97681	6.84745
Gm10518	1	179803376	179804676	+	ENSMUSG00000026491	AT hook containing transcription factor 1 [Source:MGI Symbol;Acc:MGI:1915033]	-3.09811	-2.60609	-2.24014
Cdc42bpa	1	179960472	180165603	+	ENSMUSG00000026490	CDC42 binding protein kinase alpha [Source:MGI Symbol;Acc:MGI:2441841]	3.91918	3.70043	3.63051
Adck3	1	180165238	180199602	-	ENSMUSG00000026490	CDC42 binding protein kinase alpha [Source:MGI Symbol;Acc:MGI:2441841]	1.12237	2.27276	2.33121
Psen2	1	180227004	180263438	-	ENSMUSG00000010609	presenilin 2 [Source:MGI Symbol;Acc:MGI:109284]	0.43081	-0.192647	-0.435477
Gm5069	1	180326971	180330550	-	ENSMUSG00000055676	predicted pseudogene 5069 [Source:MGI Symbol;Acc:MGI:3644516]	3.70509	3.34682	3.19445
Itpkb	1	180330485	180424802	+	ENSMUSG00000055676	predicted pseudogene 5069 [Source:MGI Symbol;Acc:MGI:3644516]	-0.327514	-1.70298	-2.32001
6330403A02Rik	1	180432387	180483504	-	ENSMUSG00000053963	RIKEN cDNA 6330403A02 gene [Source:MGI Symbol;Acc:MGI:2138735]	-3.89732	-2.94481	-3.94053
Parp1	1	180568955	180601253	+	ENSMUSG00000026496	poly (ADP-ribose) polymerase family, member 1 [Source:MGI Symbol;Acc:MGI:1340806]	7.49766	7.76464	7.92061
Lin9	1	180641150	180690518	+	ENSMUSG00000058729	lin-9 homolog (C. elegans) [Source:MGI Symbol;Acc:MGI:1919818]	3.1765	2.9777	2.70594
Mixl1	1	180693043	180697034	-	ENSMUSG00000026497	Mix1 homeobox-like 1 (Xenopus laevis) [Source:MGI Symbol;Acc:MGI:1351322]	-3.09811	-3.91539	-3.36518
Acbd3	1	180726043	180754203	+	ENSMUSG00000026499	acyl-Coenzyme A binding domain containing 3 [Source:MGI Symbol;Acc:MGI:2181074]	3.44429	3.47234	3.42478
H3f3a	1	180800832	180813943	-	ENSMUSG00000060743	H3 histone, family 3A [Source:MGI Symbol;Acc:MGI:1097686]	7.02934	7.09542	7.13843
Gm16067	1	180813776	180816859	+	ENSMUSG00000060743	H3 histone, family 3A [Source:MGI Symbol;Acc:MGI:1097686]	-1.72308	-1.74862	-1.84816
BC031781	1	180851151	180868097	+	ENSMUSG00000038806	cDNA sequence BC031781 [Source:MGI Symbol;Acc:MGI:2384788]	4.59017	4.93703	4.66209
Lefty2	1	180893108	180899103	+	ENSMUSG00000066652	left-right determination factor 2 [Source:MGI Symbol;Acc:MGI:2443573]	4.06072	2.58721	2.34751
Pycr2	1	180904274	180908087	+	ENSMUSG00000026520	pyrroline-5-carboxylate reductase family, member 2 [Source:MGI Symbol;Acc:MGI:1277956]	5.20147	4.83255	4.36496
Lefty1	1	180935022	180938400	+	ENSMUSG00000038793	left right determination factor 1 [Source:MGI Symbol;Acc:MGI:107405]	4.98132	4.57687	3.84844
Tmem63a	1	180942344	180975112	+	ENSMUSG00000026519	transmembrane protein 63a [Source:MGI Symbol;Acc:MGI:2384789]	1.62287	-0.0917282	-0.798609
2210411M09Rik	1	180952064	180958149	-	ENSMUSG00000026519	transmembrane protein 63a [Source:MGI Symbol;Acc:MGI:2384789]	-3.938	-3.93838	-3.94053
Ephx1	1	180976155	181020904	-	ENSMUSG00000038776	epoxide hydrolase 1, microsomal [Source:MGI Symbol;Acc:MGI:95405]	-0.00412664	0.33249	0.208416
9130409I23Rik	1	181051237	181060667	+	ENSMUSG00000038768	RIKEN cDNA 9130409I23 gene [Source:MGI Symbol;Acc:MGI:3588271]	-3.938	-3.93838	-3.94053
Nvl	1	181093423	181144157	-	ENSMUSG00000026516	nuclear VCP-like [Source:MGI Symbol;Acc:MGI:1914709]	5.66765	5.22375	5.11004
Cnih4	1	181150931	181168994	+	ENSMUSG00000062169	cornichon homolog 4 (Drosophila) [Source:MGI Symbol;Acc:MGI:1925828]	3.29164	3.04221	2.8534
Wdr26	1	181173228	181211552	-	ENSMUSG00000038733	WD repeat domain 26 [Source:MGI Symbol;Acc:MGI:1923825]	5.1699	4.79553	4.81787
A430110L20Rik	1	181226076	181228490	+	ENSMUSG00000054135	RIKEN cDNA A430110L20 gene [Source:MGI Symbol;Acc:MGI:3036249]	-3.89732	-3.93838	-3.94053
Cnih3	1	181352628	181460641	+	ENSMUSG00000026514	cornichon homolog 3 (Drosophila) [Source:MGI Symbol;Acc:MGI:1920228]	-3.89732	-3.91539	-3.85872
Ccdc121	1	181509633	181511451	-	ENSMUSG00000050625	coiled-coil domain containing 121 [Source:MGI Symbol;Acc:MGI:2685601]	-3.938	-3.93838	-3.94053
Dnahc14	1	181738988	181769674	+	ENSMUSG00000047369	dynein, axonemal, heavy chain 14 [Source:MGI Symbol;Acc:MGI:2444525]	-3.89732	-3.83778	-3.82647
Lbr	1	181815316	181842401	-	ENSMUSG00000004880	lamin B receptor [Source:MGI Symbol;Acc:MGI:2138281]	5.89074	5.69964	5.67906
Gm5533	1	181851608	181853189	-	ENSMUSG00000056699	predicted gene 5533 [Source:MGI Symbol;Acc:MGI:3647595]	-3.938	-3.93838	-3.94053
Enah	1	181904445	182019980	-	ENSMUSG00000022995	enabled homolog (Drosophila) [Source:MGI Symbol;Acc:MGI:108360]	7.40475	7.2787	7.29762
Srp9	1	182124737	182132407	+	ENSMUSG00000026511	signal recognition particle 9 [Source:MGI Symbol;Acc:MGI:1350930]	4.10604	4.40635	4.34248
Vmn1r1	1	182157144	182158319	-	ENSMUSG00000091013	vomeronasal 1 receptor 1 [Source:MGI Symbol;Acc:MGI:3647849]	-3.938	-3.93838	-3.94053
Degs1	1	182275772	182282804	-	ENSMUSG00000038633	degenerative spermatocyte homolog 1 (Drosophila) [Source:MGI Symbol;Acc:MGI:1097711]	4.47459	3.872	4.0786
Fbxo28	1	182313102	182341606	-	ENSMUSG00000047539	F-box protein 28 [Source:MGI Symbol;Acc:MGI:1261890]	3.98682	4.28042	4.28491
Gm10517	1	182408619	182409020	-	ENSMUSG00000073482	predicted gene 10517 [Source:MGI Symbol;Acc:MGI:3642267]	-3.938	-3.83778	-3.94053
Trp53bp2	1	182409172	182462432	+	ENSMUSG00000026510	transformation related protein 53 binding protein 2 [Source:MGI Symbol;Acc:MGI:2138319]	2.92998	2.82283	2.8095
Capn2	1	182467256	182517495	-	ENSMUSG00000026509	calpain 2 [Source:MGI Symbol;Acc:MGI:88264]	2.81507	1.35868	0.611506
Capn8	1	182565007	182632352	+	ENSMUSG00000038599	calpain 8 [Source:MGI Symbol;Acc:MGI:2181366]	-3.938	-3.93838	-3.94053
4922505E12Rik	1	182747126	182749180	-	ENSMUSG00000043429	RIKEN cDNA 4922505E12 gene [Source:MGI Symbol;Acc:MGI:3618292]	-3.938	-3.93838	-3.94053
Susd4	1	182763860	182896598	+	ENSMUSG00000038576	sushi domain containing 4 [Source:MGI Symbol;Acc:MGI:2138351]	-0.430051	-0.617975	-0.779855
Tlr5	1	182954788	182976044	+	ENSMUSG00000079164	toll-like receptor 5 [Source:MGI Symbol;Acc:MGI:1858171]	-3.89732	-3.43493	-3.82647
Disp1	1	183086264	183221529	-	ENSMUSG00000030768	dispatched homolog 1 (Drosophila) [Source:MGI Symbol;Acc:MGI:1916147]	1.07584	0.0171491	0.0941405
Brox	1	183276342	183297256	-	ENSMUSG00000046836	BRO1 domain and CAAX motif containing [Source:MGI Symbol;Acc:MGI:1918928]	3.85603	3.93254	4.14742
Aida	1	183297060	183324501	+	ENSMUSG00000046836	BRO1 domain and CAAX motif containing [Source:MGI Symbol;Acc:MGI:1918928]	2.90518	2.58461	2.27622
CAAA01083517.1	1	183326725	183369529	-	ENSMUSG00000056050	melanoma inhibitory activity protein 3 precursor [Source:RefSeq peptide;Acc:NP_796363]	4.63469	4.43911	4.40732
CAAA01083517.2	1	183388981	183409353	+	ENSMUSG00000072258	TATA box-binding protein-associated factor RNA polymerase I subunit A [Source:RefSeq peptide;Acc:NP_067441]	2.61615	2.02961	1.70399
Hhipl2	1	183418503	183437053	+	ENSMUSG00000053461	hedgehog interacting protein-like 2 [Source:MGI Symbol;Acc:MGI:1926022]	-3.938	-3.93838	-3.94053
Gm8214	1	183681778	183682194	-	ENSMUSG00000090533	predicted gene 8214 [Source:MGI Symbol;Acc:MGI:3646554]	-3.938	-3.93838	-3.94053
Dusp10	1	184013302	184075636	+	ENSMUSG00000039384	dual specificity phosphatase 10 [Source:MGI Symbol;Acc:MGI:1927070]	0.323808	-0.509071	-0.838701
1700056E22Rik	1	184033032	184033998	-	ENSMUSG00000039384	dual specificity phosphatase 10 [Source:MGI Symbol;Acc:MGI:1927070]	-3.938	-3.93838	-3.90828
4930488B22Rik	1	184712497	184718989	+	ENSMUSG00000092578	RIKEN cDNA 4930488B22 gene [Source:MGI Symbol;Acc:MGI:1922221]	-3.938	-3.93838	-3.94053
Hlx	1	184727140	184732619	-	ENSMUSG00000039377	H2.0-like homeobox [Source:MGI Symbol;Acc:MGI:96109]	-3.74484	-3.59489	-3.84695
Mosc1	1	184786776	184811313	-	ENSMUSG00000026621	MOCO sulphurase C-terminal domain containing 1 [Source:MGI Symbol;Acc:MGI:1913362]	-3.938	-3.93838	-3.94053
Mosc2	1	184813068	184846451	-	ENSMUSG00000073481	MOCO sulphurase C-terminal domain containing 2 [Source:MGI Symbol;Acc:MGI:1914497]	2.24518	3.17693	3.19316
C130074G19Rik	1	184871926	184883218	-	ENSMUSG00000039349	RIKEN cDNA C130074G19 gene [Source:MGI Symbol;Acc:MGI:2444831]	0.0247181	0.663326	0.126491
Mark1	1	184896443	184999549	-	ENSMUSG00000026620	MAP/microtubule affinity-regulating kinase 1 [Source:MGI Symbol;Acc:MGI:2664902]	1.55151	0.506137	0.118083
Rab3gap2	1	185204168	185286743	+	ENSMUSG00000039318	RAB3 GTPase activating protein subunit 2 [Source:MGI Symbol;Acc:MGI:1916043]	4.62252	4.17034	4.04713
Iars2	1	185284726	185329396	-	ENSMUSG00000039318	RAB3 GTPase activating protein subunit 2 [Source:MGI Symbol;Acc:MGI:1916043]	4.5942	4.49676	4.21782
Bpnt1	1	185332149	185357777	+	ENSMUSG00000026617	bisphosphate 3'-nucleotidase 1 [Source:MGI Symbol;Acc:MGI:1338800]	4.20835	4.21775	4.40867
Eprs	1	185363095	185428355	+	ENSMUSG00000026615	glutamyl-prolyl-tRNA synthetase [Source:MGI Symbol;Acc:MGI:97838]	7.57729	7.50427	7.45391
9630028B13Rik	1	185429357	185441819	-	ENSMUSG00000051295	RIKEN cDNA 9630028B13 gene [Source:MGI Symbol;Acc:MGI:2442281]	-3.938	-3.93838	-3.8792
Slc30a10	1	185454848	185468762	+	ENSMUSG00000026614	solute carrier family 30, member 10 [Source:MGI Symbol;Acc:MGI:2685058]	-2.91393	-3.53856	-3.61756
Lyplal1	1	186087731	186117310	-	ENSMUSG00000039246	lysophospholipase-like 1 [Source:MGI Symbol;Acc:MGI:2385115]	1.79327	1.93533	1.96497
Tgfb2	1	186623186	186705992	-	ENSMUSG00000039239	transforming growth factor, beta 2 [Source:MGI Symbol;Acc:MGI:98726]	-1.87179	-3.24489	-3.39618
Rrp15	1	186720978	186749358	-	ENSMUSG00000001305	ribosomal RNA processing 15 homolog (S. cerevisiae) [Source:MGI Symbol;Acc:MGI:1914473]	5.13069	5.09379	4.94937
D1Pas1	1	186967416	186970627	+	ENSMUSG00000039224	DNA segment, Chr 1, Pasteur Institute 1 [Source:MGI Symbol;Acc:MGI:91842]	1.89078	3.22513	3.67666
Spata17	1	187044648	187215465	-	ENSMUSG00000026611	spermatogenesis associated 17 [Source:MGI Symbol;Acc:MGI:1921967]	-3.938	-3.34549	-3.90828
Gm15509	1	187120869	187124365	-	ENSMUSG00000026611	spermatogenesis associated 17 [Source:MGI Symbol;Acc:MGI:1921967]	-3.938	-3.93838	-3.94053
1700007P06Rik	1	187125138	187125983	+	ENSMUSG00000026611	spermatogenesis associated 17 [Source:MGI Symbol;Acc:MGI:1921967]	-3.938	-3.93838	-3.94053
Gpatch2	1	187215508	187351704	+	ENSMUSG00000039210	G patch domain containing 2 [Source:MGI Symbol;Acc:MGI:1915019]	3.26502	3.17547	3.42481
Esrrg	1	187608791	188214885	+	ENSMUSG00000026610	estrogen-related receptor gamma [Source:MGI Symbol;Acc:MGI:1347056]	-3.938	-3.50242	-3.94053
Ush2a	1	188262023	188965041	+	ENSMUSG00000026609	Usher syndrome 2A (autosomal recessive, mild) homolog (human) [Source:MGI Symbol;Acc:MGI:1341292]	-3.938	-3.93838	-3.94053
Kctd3	1	188971098	189007840	-	ENSMUSG00000026608	potassium channel tetramerisation domain containing 3 [Source:MGI Symbol;Acc:MGI:2444629]	5.01786	4.14755	3.8646
Kcnk2	1	189207931	189343832	-	ENSMUSG00000037624	potassium channel, subfamily K, member 2 [Source:MGI Symbol;Acc:MGI:109366]	-2.93383	-2.56532	-2.68542
Cenpf	1	189640599	189688086	-	ENSMUSG00000026605	centromere protein F [Source:MGI Symbol;Acc:MGI:1313302]	6.69749	6.91327	6.91064
Ptpn14	1	189728268	189876695	+	ENSMUSG00000026604	protein tyrosine phosphatase, non-receptor type 14 [Source:MGI Symbol;Acc:MGI:102467]	4.47097	3.95628	3.49933
Smyd2	1	189880492	189922363	-	ENSMUSG00000026603	SET and MYND domain containing 2 [Source:MGI Symbol;Acc:MGI:1915889]	2.79443	2.29387	1.92267
Prox1	1	190118038	190170680	-	ENSMUSG00000010175	prospero-related homeobox 1 [Source:MGI Symbol;Acc:MGI:97772]	-2.71331	-3.47272	-3.55353
Gm17566	1	190170296	190217276	+	ENSMUSG00000010175	prospero-related homeobox 1 [Source:MGI Symbol;Acc:MGI:97772]	-3.938	-3.93838	-3.94053
Rps6kc1	1	190700202	190911770	-	ENSMUSG00000089872	ribosomal protein S6 kinase polypeptide 1 [Source:MGI Symbol;Acc:MGI:2443419]	3.17592	2.83985	2.84462
Angel2	1	190925112	190946962	+	ENSMUSG00000026634	angel homolog 2 (Drosophila) [Source:MGI Symbol;Acc:MGI:1196310]	3.67642	3.48979	3.30384
Vash2	1	190947648	190979296	-	ENSMUSG00000037568	vasohibin 2 [Source:MGI Symbol;Acc:MGI:2444826]	1.53869	0.307188	0.286641
Mfsd7b	1	191005832	191026190	-	ENSMUSG00000066595	major facilitator superfamily domain containing 7B [Source:MGI Symbol;Acc:MGI:2444881]	2.68623	2.07089	1.55868
1700022P22Rik	1	191036822	191042941	+	ENSMUSG00000057072	RIKEN cDNA 1700022P22 gene [Source:MGI Symbol;Acc:MGI:1922808]	-1.45194	-2.14752	-3.24029
Tatdn3	1	191045826	191062932	-	ENSMUSG00000026632	TatD DNase domain containing 3 [Source:MGI Symbol;Acc:MGI:1916222]	0.639289	0.397228	0.565747
Nsl1	1	191063012	191084558	+	ENSMUSG00000062510	NSL1, MIND kinetochore complex component, homolog (S. cerevisiae) [Source:MGI Symbol;Acc:MGI:2685830]	3.80896	3.76332	3.51719
Batf3	1	191098414	191108943	+	ENSMUSG00000026630	basic leucine zipper transcription factor, ATF-like 3 [Source:MGI Symbol;Acc:MGI:1925491]	-3.32134	-3.34512	-3.85872
Fam71a	1	191162584	191164817	-	ENSMUSG00000091017	family with sequence similarity 71, member A [Source:MGI Symbol;Acc:MGI:3588202]	-3.938	-3.93838	-3.94053
Atf3	1	191170296	191183340	-	ENSMUSG00000026628	activating transcription factor 3 [Source:MGI Symbol;Acc:MGI:109384]	-0.474193	-0.39493	-0.658909
D730003I15Rik	1	191224474	191225686	+	ENSMUSG00000073478	RIKEN cDNA D730003I15 gene [Source:MGI Symbol;Acc:MGI:1925971]	-3.28805	-3.38644	-3.90828
Nenf	1	191306789	191318194	-	ENSMUSG00000037499	neuron derived neurotrophic factor [Source:MGI Symbol;Acc:MGI:1913458]	0.761639	0.06706	-0.0640095
Tmem206	1	191325912	191350914	+	ENSMUSG00000026627	transmembrane protein 206 [Source:MGI Symbol;Acc:MGI:1914200]	0.239997	0.360563	0.0502984
Ppp2r5a	1	191351981	191397041	-	ENSMUSG00000026626	protein phosphatase 2, regulatory subunit B (B56), alpha isoform [Source:MGI Symbol;Acc:MGI:2388479]	4.41378	4.41526	4.3217
Dtl	1	191537365	191575534	-	ENSMUSG00000037474	denticleless homolog (Drosophila) [Source:MGI Symbol;Acc:MGI:1924093]	4.43806	4.21093	4.21528
Ints7	1	191575763	191622672	+	ENSMUSG00000037461	integrator complex subunit 7 [Source:MGI Symbol;Acc:MGI:1924315]	4.04078	3.61564	3.42833
Lpgat1	1	191717834	191784255	+	ENSMUSG00000026623	lysophosphatidylglycerol acyltransferase 1 [Source:MGI Symbol;Acc:MGI:2446186]	3.60953	4.03565	3.95229
Nek2	1	191821444	191833050	+	ENSMUSG00000026622	NIMA (never in mitosis gene a)-related expressed kinase 2 [Source:MGI Symbol;Acc:MGI:109359]	4.69486	4.85443	4.75412
1700034H15Rik	1	191890233	191907527	-	ENSMUSG00000055833	RIKEN cDNA 1700034H15 gene [Source:MGI Symbol;Acc:MGI:1921515]	-2.21919	-3.5516	-3.8792
Slc30a1	1	191906767	191913247	+	ENSMUSG00000055833	RIKEN cDNA 1700034H15 gene [Source:MGI Symbol;Acc:MGI:1921515]	2.89853	2.69815	2.61218
Rd3	1	191977373	191988282	+	ENSMUSG00000049353	retinal degeneration 3 [Source:MGI Symbol;Acc:MGI:1921273]	-3.938	-3.83778	-3.8792
Traf5	1	191997430	192092559	-	ENSMUSG00000026637	TNF receptor-associated factor 5 [Source:MGI Symbol;Acc:MGI:107548]	-2.6058	-1.65817	-0.551315
Rcor3	1	192098656	192138010	-	ENSMUSG00000037395	REST corepressor 3 [Source:MGI Symbol;Acc:MGI:2441920]	-0.566121	-0.885201	-0.700243
Kcnh1	1	192190784	192510159	+	ENSMUSG00000058248	potassium voltage-gated channel, subfamily H (eag-related), member 1 [Source:MGI Symbol;Acc:MGI:1341721]	-0.619442	-2.40361	-2.67057
Hhat	1	192512828	192771213	-	ENSMUSG00000037375	hedgehog acyltransferase [Source:MGI Symbol;Acc:MGI:2444681]	-0.328875	-1.42663	-0.950424
A730013G03Rik	1	192833169	192834719	-	ENSMUSG00000047384	RIKEN cDNA A730013G03 gene [Source:MGI Symbol;Acc:MGI:2445118]	-3.938	-3.93838	-3.94053
Sertad4	1	192844431	192855752	-	ENSMUSG00000016262	SERTA domain containing 4 [Source:MGI Symbol;Acc:MGI:2443496]	0.192185	-1.24554	-3.13092
Gm15867	1	192854928	192856466	+	ENSMUSG00000016262	SERTA domain containing 4 [Source:MGI Symbol;Acc:MGI:2443496]	-3.938	-3.93838	-3.94053
Syt14	1	192897307	193035698	-	ENSMUSG00000016200	synaptotagmin XIV [Source:MGI Symbol;Acc:MGI:2444490]	1.57182	1.19534	1.1907
Diexf	1	193104403	193130251	-	ENSMUSG00000016181	digestive organ expansion factor homolog (zebrafish) [Source:MGI Symbol;Acc:MGI:2138080]	3.48605	3.25408	3.31796
Irf6	1	193153112	193172042	+	ENSMUSG00000026638	interferon regulatory factor 6 [Source:MGI Symbol;Acc:MGI:1859211]	1.28614	1.12959	0.76207
A130010J15Rik	1	193168049	193177832	+	ENSMUSG00000026638	interferon regulatory factor 6 [Source:MGI Symbol;Acc:MGI:1859211]	2.43822	1.8989	1.68318
Traf3ip3	1	193175506	193201703	-	ENSMUSG00000079144	RIKEN cDNA A130010J15 gene [Source:MGI Symbol;Acc:MGI:2441776]	-3.938	-3.93838	-3.94053
Gm15872	1	193187375	193192011	+	ENSMUSG00000037318	TRAF3 interacting protein 3 [Source:MGI Symbol;Acc:MGI:2441706]	-3.938	-3.93838	-3.94053
4930570N18Rik	1	193203039	193226208	+	ENSMUSG00000089683	RIKEN cDNA 4930570N18 gene [Source:MGI Symbol;Acc:MGI:1925300]	-3.938	-3.93838	-3.94053
1600010F14Rik	1	193207750	193254474	+	ENSMUSG00000089683	RIKEN cDNA 4930570N18 gene [Source:MGI Symbol;Acc:MGI:1925300]	-3.938	-3.93838	-3.94053
Hsd11b1	1	193221630	193264054	-	ENSMUSG00000089683	RIKEN cDNA 4930570N18 gene [Source:MGI Symbol;Acc:MGI:1925300]	-3.938	-3.93838	-3.94053
G0s2	1	193272161	193273188	-	ENSMUSG00000009633	G0/G1 switch gene 2 [Source:MGI Symbol;Acc:MGI:1316737]	-3.8298	-3.93838	-3.85872
Lamb3	1	193301957	193343878	+	ENSMUSG00000026639	laminin, beta 3 [Source:MGI Symbol;Acc:MGI:99915]	-2.51772	-1.24849	-0.542945
Camk1g	1	193346346	193370297	-	ENSMUSG00000016179	calcium/calmodulin-dependent protein kinase I gamma [Source:MGI Symbol;Acc:MGI:2388073]	-3.89732	-3.93838	-3.94053
Plxna2	1	194619829	194816869	+	ENSMUSG00000026640	plexin A2 [Source:MGI Symbol;Acc:MGI:107684]	1.08496	1.92331	2.14746
Cd34	1	194938821	194961292	+	ENSMUSG00000016494	CD34 antigen [Source:MGI Symbol;Acc:MGI:88329]	-0.139884	0.569259	0.670067
Cd46	1	195041285	195092248	-	ENSMUSG00000016493	CD46 antigen, complement regulatory protein [Source:MGI Symbol;Acc:MGI:1203290]	-3.37072	-3.91539	-3.70628
Cr1l	1	195103789	195131570	-	ENSMUSG00000016481	complement component (3b/4b) receptor 1-like [Source:MGI Symbol;Acc:MGI:88513]	2.32551	2.49713	2.64933
Cr2	1	195136811	195176715	-	ENSMUSG00000026616	complement receptor 2 [Source:MGI Symbol;Acc:MGI:88489]	-3.373	-3.93838	-3.90828
AC139206.1	1	195165745	195171168	-	ENSMUSG00000026616	complement receptor 2 [Source:MGI Symbol;Acc:MGI:88489]	-3.938	-3.93838	-3.94053
Fam171a1	2	3114224	3227806	+	ENSMUSG00000050530	family with sequence similarity 171, member A1 [Source:MGI Symbol;Acc:MGI:2442917]	1.0383	1.00818	0.971042
Nmt2	2	3284212	3328877	+	ENSMUSG00000026643	N-myristoyltransferase 2 [Source:MGI Symbol;Acc:MGI:1202298]	5.51797	5.59621	5.67943
Rpp38	2	3328949	3332643	-	ENSMUSG00000049950	ribonuclease P/MRP 38 subunit (human) [Source:MGI Symbol;Acc:MGI:2443607]	2.3309	1.53057	1.44446
Acbd7	2	3336168	3340993	+	ENSMUSG00000026644	acyl-Coenzyme A binding domain containing 7 [Source:MGI Symbol;Acc:MGI:1925495]	-1.51306	-1.6439	-1.72469
Olah	2	3341982	3366591	-	ENSMUSG00000026645	oleoyl-ACP hydrolase [Source:MGI Symbol;Acc:MGI:2139018]	-3.938	-3.93838	-3.94053
Meig1	2	3409043	3422648	-	ENSMUSG00000026650	meiosis expressed gene 1 [Source:MGI Symbol;Acc:MGI:1202878]	-3.938	-3.83778	-3.94053
Dclre1c	2	3424131	3464130	+	ENSMUSG00000026648	DNA cross-link repair 1C, PSO2 homolog (S. cerevisiae) [Source:MGI Symbol;Acc:MGI:2441769]	1.83831	1.1538	0.987819
Suv39h2	2	3455815	3475031	-	ENSMUSG00000026648	DNA cross-link repair 1C, PSO2 homolog (S. cerevisiae) [Source:MGI Symbol;Acc:MGI:2441769]	4.07734	3.42528	3.1655
Gm13184	2	3468613	3474546	+	ENSMUSG00000026646	suppressor of variegation 3-9 homolog 2 (Drosophila) [Source:MGI Symbol;Acc:MGI:1890396]	-3.938	-3.93838	-3.94053
Hspa14	2	3488850	3512814	-	ENSMUSG00000051396	heat shock protein 14 [Source:MGI Symbol;Acc:MGI:1354164]	5.55463	5.60607	5.61821
Cdnf	2	3513030	3526376	+	ENSMUSG00000039496	cerebral dopamine neurotrophic factor [Source:MGI Symbol;Acc:MGI:3606576]	-3.17984	-2.68403	-3.82647
Fam107b	2	3613758	3782142	+	ENSMUSG00000026655	family with sequence similarity 107, member B [Source:MGI Symbol;Acc:MGI:1913790]	2.14595	2.51703	2.83199
Gm13185	2	3752986	3755177	-	ENSMUSG00000026655	family with sequence similarity 107, member B [Source:MGI Symbol;Acc:MGI:1913790]	-3.938	-3.93838	-3.94053
Gm13180	2	3855030	3877575	+	ENSMUSG00000085656	predicted gene 13180 [Source:MGI Symbol;Acc:MGI:3650463]	-3.938	-3.93838	-3.94053
Gm13191	2	3925808	3929139	-	ENSMUSG00000086445	predicted gene 13191 [Source:MGI Symbol;Acc:MGI:3650045]	-3.938	-3.93838	-3.94053
Frmd4a	2	4017717	4614043	+	ENSMUSG00000026657	FERM domain containing 4A [Source:MGI Symbol;Acc:MGI:1919850]	1.88188	1.32343	1.55494
1700080N15Rik	2	4132063	4141141	-	ENSMUSG00000026657	FERM domain containing 4A [Source:MGI Symbol;Acc:MGI:1919850]	-3.938	-3.93838	-3.94053
Gm13189	2	4137774	4144102	+	ENSMUSG00000026657	FERM domain containing 4A [Source:MGI Symbol;Acc:MGI:1919850]	-3.938	-3.93838	-3.94053
Gm13187	2	4287595	4301167	-	ENSMUSG00000026657	FERM domain containing 4A [Source:MGI Symbol;Acc:MGI:1919850]	-3.938	-3.93838	-3.90828
Gm13175	2	4458434	4466670	-	ENSMUSG00000026657	FERM domain containing 4A [Source:MGI Symbol;Acc:MGI:1919850]	-3.938	-3.93838	-3.94053
Gm13179	2	4586024	4587287	-	ENSMUSG00000026657	FERM domain containing 4A [Source:MGI Symbol;Acc:MGI:1919850]	-3.938	-3.89706	-3.94053
Prpf18	2	4622058	4652113	-	ENSMUSG00000039449	PRP18 pre-mRNA processing factor 18 homolog (yeast) [Source:MGI Symbol;Acc:MGI:1914479]	3.83827	4.31626	4.32397
Bend7	2	4717831	4802142	+	ENSMUSG00000048186	BEN domain containing 7 [Source:MGI Symbol;Acc:MGI:2443100]	-0.306308	-1.02737	-1.02662
Sephs1	2	4881564	4910557	+	ENSMUSG00000026662	selenophosphate synthetase 1 [Source:MGI Symbol;Acc:MGI:1923580]	4.81612	4.14534	4.1264
Phyh	2	4919019	4938730	+	ENSMUSG00000026664	phytanoyl-CoA hydroxylase [Source:MGI Symbol;Acc:MGI:891978]	2.21058	2.3966	2.50398
Ucma	2	4976122	4985748	+	ENSMUSG00000026668	upper zone of growth plate and cartilage matrix associated [Source:MGI Symbol;Acc:MGI:1915777]	-3.70416	-3.93838	-3.85872
Mcm10	2	4989714	5012791	-	ENSMUSG00000026669	minichromosome maintenance deficient 10 (S. cerevisiae) [Source:MGI Symbol;Acc:MGI:1917274]	5.73534	5.40846	5.4901
Optn	2	5020642	5064051	-	ENSMUSG00000026672	optineurin [Source:MGI Symbol;Acc:MGI:1918898]	0.894967	-1.08143	-0.915726
4930551O13Rik	2	5037280	5041133	+	ENSMUSG00000026672	optineurin [Source:MGI Symbol;Acc:MGI:1918898]	-3.938	-3.93838	-3.94053
Ccdc3	2	5137776	5230878	+	ENSMUSG00000026676	coiled-coil domain containing 3 [Source:MGI Symbol;Acc:MGI:1921436]	0.352366	0.0135766	0.424377
Camk1d	2	5293457	5714515	-	ENSMUSG00000039145	calcium/calmodulin-dependent protein kinase ID [Source:MGI Symbol;Acc:MGI:2442190]	2.1852	2.37738	2.58993
Cdc123	2	5794294	5845164	-	ENSMUSG00000039128	cell division cycle 123 homolog (S. cerevisiae) [Source:MGI Symbol;Acc:MGI:2138811]	4.35191	4.17666	4.13167
Nudt5	2	5845019	5871895	+	ENSMUSG00000039128	cell division cycle 123 homolog (S. cerevisiae) [Source:MGI Symbol;Acc:MGI:2138811]	5.40823	5.54415	5.60636
Gm13199	2	5862080	5862934	-	ENSMUSG00000025817	nudix (nucleoside diphosphate linked moiety X)-type motif 5 [Source:MGI Symbol;Acc:MGI:1858232]	-3.938	-3.81479	-3.94053
Sec61a2	2	5870987	5895432	-	ENSMUSG00000025817	nudix (nucleoside diphosphate linked moiety X)-type motif 5 [Source:MGI Symbol;Acc:MGI:1858232]	3.00418	2.0682	2.09744
Gm13267	2	5895510	5900131	+	ENSMUSG00000085818	predicted gene 13267 [Source:MGI Symbol;Acc:MGI:3652179]	-3.59595	-3.77082	-3.38331
Dhtkd1	2	5896115	5942792	-	ENSMUSG00000085818	predicted gene 13267 [Source:MGI Symbol;Acc:MGI:3652179]	2.97597	5.95521	6.90798
Upf2	2	5951469	6056703	+	ENSMUSG00000043241	UPF2 regulator of nonsense transcripts homolog (yeast) [Source:MGI Symbol;Acc:MGI:2449307]	4.6164	4.70178	4.6864
5430407P10Rik	2	6100025	6130211	-	ENSMUSG00000045319	RIKEN cDNA 5430407P10 gene [Source:MGI Symbol;Acc:MGI:2442238]	-1.48724	-1.85508	-1.96492
Echdc3	2	6188465	6213033	-	ENSMUSG00000039063	enoyl Coenzyme A hydratase domain containing 3 [Source:MGI Symbol;Acc:MGI:1915106]	-3.69547	0.138437	1.13956
A230108P19Rik	2	6193251	6321611	+	ENSMUSG00000039063	enoyl Coenzyme A hydratase domain containing 3 [Source:MGI Symbol;Acc:MGI:1915106]	-3.938	-3.93838	-3.94053
Gm13383	2	6255946	6257266	-	ENSMUSG00000087125	RIKEN cDNA A230108P19 gene [Source:MGI Symbol;Acc:MGI:2443444]	-3.938	-3.93838	-3.94053
Usp6nl	2	6322667	6446390	+	ENSMUSG00000039046	USP6 N-terminal like [Source:MGI Symbol;Acc:MGI:2138893]	3.73415	3.47105	3.29801
Gm13388	2	6431786	6436033	-	ENSMUSG00000039046	USP6 N-terminal like [Source:MGI Symbol;Acc:MGI:2138893]	-3.938	-3.93838	-3.94053
Gm13391	2	6472000	6478619	+	ENSMUSG00000086109	predicted gene 13391 [Source:MGI Symbol;Acc:MGI:3651526]	-3.938	-3.93838	-3.94053
Celf2	2	6539705	7081302	-	ENSMUSG00000002107	CUGBP, Elav-like family member 2 [Source:MGI Symbol;Acc:MGI:1338822]	1.02852	1.16952	0.758002
Gm13389	2	6884270	6886924	+	ENSMUSG00000002107	CUGBP, Elav-like family member 2 [Source:MGI Symbol;Acc:MGI:1338822]	-3.938	-3.93838	-3.94053
Gm10855	2	6932541	6935081	-	ENSMUSG00000002107	CUGBP, Elav-like family member 2 [Source:MGI Symbol;Acc:MGI:1338822]	-3.938	-3.93838	-3.94053
Gm10115	2	6950453	6951680	-	ENSMUSG00000002107	CUGBP, Elav-like family member 2 [Source:MGI Symbol;Acc:MGI:1338822]	-3.938	-3.93838	-3.94053
Gm13390	2	7395858	7396000	-	ENSMUSG00000087656	predicted gene 13390 [Source:MGI Symbol;Acc:MGI:3705123]	-3.938	-3.93838	-3.94053
Gm13211	2	7716151	7781408	-	ENSMUSG00000085070	predicted gene 13211 [Source:MGI Symbol;Acc:MGI:3651019]	-3.938	-3.93838	-3.94053
1700061F12Rik	2	9189515	9197477	+	ENSMUSG00000085580	RIKEN cDNA 1700061F12 gene [Source:MGI Symbol;Acc:MGI:1920688]	-3.938	-3.93838	-3.94053
Gm13219	2	9352431	9447676	+	ENSMUSG00000079604	predicted gene 13219 [Source:MGI Symbol;Acc:MGI:3651678]	-3.938	-3.93838	-3.94053
Gm13218	2	9591219	9597843	-	ENSMUSG00000079603	predicted gene 13218 [Source:MGI Symbol;Acc:MGI:3651679]	-3.938	-3.93838	-3.94053
Gata3	2	9857078	9890034	-	ENSMUSG00000015619	GATA binding protein 3 [Source:MGI Symbol;Acc:MGI:95663]	-2.18057	-1.61174	-0.884258
Gm13256	2	9877256	9878869	+	ENSMUSG00000015619	GATA binding protein 3 [Source:MGI Symbol;Acc:MGI:95663]	-3.938	-3.93838	-3.94053
4930412O13Rik	2	9881252	9883921	+	ENSMUSG00000015619	GATA binding protein 3 [Source:MGI Symbol;Acc:MGI:95663]	-3.938	-3.83778	-3.76515
9230102O04Rik	2	9883041	9889540	-	ENSMUSG00000015619	GATA binding protein 3 [Source:MGI Symbol;Acc:MGI:95663]	-3.938	-3.93838	-3.94053
Gm13262	2	9906178	9914678	+	ENSMUSG00000075534	predicted gene 13262 [Source:MGI Symbol;Acc:MGI:3703165]	-3.938	-3.93838	-3.94053
Taf3	2	9914552	10048596	-	ENSMUSG00000075534	predicted gene 13262 [Source:MGI Symbol;Acc:MGI:3703165]	2.51487	2.24768	2.48504
Atp5c1	2	10056016	10080510	-	ENSMUSG00000025781	ATP synthase, H+ transporting, mitochondrial F1 complex, gamma polypeptide 1 [Source:MGI Symbol;Acc:MGI:1261437]	6.23219	6.19127	6.29637
Kin	2	10080593	10092806	+	ENSMUSG00000037262	antigenic determinant of rec-A protein [Source:MGI Symbol;Acc:MGI:96676]	2.82031	2.7227	2.90481
Itih2	2	10094593	10131396	-	ENSMUSG00000037254	inter-alpha trypsin inhibitor, heavy chain 2 [Source:MGI Symbol;Acc:MGI:96619]	-3.938	-3.93838	-3.94053
Itih5	2	10153571	10256529	+	ENSMUSG00000025780	inter-alpha (globulin) inhibitor H5 [Source:MGI Symbol;Acc:MGI:1925751]	-2.48638	-0.635802	0.233372
Gm13261	2	10339283	10374041	-	ENSMUSG00000086748	predicted gene 13261 [Source:MGI Symbol;Acc:MGI:3650831]	-1.54805	-2.18067	-2.58658
Sfmbt2	2	10370510	10595253	+	ENSMUSG00000086748	predicted gene 13261 [Source:MGI Symbol;Acc:MGI:3650831]	4.57836	4.15074	4.22096
Gm13264	2	11036874	11049066	+	ENSMUSG00000085257	predicted gene 13264 [Source:MGI Symbol;Acc:MGI:3652184]	-3.938	-3.93838	-3.94053
Prkcq	2	11172113	11301226	+	ENSMUSG00000026778	protein kinase C, theta [Source:MGI Symbol;Acc:MGI:97601]	0.0251581	-0.492667	0.0466153
Gm13293	2	11339489	11342612	+	ENSMUSG00000086006	predicted gene 13293 [Source:MGI Symbol;Acc:MGI:3649469]	-3.938	-3.93838	-3.94053
Gm13291	2	11385003	11387064	+	ENSMUSG00000086491	predicted gene 13291 [Source:MGI Symbol;Acc:MGI:3649284]	-3.938	-3.93838	-3.94053
Pfkfb3	2	11471430	11502101	-	ENSMUSG00000026773ption=6-phosphofructo-2-kinase/fructose-2,6-biphosphatase3 [Source:MGI Symbol;Acc:MGI:2181202]	No description	1.83422	1.46896	1.49806
Rbm17	2	11585439	11604153	-	ENSMUSG00000037197	RNA binding motif protein 17 [Source:MGI Symbol;Acc:MGI:1924188]	5.32497	5.04492	5.00213
Gm17490	2	11625606	11626264	-	ENSMUSG00000091312	predicted gene, 17490 [Source:MGI Symbol;Acc:MGI:4937124]	-3.938	-3.93838	-3.94053
Il2ra	2	11642792	11693191	+	ENSMUSG00000026770	interleukin 2 receptor, alpha chain [Source:MGI Symbol;Acc:MGI:96549]	-1.45052	-2.66414	-2.58658
Il15ra	2	11705287	11733986	+	ENSMUSG00000023206	interleukin 15 receptor, alpha chain [Source:MGI Symbol;Acc:MGI:104644]	-2.94587	-3.93838	-3.58577
Fbxo18	2	11742573	11777582	-	ENSMUSG00000058594	F-box protein 18 [Source:MGI Symbol;Acc:MGI:1354699]	3.90022	4.03268	3.86116
Ankrd16	2	11777876	11790325	+	ENSMUSG00000047909	ankyrin repeat domain 16 [Source:MGI Symbol;Acc:MGI:2444796]	2.53039	2.02967	2.0824
Itga8	2	12106632	12301920	-	ENSMUSG00000026768	integrin alpha 8 [Source:MGI Symbol;Acc:MGI:109442]	0.0783785	-0.162274	-0.95776
E030013I19Rik	2	12300947	12311300	+	ENSMUSG00000026768	integrin alpha 8 [Source:MGI Symbol;Acc:MGI:109442]	-3.938	-3.93838	-3.94053
Fam188a	2	12347263	12419469	-	ENSMUSG00000026767	family with sequence similarity 188, member A [Source:MGI Symbol;Acc:MGI:1914210]	3.14244	3.21407	3.30605
Pter	2	12924041	13003453	+	ENSMUSG00000026730	phosphotriesterase related [Source:MGI Symbol;Acc:MGI:107372]	-0.305269	0.852153	0.59324
C1ql3	2	13003457	13011747	-	ENSMUSG00000049630	C1q-like 3 [Source:MGI Symbol;Acc:MGI:2387350]	-3.938	-3.89706	-3.90828
Rsu1	2	13076967	13271431	-	ENSMUSG00000026727	Ras suppressor protein 1 [Source:MGI Symbol;Acc:MGI:103040]	3.16444	2.95723	3.22051
Gm13270	2	13271602	13324791	+	ENSMUSG00000086358	predicted gene 13270 [Source:MGI Symbol;Acc:MGI:3651704]	-3.938	-3.93838	-3.94053
Cubn	2	13276338	13491924	-	ENSMUSG00000086358	predicted gene 13270 [Source:MGI Symbol;Acc:MGI:3651704]	-1.55762	-1.62468	-1.28757
Trdmt1	2	13509014	13544664	-	ENSMUSG00000026723	tRNA aspartic acid methyltransferase 1 [Source:MGI Symbol;Acc:MGI:1274787]	1.26564	0.898619	1.35643
Gm9875	2	13557848	13560324	+	ENSMUSG00000052389	predicted gene 9875 [Source:MGI Symbol;Acc:MGI:3642007]	-3.938	-3.93838	-3.94053
Vim	2	13573927	13582826	+	ENSMUSG00000026728	vimentin [Source:MGI Symbol;Acc:MGI:98932]	4.3671	4.50679	4.52074
St8sia6	2	13651020	13793808	-	ENSMUSG00000003418	ST8 alpha-N-acetyl-neuraminide alpha-2,8-sialyltransferase 6 [Source:MGI Symbol;Acc:MGI:2386797]	-1.82009	-0.807091	0.538312
Ptpla	2	13975563	14056135	-	ENSMUSG00000063275	protein tyrosine phosphatase-like (proline instead of catalytic arginine), member a [Source:MGI Symbol;Acc:MGI:1353592]	0.875889	0.10965	0.278519
4921530L18Rik	2	14070332	14073934	-	ENSMUSG00000086657	RIKEN cDNA 4921530L18 gene [Source:MGI Symbol;Acc:MGI:1918207]	-3.63664	-3.59489	-3.82647
Stam	2	14074100	14148338	+	ENSMUSG00000026718	signal transducing adaptor molecule (SH3 domain and ITAM motif) 1 [Source:MGI Symbol;Acc:MGI:1329014]	3.90103	3.84722	3.8868
Tmem236	2	14174524	14221971	+	ENSMUSG00000061531	transmembrane protein 236 [Source:MGI Symbol;Acc:MGI:1919309]	-3.74484	-3.93838	-3.94053
Mrc1	2	14229414	14332057	+	ENSMUSG00000026712	mannose receptor, C type 1 [Source:MGI Symbol;Acc:MGI:97142]	-0.206989	0.137895	0.183946
Slc39a12	2	14388316	14494975	+	ENSMUSG00000036949	solute carrier family 39 (zinc transporter), member 12 [Source:MGI Symbol;Acc:MGI:2139274]	-3.938	-3.59292	-3.94053
Gm13266	2	14512591	14542805	+	ENSMUSG00000084901	predicted gene 13266 [Source:MGI Symbol;Acc:MGI:3652181]	-3.938	-3.93838	-3.94053
Cacnb2	2	14604306	14987908	+	ENSMUSG00000057914	calcium channel, voltage-dependent, beta 2 subunit [Source:MGI Symbol;Acc:MGI:894644]	-2.32228	-3.6289	-3.15609
Gm13269	2	14740374	14767022	-	ENSMUSG00000057914	calcium channel, voltage-dependent, beta 2 subunit [Source:MGI Symbol;Acc:MGI:894644]	-3.938	-3.93838	-3.94053
Nsun6	2	14995131	15054884	-	ENSMUSG00000026707	NOL1/NOP2/Sun domain family member 6 [Source:MGI Symbol;Acc:MGI:1921705]	1.88428	1.40794	1.42182
Arl5b	2	15049395	15082456	+	ENSMUSG00000026707	NOL1/NOP2/Sun domain family member 6 [Source:MGI Symbol;Acc:MGI:1921705]	4.72383	4.45344	4.45187
Gm13364	2	15646962	15696710	+	ENSMUSG00000085942	predicted gene 13364 [Source:MGI Symbol;Acc:MGI:3712425]	-3.938	-3.93838	-3.94053
Gm13318	2	16042126	16150806	+	ENSMUSG00000075520	predicted gene 13318 [Source:MGI Symbol;Acc:MGI:3651283]	-3.938	-3.93838	-3.94053
Plxdc2	2	16356304	16755839	+	ENSMUSG00000026748	plexin domain containing 2 [Source:MGI Symbol;Acc:MGI:1914698]	2.3891	2.91357	2.87567
Gm13322	2	17181743	17185487	-	ENSMUSG00000085193	predicted gene 13322 [Source:MGI Symbol;Acc:MGI:3650424]	-3.938	-3.93838	-3.94053
Nebl	2	17343909	17731464	-	ENSMUSG00000053702	nebulette [Source:MGI Symbol;Acc:MGI:1921353]	-2.30039	-2.56813	-1.46536
Gm13324	2	17559060	17559998	+	ENSMUSG00000053702	nebulette [Source:MGI Symbol;Acc:MGI:1921353]	-3.938	-3.93838	-3.94053
H2afb1	2	17996422	17996946	-	ENSMUSG00000062651	H2A histone family, member B1 [Source:MGI Symbol;Acc:MGI:1915481]	-3.938	-3.93838	-3.94053
A930004D18Rik	2	18025193	18037737	-	ENSMUSG00000054057	RIKEN cDNA A930004D18 gene [Source:MGI Symbol;Acc:MGI:1925190]	-0.724049	-1.02737	-0.740823
Gm13330	2	18032533	18039633	+	ENSMUSG00000054057	RIKEN cDNA A930004D18 gene [Source:MGI Symbol;Acc:MGI:1925190]	-3.938	-3.93838	-3.94053
2810030E01Rik	2	18040676	18049051	-	ENSMUSG00000054074	RIKEN cDNA 2810030E01 gene [Source:MGI Symbol;Acc:MGI:1919918]	-1.40091	-1.45218	-0.287986
1810059C17Rik	2	18054193	18056613	-	ENSMUSG00000086340	RIKEN cDNA 1810059C17 gene [Source:MGI Symbol;Acc:MGI:1917068]	-3.938	-3.93838	-3.94053
Mllt10	2	18055237	18212388	+	ENSMUSG00000086340	RIKEN cDNA 1810059C17 gene [Source:MGI Symbol;Acc:MGI:1917068]	4.18551	3.69064	3.8113
Dnajc1	2	18195654	18392830	-	ENSMUSG00000026743	myeloid/lymphoid or mixed-lineage leukemia (trithorax homolog, Drosophila); translocated to, 10 [Source:MGI Symbol;Acc:MGI:1329038]	1.92788	2.76774	3.2484
Commd3	2	18672384	18676231	+	ENSMUSG00000051154	COMM domain containing 3 [Source:MGI Symbol;Acc:MGI:88218]	1.12294	1.35287	1.4384
Bmi1	2	18677018	18686629	+	ENSMUSG00000026739	Bmi1 polycomb ring finger oncogene [Source:MGI Symbol;Acc:MGI:88174]	0.746109	2.09273	2.27879
Gm13334	2	18694032	18699037	+	ENSMUSG00000087182	predicted gene 13334 [Source:MGI Symbol;Acc:MGI:3757726]	-3.938	-3.93838	-3.94053
BC061194	2	18699023	18750413	+	ENSMUSG00000087182	predicted gene 13334 [Source:MGI Symbol;Acc:MGI:3757726]	-3.938	-3.93838	-3.94053
Gm20539	2	18742715	18760862	-	ENSMUSG00000037708	cDNA sequence BC061194 [Source:MGI Symbol;Acc:MGI:3040687]	-3.938	-3.93838	-3.94053
Pip4k2a	2	18842255	18998126	-	ENSMUSG00000026737	phosphatidylinositol-5-phosphate 4-kinase, type II, alpha [Source:MGI Symbol;Acc:MGI:1298206]	0.305662	1.06385	1.50631
4930426L09Rik	2	18998343	18999801	+	ENSMUSG00000026736	RIKEN cDNA 4930426L09 gene [Source:MGI Symbol;Acc:MGI:1921879]	-3.938	-3.93838	-3.94053
Armc3	2	19199302	19310241	+	ENSMUSG00000037683	armadillo repeat containing 3 [Source:MGI Symbol;Acc:MGI:1918132]	-3.938	-3.93838	-3.94053
4930447M23Rik	2	19344317	19351050	+	ENSMUSG00000087674	RIKEN cDNA 4930447M23 gene [Source:MGI Symbol;Acc:MGI:1918902]	-3.938	-3.93838	-3.94053
Msrb2	2	19371440	19394976	+	ENSMUSG00000023094	methionine sulfoxide reductase B2 [Source:MGI Symbol;Acc:MGI:1923717]	1.49475	1.37508	1.49433
Gm13344	2	19429104	19431983	-	ENSMUSG00000087103	predicted gene 13344 [Source:MGI Symbol;Acc:MGI:3649239]	-3.938	-3.93838	-3.94053
Gm13336	2	19441508	19446674	-	ENSMUSG00000085388	predicted gene 13336 [Source:MGI Symbol;Acc:MGI:3651438]	-3.938	-3.93838	-3.94053
Ptf1a	2	19445663	19447501	+	ENSMUSG00000085388	predicted gene 13336 [Source:MGI Symbol;Acc:MGI:3651438]	-3.938	-3.68101	-3.94053
1810010K12Rik	2	19451828	19454995	+	ENSMUSG00000056329	RIKEN cDNA 1810010K12 gene [Source:MGI Symbol;Acc:MGI:1921419]	-3.938	-3.93838	-3.94053
4921504E06Rik	2	19462837	19553914	-	ENSMUSG00000026734	RIKEN cDNA 4921504E06 gene [Source:MGI Symbol;Acc:MGI:1918087]	-3.938	-3.93838	-3.90828
Gm13348	2	19634034	19636986	-	ENSMUSG00000086621	predicted gene 13348 [Source:MGI Symbol;Acc:MGI:3649255]	-3.938	-3.93838	-3.94053
Otud1	2	19658062	19660590	+	ENSMUSG00000043415	OTU domain containing 1 [Source:MGI Symbol;Acc:MGI:1918448]	1.39124	1.64476	1.76792
Gm13346	2	19676711	19686157	-	ENSMUSG00000087246	predicted gene 13346 [Source:MGI Symbol;Acc:MGI:3649698]	-3.89732	-3.93838	-3.94053
Etl4	2	19909780	20810713	+	ENSMUSG00000036617	enhancer trap locus 4 [Source:MGI Symbol;Acc:MGI:95454]	5.02765	3.87634	3.95514
Gm17171	2	20300817	20324670	-	ENSMUSG00000036617	enhancer trap locus 4 [Source:MGI Symbol;Acc:MGI:95454]	-3.938	-3.93838	-3.94053
Gm13335	2	20420570	20432934	-	ENSMUSG00000036617	enhancer trap locus 4 [Source:MGI Symbol;Acc:MGI:95454]	-3.938	0.204739	1.18394
Gm13362	2	20709375	20713234	-	ENSMUSG00000036617	enhancer trap locus 4 [Source:MGI Symbol;Acc:MGI:95454]	-3.938	-3.93838	-3.94053
Arhgap21	2	20847919	20968881	-	ENSMUSG00000036591	Rho GTPase activating protein 21 [Source:MGI Symbol;Acc:MGI:1918685]	4.35575	4.18576	4.16556
Gm13380	2	20921860	20931389	-	ENSMUSG00000036591	Rho GTPase activating protein 21 [Source:MGI Symbol;Acc:MGI:1918685]	-3.22195	-3.79646	-3.90828
Gm13375	2	20969054	20969997	+	ENSMUSG00000075514	predicted gene 13375 [Source:MGI Symbol;Acc:MGI:3649913]	-1.91684	-3.38644	-3.79739
Gm13376	2	21097099	21120659	+	ENSMUSG00000087219	predicted gene 13376 [Source:MGI Symbol;Acc:MGI:3649912]	-3.938	-3.93838	-3.94053
Enkur	2	21180731	21205365	-	ENSMUSG00000026679	enkurin, TRPC channel interacting protein [Source:MGI Symbol;Acc:MGI:1918483]	-3.47223	-3.93838	-3.94053
Thnsl1	2	21205724	21215009	+	ENSMUSG00000048550	threonine synthase-like 1 (bacterial) [Source:MGI Symbol;Acc:MGI:2139347]	1.97192	2.3574	2.21844
Gm13327	2	21341925	21369111	-	ENSMUSG00000085680	predicted gene 13327 [Source:MGI Symbol;Acc:MGI:3651762]	-3.938	-3.93838	-3.94053
Gpr158	2	21367542	21830547	+	ENSMUSG00000085680	predicted gene 13327 [Source:MGI Symbol;Acc:MGI:3651762]	-3.938	-3.33555	-3.94053
Myo3a	2	22227503	22618252	+	ENSMUSG00000025716	myosin IIIA [Source:MGI Symbol;Acc:MGI:2183924]	-3.32134	-3.83778	-3.94053
Gad2	2	22622205	22693874	+	ENSMUSG00000026787	glutamic acid decarboxylase 2 [Source:MGI Symbol;Acc:MGI:95634]	-2.65557	-3.12025	-2.33857
1700092C17Rik	2	22755984	22762273	+	ENSMUSG00000085353	RIKEN cDNA 1700092C17 gene [Source:MGI Symbol;Acc:MGI:1921545]	-3.938	-3.93838	-3.94053
Apbb1ip	2	22774094	22875653	+	ENSMUSG00000026786	amyloid beta (A4) precursor protein-binding, family B, member 1 interacting protein [Source:MGI Symbol;Acc:MGI:1861354]	-3.89732	-3.91539	-3.8792
Pdss1	2	22895522	22940266	+	ENSMUSG00000026784	prenyl (solanesyl) diphosphate synthase, subunit 1 [Source:MGI Symbol;Acc:MGI:1889278]	2.85651	2.63563	2.59589
Abi1	2	22940073	23040241	-	ENSMUSG00000026784	prenyl (solanesyl) diphosphate synthase, subunit 1 [Source:MGI Symbol;Acc:MGI:1889278]	4.04539	4.09919	4.21743
Acbd5	2	23068168	23114510	+	ENSMUSG00000026781	acyl-Coenzyme A binding domain containing 5 [Source:MGI Symbol;Acc:MGI:1921409]	3.32936	3.44222	3.46495
Mastl	2	23115606	23156024	-	ENSMUSG00000026779	microtubule associated serine/threonine kinase-like [Source:MGI Symbol;Acc:MGI:1914371]	4.84962	4.78519	4.76157
Yme1l1	2	23156369	23199260	+	ENSMUSG00000026775	YME1-like 1 (S. cerevisiae) [Source:MGI Symbol;Acc:MGI:1351651]	6.93966	7.22648	7.23368
4931423N10Rik	2	23207476	23267129	+	ENSMUSG00000026774	RIKEN cDNA 4931423N10 gene [Source:MGI Symbol;Acc:MGI:1918231]	-3.89732	-3.67022	-3.84695
Nxph2	2	23321246	23401973	+	ENSMUSG00000069132	neurexophilin 2 [Source:MGI Symbol;Acc:MGI:107491]	-3.938	-3.93838	-3.94053
Spopl	2	23506220	23572106	-	ENSMUSG00000026771	speckle-type POZ protein-like [Source:MGI Symbol;Acc:MGI:1924107]	2.92366	2.58407	2.84667
Hnmt	2	24002910	24049394	-	ENSMUSG00000026986	histamine N-methyltransferase [Source:MGI Symbol;Acc:MGI:2153181]	-3.938	-3.91539	-3.94053
Tbpl2	2	24071721	24096595	-	ENSMUSG00000061809	TATA box binding protein like 2 [Source:MGI Symbol;Acc:MGI:2684058]	-3.938	-3.93838	-3.94053
Il1f8	2	24153161	24160519	+	ENSMUSG00000026985	interleukin 1 family, member 8 [Source:MGI Symbol;Acc:MGI:1916927]	-3.938	-3.93838	-3.94053
Il1f9	2	24186476	24193568	+	ENSMUSG00000044103	interleukin 1 family, member 9 [Source:MGI Symbol;Acc:MGI:2449929]	-3.89732	-3.27241	-2.05214
Il1f6	2	24215418	24225702	+	ENSMUSG00000026984	interleukin 1 family, member 6 [Source:MGI Symbol;Acc:MGI:1859324]	-3.938	-3.93838	-3.94053
Il1f5	2	24276954	24283426	+	ENSMUSG00000026983	interleukin 1 family, member 5 (delta) [Source:MGI Symbol;Acc:MGI:1859325]	-3.938	-3.93838	-3.94053
Il1f10	2	24291196	24293820	+	ENSMUSG00000046845	interleukin 1 family, member 10 [Source:MGI Symbol;Acc:MGI:2652548]	-3.938	-3.93838	-3.94053
Gm13411	2	24322424	24322956	+	ENSMUSG00000085999	predicted gene 13411 [Source:MGI Symbol;Acc:MGI:3651013]	-3.938	-3.93838	-3.94053
Il1rn	2	24336853	24351494	+	ENSMUSG00000026981	interleukin 1 receptor antagonist [Source:MGI Symbol;Acc:MGI:96547]	-3.938	-3.93838	-3.94053
Psd4	2	24367580	24409182	+	ENSMUSG00000026979	pleckstrin and Sec7 domain containing 4 [Source:MGI Symbol;Acc:MGI:2674093]	0.810181	1.68582	1.5523
Pax8	2	24420551	24475599	-	ENSMUSG00000026976	paired box gene 8 [Source:MGI Symbol;Acc:MGI:97492]	-2.3645	-3.55092	-3.47905
Gm13415	2	24440418	24486855	+	ENSMUSG00000026976	paired box gene 8 [Source:MGI Symbol;Acc:MGI:97492]	-3.938	-3.93838	-3.94053
Gm13417	2	24545492	24566697	-	ENSMUSG00000085330	predicted gene 13417 [Source:MGI Symbol;Acc:MGI:3652159]	-3.938	-3.93838	-3.94053
Cacna1b	2	24603887	24763152	-	ENSMUSG00000004113	calcium channel, voltage-dependent, N type, alpha 1B subunit [Source:MGI Symbol;Acc:MGI:88296]	0.880963	1.01382	0.949088
Ehmt1	2	24790769	24919609	-	ENSMUSG00000036893	euchromatic histone methyltransferase 1 [Source:MGI Symbol;Acc:MGI:1924933]	5.23369	5.03655	4.96235
Arrdc1	2	24925352	24935252	-	ENSMUSG00000026972	arrestin domain containing 1 [Source:MGI Symbol;Acc:MGI:2446136]	1.42861	0.893773	0.546584
Zmynd19	2	24949792	24962075	+	ENSMUSG00000026974	zinc finger, MYND domain containing 19 [Source:MGI Symbol;Acc:MGI:1914437]	4.73708	4.55228	4.40538
Wdr85	2	24962400	24972163	+	ENSMUSG00000026975	WD repeat domain 85 [Source:MGI Symbol;Acc:MGI:1914478]	2.32768	2.44189	2.45308
Mrpl41	2	24974117	24975098	-	ENSMUSG00000036850	mitochondrial ribosomal protein L41 [Source:MGI Symbol;Acc:MGI:1333816]	1.98485	1.0989	1.37121
Pnpla7	2	24976033	25054057	+	ENSMUSG00000036833	patatin-like phospholipase domain containing 7 [Source:MGI Symbol;Acc:MGI:2385325]	1.5773	1.53318	1.12189
Nelf	2	25054355	25062881	+	ENSMUSG00000006476	nasal embryonic LHRH factor [Source:MGI Symbol;Acc:MGI:1861755]	-0.0806156	-0.921014	-2.53919
Entpd8	2	25080304	25085716	+	ENSMUSG00000036813	ectonucleoside triphosphate diphosphohydrolase 8 [Source:MGI Symbol;Acc:MGI:1919340]	-3.938	-3.93838	-3.94053
Noxa1	2	25085667	25095149	-	ENSMUSG00000036813	ectonucleoside triphosphate diphosphohydrolase 8 [Source:MGI Symbol;Acc:MGI:1919340]	-3.938	-3.93838	-3.94053
Gm13387	2	25122603	25145396	-	ENSMUSG00000087028	predicted gene 13387 [Source:MGI Symbol;Acc:MGI:3651242]	-0.378771	-1.01504	-0.220702
Nrarp	2	25180758	25183330	+	ENSMUSG00000078202	Notch-regulated ankyrin repeat protein [Source:MGI Symbol;Acc:MGI:1914372]	0.094057	0.176529	0.530074
A830007P12Rik	2	25192966	25196886	-	ENSMUSG00000059555	RIKEN cDNA A830007P12 gene [Source:MGI Symbol;Acc:MGI:2442720]	0.481307	-0.586894	-0.358865
Cobra1	2	25199712	25211489	-	ENSMUSG00000013465	cofactor of BRCA1 [Source:MGI Symbol;Acc:MGI:1931035]	3.99204	4.18656	4.16707
4933433C11Rik	2	25212207	25214637	-	ENSMUSG00000036770	RIKEN cDNA 4933433C11 gene [Source:MGI Symbol;Acc:MGI:1921722]	-2.60153	-3.83778	-3.94053
Fam166a	2	25218745	25222280	+	ENSMUSG00000026969	family with sequence similarity 166, member A [Source:MGI Symbol;Acc:MGI:3605773]	-3.938	-3.93838	-3.85872
Tubb4b	2	25222160	25224702	-	ENSMUSG00000026969	family with sequence similarity 166, member A [Source:MGI Symbol;Acc:MGI:3605773]	7.82657	8.2623	8.24319
Slc34a3	2	25228898	25234364	-	ENSMUSG00000006469	solute carrier family 34 (sodium phosphate), member 3 [Source:MGI Symbol;Acc:MGI:2159410]	-3.12149	-3.20266	-3.82647
Gm757	2	25234476	25236787	-	ENSMUSG00000089953	predicted gene 757 [Source:MGI Symbol;Acc:MGI:2685603]	-3.938	-3.93838	-3.8792
2310002J15Rik	2	25238827	25242452	-	ENSMUSG00000036731	RIKEN cDNA 2310002J15 gene [Source:MGI Symbol;Acc:MGI:1915109]	-3.938	-3.93838	-3.61756
Rnf208	2	25242255	25244262	+	ENSMUSG00000036731	RIKEN cDNA 2310002J15 gene [Source:MGI Symbol;Acc:MGI:1915109]	-1.43788	-1.77689	-3.21368
Ndor1	2	25244821	25256022	-	ENSMUSG00000006471	NADPH dependent diflavin oxidoreductase 1 [Source:MGI Symbol;Acc:MGI:1926047]	3.74614	2.97279	2.61532
Tmem203	2	25255439	25256352	+	ENSMUSG00000006471	NADPH dependent diflavin oxidoreductase 1 [Source:MGI Symbol;Acc:MGI:1926047]	-1.03056	-0.815369	-0.352482
Tprn	2	25262618	25269885	+	ENSMUSG00000048707	taperin [Source:MGI Symbol;Acc:MGI:2139535]	2.1313	2.28158	1.93473
Ssna1	2	25271039	25272438	-	ENSMUSG00000026966	Sjogren's syndrome nuclear autoantigen 1 [Source:MGI Symbol;Acc:MGI:1915725]	2.20757	2.38546	2.05276
Anapc2	2	25272478	25285915	+	ENSMUSG00000026965	anaphase promoting complex subunit 2 [Source:MGI Symbol;Acc:MGI:2139135]	3.52156	3.83935	3.48572
Tmem210	2	25288145	25289189	+	ENSMUSG00000026963	transmembrane protein 210 [Source:MGI Symbol;Acc:MGI:1925467]	-3.938	-3.93838	-3.94053
Lrrc26	2	25289915	25291180	+	ENSMUSG00000026961	leucine rich repeat containing 26 [Source:MGI Symbol;Acc:MGI:2385129]	-3.938	-3.93838	-3.94053
Grin1	2	25291181	25319187	-	ENSMUSG00000026959	glutamate receptor, ionotropic, NMDA1 (zeta 1) [Source:MGI Symbol;Acc:MGI:95819]	-1.30451	-0.0967379	-0.606135
E130003G02Rik	2	25291220	25298925	+	ENSMUSG00000026959	glutamate receptor, ionotropic, NMDA1 (zeta 1) [Source:MGI Symbol;Acc:MGI:95819]	-3.938	-3.93838	-3.94053
Man1b1	2	25332338	25352212	+	ENSMUSG00000036646	mannosidase, alpha, class 1B, member 1 [Source:MGI Symbol;Acc:MGI:2684954]	4.31927	4.51934	4.45788
Dpp7	2	25352276	25356359	-	ENSMUSG00000026958	dipeptidylpeptidase 7 [Source:MGI Symbol;Acc:MGI:1933213]	2.89989	2.18922	2.20544
Uap1l1	2	25359889	25365682	-	ENSMUSG00000026956	UDP-N-acteylglucosamine pyrophosphorylase 1-like 1 [Source:MGI Symbol;Acc:MGI:2443318]	2.52415	2.21509	2.01127
2010317E24Rik	2	25372321	25378213	+	ENSMUSG00000026955	RIKEN cDNA 2010317E24 gene [Source:MGI Symbol;Acc:MGI:1919330]	2.33603	2.73193	2.66882
Entpd2	2	25395874	25401321	+	ENSMUSG00000015085	ectonucleoside triphosphate diphosphohydrolase 2 [Source:MGI Symbol;Acc:MGI:1096863]	-3.17984	-3.10089	-3.8792
Npdc1	2	25399351	25409494	+	ENSMUSG00000015085	ectonucleoside triphosphate diphosphohydrolase 2 [Source:MGI Symbol;Acc:MGI:1096863]	0.35458	-0.630884	-0.960912
Fut7	2	25423267	25426374	+	ENSMUSG00000036587	fucosyltransferase 7 [Source:MGI Symbol;Acc:MGI:107692]	-3.938	-3.93838	-3.94053
Abca2	2	25428703	25448540	+	ENSMUSG00000026944	ATP-binding cassette, sub-family A (ABC1), member 2 [Source:MGI Symbol;Acc:MGI:99606]	2.18147	2.30708	2.02188
BC029214	2	25455141	25461094	-	ENSMUSG00000047617	cDNA sequence BC029214 [Source:MGI Symbol;Acc:MGI:2442831]	-2.18214	-2.39692	-2.41193
Clic3	2	25456838	25458776	+	ENSMUSG00000047617	cDNA sequence BC029214 [Source:MGI Symbol;Acc:MGI:2442831]	-3.938	-3.3423	-3.94053
Ptgds	2	25466709	25470046	-	ENSMUSG00000015090	prostaglandin D2 synthase (brain) [Source:MGI Symbol;Acc:MGI:99261]	-3.89732	-2.30712	-2.9037
Lcn12	2	25490845	25493911	-	ENSMUSG00000026943	lipocalin 12 [Source:MGI Symbol;Acc:MGI:1924951]	-3.938	-3.93838	-3.94053
C8g	2	25498651	25501719	-	ENSMUSG00000015083	complement component 8, gamma polypeptide [Source:MGI Symbol;Acc:MGI:88237]	-3.32334	-3.5516	-3.85872
Fbxw5	2	25500750	25505471	+	ENSMUSG00000015083	complement component 8, gamma polypeptide [Source:MGI Symbol;Acc:MGI:88237]	2.13057	1.54652	1.35858
Traf2	2	25517982	25546940	-	ENSMUSG00000026942	TNF receptor-associated factor 2 [Source:MGI Symbol;Acc:MGI:101835]	2.26595	2.1251	1.99437
Edf1	2	25557847	25562082	+	ENSMUSG00000015092	endothelial differentiation-related factor 1 [Source:MGI Symbol;Acc:MGI:1891227]	4.18521	4.08612	3.97476
Mamdc4	2	25563115	25574845	-	ENSMUSG00000026941	MAM domain containing 4 [Source:MGI Symbol;Acc:MGI:2685841]	0.744803	0.30354	0.167562
Phpt1	2	25573430	25575224	-	ENSMUSG00000026941	MAM domain containing 4 [Source:MGI Symbol;Acc:MGI:2685841]	0.684895	0.400506	0.146249
Gm996	2	25575416	25580099	-	ENSMUSG00000029419	predicted gene 996 [Source:MGI Symbol;Acc:MGI:2685842]	-2.79896	-3.72233	-3.8792
B230208H17Rik	2	25583018	25608521	-	ENSMUSG00000015087	RIKEN cDNA B230208H17 gene [Source:MGI Symbol;Acc:MGI:2442633]	3.96516	3.82265	3.4954
Gm13520	2	25607892	25631761	+	ENSMUSG00000015087	RIKEN cDNA B230208H17 gene [Source:MGI Symbol;Acc:MGI:2442633]	-3.938	-3.93838	-3.94053
4921530D09Rik	2	25608635	25617678	-	ENSMUSG00000052403	predicted gene 13520 [Source:MGI Symbol;Acc:MGI:3701343]	-3.938	-3.93838	-3.94053
Tmem141	2	25620067	25622005	-	ENSMUSG00000052403	predicted gene 13520 [Source:MGI Symbol;Acc:MGI:3701343]	-0.0869477	0.177364	-0.518188
Fcna	2	25624666	25628030	-	ENSMUSG00000052403	predicted gene 13520 [Source:MGI Symbol;Acc:MGI:3701343]	-3.938	-3.93838	-3.94053
Lcn8	2	25653120	25656217	+	ENSMUSG00000036449	lipocalin 8 [Source:MGI Symbol;Acc:MGI:2135945]	-3.938	-3.93838	-3.94053
Lcn5	2	25657952	25661977	+	ENSMUSG00000026937	lipocalin 5 [Source:MGI Symbol;Acc:MGI:1277241]	-3.938	-3.93838	-3.94053
Lcn6	2	25676786	25681608	+	ENSMUSG00000045684	lipocalin 6 [Source:MGI Symbol;Acc:MGI:3045364]	-3.938	-3.93838	-3.94053
Lcn10	2	25682726	25686081	+	ENSMUSG00000047356	lipocalin 10 [Source:MGI Symbol;Acc:MGI:1925000]	-3.938	-3.93838	-3.94053
Lcn13	2	25700043	25703326	+	ENSMUSG00000062061	lipocalin 13 [Source:MGI Symbol;Acc:MGI:2387617]	-3.938	-3.93838	-3.94053
A230005M16Rik	2	25705850	25709716	-	ENSMUSG00000087612	RIKEN cDNA A230005M16 gene [Source:MGI Symbol;Acc:MGI:3603401]	-3.938	-3.83778	-3.94053
Bmyc	2	25706879	25707717	+	ENSMUSG00000087612	RIKEN cDNA A230005M16 gene [Source:MGI Symbol;Acc:MGI:3603401]	-1.50042	-2.46982	-2.08313
Lcn14	2	25737009	25740097	+	ENSMUSG00000079539	lipocalin 14 [Source:MGI Symbol;Acc:MGI:3651927]	-3.938	-3.93838	-3.94053
Lcn3	2	25765569	25768099	+	ENSMUSG00000026936	lipocalin 3 [Source:MGI Symbol;Acc:MGI:102669]	-3.938	-3.93838	-3.94053
Lcn11	2	25777017	25780279	+	ENSMUSG00000069080	lipocalin 11 [Source:MGI Symbol;Acc:MGI:2684955]	-3.938	-3.93838	-3.94053
Gm13538	2	25783940	25794650	-	ENSMUSG00000090073	predicted gene 13538 [Source:MGI Symbol;Acc:MGI:3702043]	-3.938	-3.93838	-3.94053
Gm13539	2	25784617	25787022	+	ENSMUSG00000090073	predicted gene 13538 [Source:MGI Symbol;Acc:MGI:3702043]	-3.938	-3.93838	-3.94053
Glt6d1	2	25793859	25815848	-	ENSMUSG00000090073	predicted gene 13538 [Source:MGI Symbol;Acc:MGI:3702043]	-3.938	-3.93838	-3.94053
Lcn9	2	25823153	25825537	+	ENSMUSG00000023210	lipocalin 9 [Source:MGI Symbol;Acc:MGI:1924954]	-3.938	-3.93838	-3.85872
Sohlh1	2	25842995	25847248	-	ENSMUSG00000059625	spermatogenesis and oogenesis specific basic helix-loop-helix 1 [Source:MGI Symbol;Acc:MGI:2684956]	-3.56388	-3.23426	-3.55353
Kcnt1	2	25863795	25918273	+	ENSMUSG00000058740	potassium channel, subfamily T, member 1 [Source:MGI Symbol;Acc:MGI:1924627]	-3.09811	-2.6973	-2.9347
Camsap1	2	25926838	25983282	-	ENSMUSG00000026933	calmodulin regulated spectrin-associated protein 1 [Source:MGI Symbol;Acc:MGI:3036242]	4.54584	4.1317	4.06289
Ubac1	2	25998543	26021747	-	ENSMUSG00000036352	ubiquitin associated domain containing 1 [Source:MGI Symbol;Acc:MGI:1920995]	4.1126	4.3113	4.15071
Nacc2	2	26055535	26123220	-	ENSMUSG00000026932	nucleus accumbens associated 2, BEN and BTB (POZ) domain containing [Source:MGI Symbol;Acc:MGI:1915241]	0.345491	0.215935	0.234729
Gm13554	2	26059010	26060275	+	ENSMUSG00000026932	nucleus accumbens associated 2, BEN and BTB (POZ) domain containing [Source:MGI Symbol;Acc:MGI:1915241]	-3.938	-3.93838	-3.94053
C330006A16Rik	2	26136814	26140521	-	ENSMUSG00000087679	RIKEN cDNA C330006A16 gene [Source:MGI Symbol;Acc:MGI:1924939]	2.73799	1.91219	1.40822
1810012K08Rik	2	26138546	26139543	+	ENSMUSG00000087679	RIKEN cDNA C330006A16 gene [Source:MGI Symbol;Acc:MGI:1924939]	-3.938	-3.93838	-3.94053
Gm13553	2	26186729	26191678	-	ENSMUSG00000085545	predicted gene 13553 [Source:MGI Symbol;Acc:MGI:3650620]	-3.938	-3.93838	-3.94053
Lhx3	2	26200212	26208289	-	ENSMUSG00000026934	LIM homeobox protein 3 [Source:MGI Symbol;Acc:MGI:102673]	-3.938	-3.93838	-3.94053
Qsox2	2	26208637	26237525	-	ENSMUSG00000036327	quiescin Q6 sulfhydryl oxidase 2 [Source:MGI Symbol;Acc:MGI:2387194]	2.92222	3.26966	3.31107
C030048H21Rik	2	26246333	26246707	-	ENSMUSG00000090340	RIKEN cDNA C030048H21 gene [Source:MGI Symbol;Acc:MGI:1924731]	-3.938	-3.93838	-3.94053
C030048H21Rik	2	26251757	26257554	-	ENSMUSG00000079537	RIKEN cDNA C030048H21 gene [Source:MGI Symbol;Acc:MGI:1924731]	-3.74484	-3.93838	-3.94053
4932418E24Rik	2	26271646	26294557	-	ENSMUSG00000048038	RIKEN cDNA 4932418E24 gene [Source:MGI Symbol;Acc:MGI:3045295]	-3.59595	-3.69549	-3.94053
Gpsm1	2	26315515	26348237	+	ENSMUSG00000026930	G-protein signalling modulator 1 (AGS3-like, C. elegans) [Source:MGI Symbol;Acc:MGI:1915089]	1.40917	-0.525221	-0.895754
Dnlz	2	26348121	26352110	-	ENSMUSG00000026930	G-protein signalling modulator 1 (AGS3-like, C. elegans) [Source:MGI Symbol;Acc:MGI:1915089]	1.5699	1.16787	0.905751
Card9	2	26352176	26360918	-	ENSMUSG00000026928	caspase recruitment domain family, member 9 [Source:MGI Symbol;Acc:MGI:2685628]	-2.92068	-3.56154	-3.56314
Gm13562	2	26352645	26371952	+	ENSMUSG00000026928	caspase recruitment domain family, member 9 [Source:MGI Symbol;Acc:MGI:2685628]	-3.938	-3.93838	-3.94053
Snapc4	2	26362765	26380653	-	ENSMUSG00000086779	predicted gene 13562 [Source:MGI Symbol;Acc:MGI:3651238]	4.25008	3.6963	3.6524
Gm13563	2	26381526	26389018	+	ENSMUSG00000085767	predicted gene 13563 [Source:MGI Symbol;Acc:MGI:3652052]	-2.02195	-3.03415	-2.29707
Sdccag3	2	26382802	26389316	-	ENSMUSG00000085767	predicted gene 13563 [Source:MGI Symbol;Acc:MGI:3652052]	4.16713	3.74848	3.8061
Pmpca	2	26389339	26397122	+	ENSMUSG00000026926	peptidase (mitochondrial processing) alpha [Source:MGI Symbol;Acc:MGI:1918568]	5.29478	4.88077	4.94633
Inpp5e	2	26396249	26409203	-	ENSMUSG00000026926	peptidase (mitochondrial processing) alpha [Source:MGI Symbol;Acc:MGI:1918568]	1.29804	0.77478	1.02192
Sec16a	2	26409431	26445216	-	ENSMUSG00000026924	SEC16 homolog A (S. cerevisiae) [Source:MGI Symbol;Acc:MGI:2139207]	5.77204	5.16705	5.02805
0610009E02Rik	2	26445696	26459390	+	ENSMUSG00000086714	RIKEN cDNA 0610009E02 gene [Source:MGI Symbol;Acc:MGI:3698435]	-3.8298	-3.93838	-3.85872
Gm13568	2	26457144	26458316	+	ENSMUSG00000086714	RIKEN cDNA 0610009E02 gene [Source:MGI Symbol;Acc:MGI:3698435]	-3.938	-3.93838	-3.94053
Notch1	2	26457903	26516663	-	ENSMUSG00000086714	RIKEN cDNA 0610009E02 gene [Source:MGI Symbol;Acc:MGI:3698435]	3.83137	4.19279	4.19007
Egfl7	2	26580014	26593120	+	ENSMUSG00000026921	EGF-like domain 7 [Source:MGI Symbol;Acc:MGI:2449923]	2.18492	2.75155	2.55753
Gm20532	2	26586639	26635634	+	ENSMUSG00000026921	EGF-like domain 7 [Source:MGI Symbol;Acc:MGI:2449923]	0.619525	0.582457	0.181671
Agpat2	2	26593057	26604417	-	ENSMUSG00000026921	EGF-like domain 7 [Source:MGI Symbol;Acc:MGI:2449923]	2.1736	2.33784	2.28454
Fam69b	2	26628457	26636497	+	ENSMUSG00000092356	predicted gene 20532 [Source:MGI Symbol;Acc:MGI:5141997]	0.652021	0.593986	-0.524146
5730588L14Rik	2	26640372	26645944	+	ENSMUSG00000086775	RIKEN cDNA 5730588L14 gene [Source:MGI Symbol;Acc:MGI:3045374]	-3.69547	-3.89706	-3.85872
Lcn4	2	26667674	26671282	-	ENSMUSG00000026919	lipocalin 4 [Source:MGI Symbol;Acc:MGI:102668]	-3.938	-3.93838	-3.94053
Abo	2	26842503	26864979	-	ENSMUSG00000015787	ABO blood group (transferase A, alpha 1-3-N-acetylgalactosaminyltransferase, transferase B, alpha 1-3-galactosyltransferase) [Source:MGI Symbol;Acc:MGI:2135738]	-3.50231	-3.56154	-2.80133
Surf6	2	26888628	26902879	-	ENSMUSG00000036160	surfeit gene 6 [Source:MGI Symbol;Acc:MGI:98447]	4.60243	4.45071	4.31569
Med22	2	26905262	26910677	-	ENSMUSG00000015776	mediator complex subunit 22 [Source:MGI Symbol;Acc:MGI:98446]	3.72576	3.62391	3.53642
Rpl7a	2	26910764	26913318	+	ENSMUSG00000062647	ribosomal protein L7A [Source:MGI Symbol;Acc:MGI:1353472]	6.46283	6.83016	6.85485
Surf1	2	26913383	26916530	-	ENSMUSG00000015790	surfeit gene 1 [Source:MGI Symbol;Acc:MGI:98443]	2.25548	1.52644	1.17321
Surf2	2	26916367	26920183	+	ENSMUSG00000015790	surfeit gene 1 [Source:MGI Symbol;Acc:MGI:98443]	3.26451	1.5347	1.38082
Surf4	2	26920040	26933928	-	ENSMUSG00000014873	surfeit gene 2 [Source:MGI Symbol;Acc:MGI:98444]	4.66343	4.43675	4.5637
Gm711	2	26934047	26953496	+	ENSMUSG00000049897	predicted gene 711 [Source:MGI Symbol;Acc:MGI:2685557]	-3.78911	-3.93838	-3.94053
Rexo4	2	26953563	26964386	-	ENSMUSG00000052406	REX4, RNA exonuclease 4 homolog (S. cerevisiae) [Source:MGI Symbol;Acc:MGI:2684957]	4.19735	3.89237	3.74545
Adamts13	2	26973416	27009628	+	ENSMUSG00000014852	a disintegrin-like and metallopeptidase (reprolysin type) with thrombospondin type 1 motif, 13 [Source:MGI Symbol;Acc:MGI:2685556]	-0.167092	-0.856095	-0.401096
5930434B04Rik	2	27009926	27021089	+	ENSMUSG00000015488	RIKEN cDNA 5930434B04 gene [Source:MGI Symbol;Acc:MGI:1924317]	0.506984	-0.0946669	-0.330518
Slc2a6	2	27021363	27027998	-	ENSMUSG00000036067	solute carrier family 2 (facilitated glucose transporter), member 6 [Source:MGI Symbol;Acc:MGI:2443286]	-2.12484	-3.69549	-3.79739
Gm13398	2	27037285	27040853	+	ENSMUSG00000087364	predicted gene 13398 [Source:MGI Symbol;Acc:MGI:3652315]	-3.56388	-3.93838	-3.35152
Tmem8c	2	27061636	27072179	-	ENSMUSG00000009214	transmembrane protein 8C [Source:MGI Symbol;Acc:MGI:1913389]	-3.938	-3.93838	-3.94053
Adamtsl2	2	27079379	27108981	+	ENSMUSG00000036040	ADAMTS-like 2 [Source:MGI Symbol;Acc:MGI:1925044]	-3.938	-3.93838	-3.94053
Fam163b	2	27110380	27142491	-	ENSMUSG00000009216	family with sequence similarity 163, member B [Source:MGI Symbol;Acc:MGI:1926106]	-3.0606	-3.55477	-3.94053
Gm13399	2	27144898	27162703	-	ENSMUSG00000085008	predicted gene 13399 [Source:MGI Symbol;Acc:MGI:3652314]	0.00950414	0.689129	1.61247
Dbh	2	27165233	27183200	+	ENSMUSG00000000889	dopamine beta hydroxylase [Source:MGI Symbol;Acc:MGI:94864]	-3.938	-3.93838	-3.94053
Sardh	2	27188393	27248337	-	ENSMUSG00000009614	sarcosine dehydrogenase [Source:MGI Symbol;Acc:MGI:2183102]	-3.56388	-3.68101	-3.64495
Gm17071	2	27189382	27234710	+	ENSMUSG00000009614	sarcosine dehydrogenase [Source:MGI Symbol;Acc:MGI:2183102]	-3.938	-3.93838	-3.94053
Vav2	2	27262104	27427033	-	ENSMUSG00000009621	vav 2 oncogene [Source:MGI Symbol;Acc:MGI:102718]	2.91262	2.61202	2.23251
AA645442	2	27326704	27331297	+	ENSMUSG00000009621	vav 2 oncogene [Source:MGI Symbol;Acc:MGI:102718]	-3.938	-3.93838	-3.94053
Brd3	2	27445579	27507662	-	ENSMUSG00000026918	bromodomain containing 3 [Source:MGI Symbol;Acc:MGI:1914632]	4.97174	4.81977	4.70178
Wdr5	2	27515157	27536535	+	ENSMUSG00000026917	WD repeat domain 5 [Source:MGI Symbol;Acc:MGI:2155884]	6.00112	6.29579	6.27618
Gm13421	2	27540426	27543362	+	ENSMUSG00000085929	predicted gene 13421 [Source:MGI Symbol;Acc:MGI:3649922]	-0.474963	-0.542086	-0.331989
Rxra	2	27676440	27762957	+	ENSMUSG00000015846	retinoid X receptor alpha [Source:MGI Symbol;Acc:MGI:98214]	1.86688	4.05244	4.7162
2810430I11Rik	2	27882925	27887052	-	ENSMUSG00000085766	RIKEN cDNA 2810430I11 gene [Source:MGI Symbol;Acc:MGI:3590515]	-3.89732	-3.93838	-3.82647
Col5a1	2	27886425	28039514	+	ENSMUSG00000085766	RIKEN cDNA 2810430I11 gene [Source:MGI Symbol;Acc:MGI:3590515]	1.66518	3.10842	3.14292
Gm13372	2	28025417	28030437	-	ENSMUSG00000026837	collagen, type V, alpha 1 [Source:MGI Symbol;Acc:MGI:88457]	-3.938	-3.93838	-3.94053
Fcnb	2	28076378	28084885	-	ENSMUSG00000026835	ficolin B [Source:MGI Symbol;Acc:MGI:1341158]	-3.938	-3.93838	-3.94053
Gm13371	2	28092032	28093514	-	ENSMUSG00000085693	predicted gene 13371 [Source:MGI Symbol;Acc:MGI:3650807]	-3.938	-3.93838	-3.94053
F730016J06Rik	2	28095477	28127731	+	ENSMUSG00000086425	RIKEN cDNA F730016J06 gene [Source:MGI Symbol;Acc:MGI:2443559]	-3.938	-3.93838	-3.94053
Olfm1	2	28192992	28230736	+	ENSMUSG00000026833	olfactomedin 1 [Source:MGI Symbol;Acc:MGI:1860437]	-0.271737	0.151114	-0.268821
Gm13373	2	28315016	28324050	-	ENSMUSG00000087196	predicted gene 13373 [Source:MGI Symbol;Acc:MGI:3650390]	-3.938	-3.93838	-3.94053
Ppp1r26	2	28446800	28455508	+	ENSMUSG00000035829	protein phosphatase 1, regulatory subunit 26 [Source:MGI Symbol;Acc:MGI:2685193]	1.08282	0.244952	-0.135088
1700007K13Rik	2	28462001	28466332	-	ENSMUSG00000026831	RIKEN cDNA 1700007K13 gene [Source:MGI Symbol;Acc:MGI:1916577]	0.287135	0.168004	-0.0158694
Mrps2	2	28468066	28471178	+	ENSMUSG00000035772	mitochondrial ribosomal protein S2 [Source:MGI Symbol;Acc:MGI:2153089]	3.87629	3.59643	3.52114
Gbgt1	2	28496891	28505415	+	ENSMUSG00000026829	globoside alpha-1,3-N-acetylgalactosaminyltransferase 1 [Source:MGI Symbol;Acc:MGI:2449143]	-3.32334	-2.76856	-3.16193
Gm10134	2	28506095	28506475	+	ENSMUSG00000063611	predicted gene 10134 [Source:MGI Symbol;Acc:MGI:3642322]	-3.938	-3.93838	-3.94053
Ralgds	2	28513125	28553081	+	ENSMUSG00000026821	ral guanine nucleotide dissociation stimulator [Source:MGI Symbol;Acc:MGI:107485]	2.53458	1.91146	1.66
Cel	2	28555795	28563403	-	ENSMUSG00000026818	carboxyl ester lipase [Source:MGI Symbol;Acc:MGI:88374]	-3.938	-3.93838	-3.94053
Gm13381	2	28562197	28576698	+	ENSMUSG00000026818	carboxyl ester lipase [Source:MGI Symbol;Acc:MGI:88374]	-3.938	-3.93838	-3.94053
Gtf3c5	2	28566311	28583751	-	ENSMUSG00000087667	predicted gene 13381 [Source:MGI Symbol;Acc:MGI:3649650]	2.60655	2.2377	2.04604
Gfi1b	2	28609450	28621982	-	ENSMUSG00000026815	growth factor independent 1B [Source:MGI Symbol;Acc:MGI:1276578]	-3.938	-3.93838	-3.94053
Tsc1	2	28641228	28691167	+	ENSMUSG00000026812	tuberous sclerosis 1 [Source:MGI Symbol;Acc:MGI:1929183]	3.53441	3.74837	3.47923
1700026L06Rik	2	28692080	28699727	-	ENSMUSG00000026809	RIKEN cDNA 1700026L06 gene [Source:MGI Symbol;Acc:MGI:1917237]	-3.8298	-3.56154	-3.94053
Ak8	2	28700164	28813165	+	ENSMUSG00000026807	adenylate kinase 8 [Source:MGI Symbol;Acc:MGI:1916120]	-2.69409	-3.35959	-3.28213
Gtf3c4	2	28822299	28840360	-	ENSMUSG00000035666	general transcription factor IIIC, polypeptide 4 [Source:MGI Symbol;Acc:MGI:2138937]	4.80705	4.82044	4.68755
Ddx31	2	28840406	28905571	+	ENSMUSG00000026806	DEAD/H (Asp-Glu-Ala-Asp/His) box polypeptide 31 [Source:MGI Symbol;Acc:MGI:2682639]	3.24541	2.86449	2.76482
Barhl1	2	28907679	28916668	-	ENSMUSG00000026805	BarH-like 1 (Drosophila) [Source:MGI Symbol;Acc:MGI:1859288]	-3.938	-3.93838	-3.94053
1700101E01Rik	2	28955373	29055064	-	ENSMUSG00000079502	RIKEN cDNA 1700101E01 gene [Source:MGI Symbol;Acc:MGI:2685669]	-1.90016	-2.50873	-3.33591
Ttf1	2	29060262	29087656	+	ENSMUSG00000026803	transcription termination factor, RNA polymerase I [Source:MGI Symbol;Acc:MGI:105044]	4.09989	4.23514	4.56685
Gm13395	2	29088371	29090246	-	ENSMUSG00000087000	predicted gene 13395 [Source:MGI Symbol;Acc:MGI:3651847]	-3.938	-3.93838	-3.94053
Gm13393	2	29088666	29094501	+	ENSMUSG00000087000	predicted gene 13395 [Source:MGI Symbol;Acc:MGI:3651847]	-3.69547	-3.93838	-3.8792
Setx	2	29124181	29182471	+	ENSMUSG00000043535	senataxin [Source:MGI Symbol;Acc:MGI:2443480]	7.77962	7.65701	7.51486
Ntng2	2	29194541	29253005	-	ENSMUSG00000035513	netrin G2 [Source:MGI Symbol;Acc:MGI:2159341]	-3.938	-3.44635	-3.94053
6530402F18Rik	2	29245107	29253006	-	ENSMUSG00000035513	netrin G2 [Source:MGI Symbol;Acc:MGI:2159341]	-3.938	-3.72233	-3.94053
Med27	2	29346819	29524793	+	ENSMUSG00000026799	mediator complex subunit 27 [Source:MGI Symbol;Acc:MGI:1916225]	2.04409	2.29232	2.38981
Gm13402	2	29349842	29396459	-	ENSMUSG00000026799	mediator complex subunit 27 [Source:MGI Symbol;Acc:MGI:1916225]	-3.938	-3.93838	-3.94053
Rapgef1	2	29619720	29740978	+	ENSMUSG00000039844	Rap guanine nucleotide exchange factor (GEF) 1 [Source:MGI Symbol;Acc:MGI:104580]	5.2027	4.64952	4.36277
Gm13420	2	29744919	29747250	-	ENSMUSG00000079497	predicted gene 13420 [Source:MGI Symbol;Acc:MGI:3649917]	-3.938	-3.93838	-3.94053
Gm13547	2	29759312	29768998	+	ENSMUSG00000075425	predicted gene 13547 [Source:MGI Symbol;Acc:MGI:3650473]	-3.938	-3.93838	-3.94053
Trub2	2	29761224	29788502	-	ENSMUSG00000075425	predicted gene 13547 [Source:MGI Symbol;Acc:MGI:3650473]	4.08431	4.11302	3.83014
Coq4	2	29787493	29797935	+	ENSMUSG00000039826	TruB pseudouridine (psi) synthase homolog 2 (E. coli) [Source:MGI Symbol;Acc:MGI:2442186]	1.68221	1.67174	1.70555
Slc27a4	2	29802634	29817522	+	ENSMUSG00000059316	solute carrier family 27 (fatty acid transporter), member 4 [Source:MGI Symbol;Acc:MGI:1347347]	2.70494	3.01067	3.31306
Urm1	2	29820075	29845002	+	ENSMUSG00000069020	ubiquitin related modifier 1 homolog (S. cerevisiae) [Source:MGI Symbol;Acc:MGI:1915455]	3.58629	3.68477	2.95172
2600006K01Rik	2	29868726	29869785	-	ENSMUSG00000039798	RIKEN cDNA 2600006K01 gene [Source:MGI Symbol;Acc:MGI:1917569]	-3.89732	-3.36345	-3.85872
Cercam	2	29869164	29882840	+	ENSMUSG00000039798	RIKEN cDNA 2600006K01 gene [Source:MGI Symbol;Acc:MGI:1917569]	0.759658	0.849762	1.03219
Odf2	2	29889221	29931746	+	ENSMUSG00000026790	outer dense fiber of sperm tails 2 [Source:MGI Symbol;Acc:MGI:1098824]	6.13062	5.90891	5.7596
Gle1	2	29935426	29960371	+	ENSMUSG00000019715	GLE1 RNA export mediator (yeast) [Source:MGI Symbol;Acc:MGI:1921662]	4.59623	4.65306	4.66627
Spna2	2	29965560	30031451	+	ENSMUSG00000057738	spectrin alpha 2 [Source:MGI Symbol;Acc:MGI:98386]	7.59837	7.4921	7.15801
Wdr34	2	30031546	30048881	-	ENSMUSG00000039715	WD repeat domain 34 [Source:MGI Symbol;Acc:MGI:1919070]	2.92596	2.88958	2.77285
Set	2	30057378	30072577	+	ENSMUSG00000054766	SET nuclear oncogene [Source:MGI Symbol;Acc:MGI:1860267]	9.4137	8.98865	9.09906
Pkn3	2	30077684	30091022	+	ENSMUSG00000026785	protein kinase N3 [Source:MGI Symbol;Acc:MGI:2388285]	1.6384	1.74335	1.62045
Zdhhc12	2	30090944	30093648	-	ENSMUSG00000026785	protein kinase N3 [Source:MGI Symbol;Acc:MGI:2388285]	2.48771	1.99865	1.83609
Zer1	2	30097283	30124585	-	ENSMUSG00000039686	zer-1 homolog (C. elegans) [Source:MGI Symbol;Acc:MGI:2442511]	2.39674	1.63372	1.48449
Tbc1d13	2	30133746	30152013	+	ENSMUSG00000039678	TBC1 domain family, member 13 [Source:MGI Symbol;Acc:MGI:2385326]	4.72532	4.59642	4.51909
Endog	2	30171493	30174069	+	ENSMUSG00000015337	endonuclease G [Source:MGI Symbol;Acc:MGI:1261433]	0.763962	1.25525	1.58075
D2Wsu81e	2	30173447	30178459	-	ENSMUSG00000015337	endonuclease G [Source:MGI Symbol;Acc:MGI:1261433]	3.57262	3.72613	3.68611
Ccbl1	2	30185124	30205847	-	ENSMUSG00000039648	cysteine conjugate-beta lyase 1 [Source:MGI Symbol;Acc:MGI:1917516]	0.481253	1.09265	1.1698
Lrrc8a	2	30237715	30282148	+	ENSMUSG00000007476	leucine rich repeat containing 8A [Source:MGI Symbol;Acc:MGI:2652847]	2.76913	2.12315	2.31129
Phyhd1	2	30266203	30301080	+	ENSMUSG00000007476	leucine rich repeat containing 8A [Source:MGI Symbol;Acc:MGI:2652847]	1.94855	1.86462	1.75024
Dolk	2	30284229	30286354	-	ENSMUSG00000079484	phytanoyl-CoA dioxygenase domain containing 1 [Source:MGI Symbol;Acc:MGI:3612860]	0.812843	1.20135	1.23349
Nup188	2	30286397	30344266	+	ENSMUSG00000079484	phytanoyl-CoA dioxygenase domain containing 1 [Source:MGI Symbol;Acc:MGI:3612860]	5.86948	5.8937	5.7987
Gm14471	2	30306067	30323986	-	ENSMUSG00000052533	nucleoporin 188 [Source:MGI Symbol;Acc:MGI:2446190]	-3.938	-3.93838	-3.94053
Sh3glb2	2	30344809	30359337	-	ENSMUSG00000026860	SH3-domain GRB2-like endophilin B2 [Source:MGI Symbol;Acc:MGI:2385131]	2.96414	2.80614	2.66602
Fam73b	2	30364233	30385521	+	ENSMUSG00000026858	family with sequence similarity 73, member B [Source:MGI Symbol;Acc:MGI:1922035]	2.7315	2.74181	2.64519
Dolpp1	2	30392254	30400529	+	ENSMUSG00000026856	dolichyl pyrophosphate phosphatase 1 [Source:MGI Symbol;Acc:MGI:1914093]	2.36529	1.62122	1.89102
Crat	2	30400471	30415813	-	ENSMUSG00000026856	dolichyl pyrophosphate phosphatase 1 [Source:MGI Symbol;Acc:MGI:1914093]	0.765764	0.416027	-0.0859942
Gm16323	2	30413716	30415338	+	ENSMUSG00000026853	carnitine acetyltransferase [Source:MGI Symbol;Acc:MGI:109501]	-3.938	-3.93838	-3.94053
Ppp2r4	2	30416039	30447806	+	ENSMUSG00000039515	protein phosphatase 2A, regulatory subunit B (PR 53) [Source:MGI Symbol;Acc:MGI:1346006]	4.45844	4.23612	3.95275
Ier5l	2	30472648	30474199	-	ENSMUSG00000089762	immediate early response 5-like [Source:MGI Symbol;Acc:MGI:1919750]	2.08737	1.78072	1.84396
Gm14487	2	30534729	30539022	+	ENSMUSG00000085275	predicted gene 14487 [Source:MGI Symbol;Acc:MGI:3649724]	-3.938	-3.93838	-3.94053
Cstad	2	30595040	30608943	+	ENSMUSG00000047363	CSA-conditional, T cell activation-dependent protein [Source:MGI Symbol;Acc:MGI:1925867]	-3.938	-3.93838	-3.94053
9330198N18Rik	2	30629655	30689210	+	ENSMUSG00000086405	RIKEN cDNA 9330198N18 gene [Source:MGI Symbol;Acc:MGI:1924766]	-3.938	-3.93838	-3.94053
Gm14486	2	30658468	30678011	-	ENSMUSG00000086405	RIKEN cDNA 9330198N18 gene [Source:MGI Symbol;Acc:MGI:1924766]	-3.938	-3.93838	-3.94053
Gm14488	2	30713147	30720057	-	ENSMUSG00000075416	predicted gene 14488 [Source:MGI Symbol;Acc:MGI:3649725]	-3.938	-3.93838	-3.94053
1700001O22Rik	2	30794769	30803661	-	ENSMUSG00000044320	RIKEN cDNA 1700001O22 gene [Source:MGI Symbol;Acc:MGI:1923631]	-1.91938	-3.93838	-3.94053
4930527E20Rik	2	30803793	30807429	+	ENSMUSG00000085491	RIKEN cDNA 4930527E20 gene [Source:MGI Symbol;Acc:MGI:1925448]	-3.938	-3.93838	-3.94053
Mettl11a	2	30807826	30823033	+	ENSMUSG00000026857	methyltransferase like 11A [Source:MGI Symbol;Acc:MGI:1913867]	2.69879	2.28971	1.72443
Asb6	2	30823097	30830333	-	ENSMUSG00000039483	ankyrin repeat and SOCS box-containing 6 [Source:MGI Symbol;Acc:MGI:1919573]	3.40333	3.33877	3.12549
Prrx2	2	30834972	30881241	+	ENSMUSG00000039476	paired related homeobox 2 [Source:MGI Symbol;Acc:MGI:98218]	-2.17667	-2.9214	-3.58577
Ptges	2	30889471	30929863	-	ENSMUSG00000050737	prostaglandin E synthase [Source:MGI Symbol;Acc:MGI:1927593]	-0.111447	-0.0809916	-0.00589615
Tor1b	2	30952959	30959015	+	ENSMUSG00000026848	torsin family 1, member B [Source:MGI Symbol;Acc:MGI:1353605]	3.92093	3.87659	3.78953
Tor1a	2	30960627	30967933	-	ENSMUSG00000026849	torsin family 1, member A (torsin A) [Source:MGI Symbol;Acc:MGI:1353568]	2.47102	2.53214	2.50938
BC005624	2	30972833	30982201	-	ENSMUSG00000026851	cDNA sequence BC005624 [Source:MGI Symbol;Acc:MGI:2385132]	3.1233	2.70578	2.82354
Usp20	2	30982279	31023586	+	ENSMUSG00000026854	ubiquitin specific peptidase 20 [Source:MGI Symbol;Acc:MGI:1921520]	1.21988	1.70471	1.73024
Fnbp1	2	31026206	31142008	-	ENSMUSG00000075415	formin binding protein 1 [Source:MGI Symbol;Acc:MGI:109606]	3.30277	2.44811	2.10191
D330023K18Rik	2	31146457	31152291	-	ENSMUSG00000087269	RIKEN cDNA D330023K18 gene [Source:MGI Symbol;Acc:MGI:2445152]	-2.62873	-2.40552	-2.57995
Gpr107	2	31152316	31219548	+	ENSMUSG00000000194	G protein-coupled receptor 107 [Source:MGI Symbol;Acc:MGI:2139054]	3.75522	3.83697	3.87911
Gm13405	2	31209470	31211347	-	ENSMUSG00000000194	G protein-coupled receptor 107 [Source:MGI Symbol;Acc:MGI:2139054]	-3.938	-3.93838	-3.94053
Ncs1	2	31245823	31295989	+	ENSMUSG00000062661	neuronal calcium sensor 1 [Source:MGI Symbol;Acc:MGI:109166]	1.29591	0.761209	0.739343
Hmcn2	2	31314415	31460738	+	ENSMUSG00000055632	hemicentin 2 [Source:MGI Symbol;Acc:MGI:2677838]	-1.13663	-0.98279	-1.13154
Ass1	2	31470207	31520672	+	ENSMUSG00000076441	argininosuccinate synthetase 1 [Source:MGI Symbol;Acc:MGI:88090]	4.75075	5.44138	5.69464
Fubp3	2	31572651	31617526	+	ENSMUSG00000026843	far upstream element (FUSE) binding protein 3 [Source:MGI Symbol;Acc:MGI:2443699]	5.67591	5.57862	5.50501
Gm13425	2	31638170	31640589	-	ENSMUSG00000085224	predicted gene 13425 [Source:MGI Symbol;Acc:MGI:3649915]	-3.938	-3.93838	-3.94053
Prdm12	2	31640037	31655795	+	ENSMUSG00000085224	predicted gene 13425 [Source:MGI Symbol;Acc:MGI:3649915]	-3.8298	-3.83778	-3.94053
Exosc2	2	31670715	31681350	+	ENSMUSG00000039356	exosome component 2 [Source:MGI Symbol;Acc:MGI:2385133]	5.39586	5.79207	5.75275
Gm13427	2	31676364	31688469	-	ENSMUSG00000039356	exosome component 2 [Source:MGI Symbol;Acc:MGI:2385133]	-3.938	-3.93838	-3.94053
Abl1	2	31688376	31804227	+	ENSMUSG00000087549	predicted gene 13427 [Source:MGI Symbol;Acc:MGI:3650808]	4.2105	4.16767	4.14119
Qrfp	2	31806166	31810580	-	ENSMUSG00000043102	pyroglutamylated RFamide peptide [Source:MGI Symbol;Acc:MGI:3630329]	-3.938	-3.93838	-3.94053
Fibcd1	2	31813290	31846005	-	ENSMUSG00000026841	fibrinogen C domain containing 1 [Source:MGI Symbol;Acc:MGI:2138953]	-3.8298	-3.05809	-3.94053
Gm13441	2	31886934	31892417	-	ENSMUSG00000086356	predicted gene 13441 [Source:MGI Symbol;Acc:MGI:3649406]	-3.938	-3.93838	-3.94053
Lamc3	2	31887291	31946539	+	ENSMUSG00000086356	predicted gene 13441 [Source:MGI Symbol;Acc:MGI:3649406]	-3.8298	-3.71847	-3.94053
Aif1l	2	31950260	31973442	+	ENSMUSG00000001864	allograft inflammatory factor 1-like [Source:MGI Symbol;Acc:MGI:1919598]	1.54314	1.13679	1.37305
Gm13442	2	31961690	31962547	-	ENSMUSG00000001864	allograft inflammatory factor 1-like [Source:MGI Symbol;Acc:MGI:1919598]	-3.938	-3.93838	-3.94053
Nup214	2	31974436	32053975	+	ENSMUSG00000001855	nucleoporin 214 [Source:MGI Symbol;Acc:MGI:1095411]	4.88634	4.7184	4.84425
Gm13609	2	32016644	32017344	-	ENSMUSG00000001855	nucleoporin 214 [Source:MGI Symbol;Acc:MGI:1095411]	-3.938	-3.93838	-3.94053
Fam78a	2	32050055	32084857	-	ENSMUSG00000001855	nucleoporin 214 [Source:MGI Symbol;Acc:MGI:1095411]	-0.112798	0.0126779	0.473758
Gm16534	2	32050086	32064911	-	ENSMUSG00000001855	nucleoporin 214 [Source:MGI Symbol;Acc:MGI:1095411]	-3.938	-3.93838	-3.94053
Ppapdc3	2	32095528	32110820	+	ENSMUSG00000051373	phosphatidic acid phosphatase type 2 domain containing 3 [Source:MGI Symbol;Acc:MGI:2445183]	-3.8298	-3.61787	-2.64437
Prrc2b	2	32151082	32234537	+	ENSMUSG00000039262	proline-rich coiled-coil 2B [Source:MGI Symbol;Acc:MGI:1923304]	5.69873	5.29744	5.1681
Gm13610	2	32232782	32236382	-	ENSMUSG00000039262	proline-rich coiled-coil 2B [Source:MGI Symbol;Acc:MGI:1923304]	-3.373	-3.71847	-3.90828
Pomt1	2	32236590	32255005	+	ENSMUSG00000039254	protein-O-mannosyltransferase 1 [Source:MGI Symbol;Acc:MGI:2138994]	2.37496	2.05141	2.12458
Uck1	2	32255002	32260159	-	ENSMUSG00000039254	protein-O-mannosyltransferase 1 [Source:MGI Symbol;Acc:MGI:2138994]	3.14413	2.77899	2.49354
Swi5	2	32278816	32288075	-	ENSMUSG00000044627	SWI5 recombination repair homolog (yeast) [Source:MGI Symbol;Acc:MGI:1920181]	5.17654	5.27537	5.23048
Golga2	2	32287384	32307921	+	ENSMUSG00000044627	SWI5 recombination repair homolog (yeast) [Source:MGI Symbol;Acc:MGI:1920181]	3.66977	3.85397	3.82979
Dnm1	2	32308471	32353329	-	ENSMUSG00000026825	dynamin 1 [Source:MGI Symbol;Acc:MGI:107384]	-0.606902	-0.940531	-2.80636
Ciz1	2	32352327	32380226	+	ENSMUSG00000026825	dynamin 1 [Source:MGI Symbol;Acc:MGI:107384]	1.15249	-0.332965	-0.797098
1110008P14Rik	2	32377097	32381938	-	ENSMUSG00000039205	CDKN1A interacting zinc finger protein 1 [Source:MGI Symbol;Acc:MGI:1920234]	1.23353	0.934018	1.27237
Lcn2	2	32384633	32387797	-	ENSMUSG00000026822	lipocalin 2 [Source:MGI Symbol;Acc:MGI:96757]	-3.938	-3.93838	-3.94053
Ptges2	2	32395896	32402739	+	ENSMUSG00000026820	prostaglandin E synthase 2 [Source:MGI Symbol;Acc:MGI:1917592]	1.95954	2.52933	2.31113
Slc25a25	2	32414487	32451445	-	ENSMUSG00000026819	solute carrier family 25 (mitochondrial carrier, phosphate carrier), member 25 [Source:MGI Symbol;Acc:MGI:1915913]	2.76626	2.98521	2.87031
Naif1	2	32450457	32456953	+	ENSMUSG00000026819	solute carrier family 25 (mitochondrial carrier, phosphate carrier), member 25 [Source:MGI Symbol;Acc:MGI:1915913]	0.690029	-0.0188398	0.439505
Gm13412	2	32525031	32527990	+	ENSMUSG00000085017	predicted gene 13412 [Source:MGI Symbol;Acc:MGI:3650612]	-3.938	-3.93838	-3.94053
Fam102a	2	32535332	32569756	+	ENSMUSG00000039157	family with sequence similarity 102, member A [Source:MGI Symbol;Acc:MGI:2138935]	1.68251	1.20786	1.33519
Dpm2	2	32570858	32573579	+	ENSMUSG00000026810	dolichol-phosphate (beta-D) mannosyltransferase 2 [Source:MGI Symbol;Acc:MGI:1330238]	1.70794	0.953824	1.11281
9430097D07Rik	2	32574184	32575684	-	ENSMUSG00000075405	RIKEN cDNA 9430097D07 gene [Source:MGI Symbol;Acc:MGI:2441749]	-3.8298	-3.89706	-3.94053
Pip5kl1	2	32574797	32583782	+	ENSMUSG00000075405	RIKEN cDNA 9430097D07 gene [Source:MGI Symbol;Acc:MGI:2441749]	-0.0308262	-1.22044	-1.95466
St6galnac4	2	32587095	32599698	+	ENSMUSG00000079442	ST6 euraminyl-2,3-beta-galactosyl-1,3)-N-acetylgalactosaminide alpha-2,6-sialyltransferase 4 [Source:MGI Symbol;Acc:MGI:1341894]	0.418516	0.926459	0.844026
St6galnac6	2	32599709	32620806	+	ENSMUSG00000026811	ST6 euraminyl-2,3-beta-galactosyl-1,3)-N-acetylgalactosaminide alpha-2,6-sialyltransferase 6 [Source:MGI Symbol;Acc:MGI:1355316]	1.92031	1.94233	2.03384
Ak1	2	32621758	32646805	+	ENSMUSG00000026817	adenylate kinase 1 [Source:MGI Symbol;Acc:MGI:87977]	3.80117	4.25053	4.09071
Eng	2	32646595	32682669	+	ENSMUSG00000026817	adenylate kinase 1 [Source:MGI Symbol;Acc:MGI:87977]	1.61591	1.80334	2.0914
Fpgs	2	32682609	32704137	-	ENSMUSG00000026814	endoglin [Source:MGI Symbol;Acc:MGI:95392]	4.17322	4.18182	3.86964
Cdk9	2	32705784	32713076	-	ENSMUSG00000009555	cyclin-dependent kinase 9 (CDC2-related kinase) [Source:MGI Symbol;Acc:MGI:1328368]	4.07344	4.51257	4.43956
Sh2d3c	2	32721055	32755512	+	ENSMUSG00000059013	SH2 domain containing 3C [Source:MGI Symbol;Acc:MGI:1351631]	-0.59696	-0.474479	-0.803305
6330409D20Rik	2	32732620	32741016	-	ENSMUSG00000059013	SH2 domain containing 3C [Source:MGI Symbol;Acc:MGI:1351631]	-3.938	-3.93838	-3.94053
Ttc16	2	32757026	32775633	-	ENSMUSG00000039021	tetratricopeptide repeat domain 16 [Source:MGI Symbol;Acc:MGI:2443048]	-2.72785	-3.89706	-3.85872
Tor2a	2	32757234	32762244	+	ENSMUSG00000039021	tetratricopeptide repeat domain 16 [Source:MGI Symbol;Acc:MGI:2443048]	2.35931	2.30925	2.076
Ptrh1	2	32775786	32777597	+	ENSMUSG00000053746	peptidyl-tRNA hydrolase 1 homolog (S. cerevisiae) [Source:MGI Symbol;Acc:MGI:1913779]	-0.454509	-0.142189	-0.0877974
1700019L03Rik	2	32777381	32784428	-	ENSMUSG00000053746	peptidyl-tRNA hydrolase 1 homolog (S. cerevisiae) [Source:MGI Symbol;Acc:MGI:1913779]	-3.938	-3.93838	-3.85872
Stxbp1	2	32787602	32847239	-	ENSMUSG00000026797	syntaxin binding protein 1 [Source:MGI Symbol;Acc:MGI:107363]	1.30762	0.53006	0.343883
Gm13524	2	32846186	32848168	+	ENSMUSG00000026797	syntaxin binding protein 1 [Source:MGI Symbol;Acc:MGI:107363]	-3.938	-3.93838	-3.94053
Gm13523	2	32873755	32876001	-	ENSMUSG00000087496	predicted gene 13523 [Source:MGI Symbol;Acc:MGI:3651426]	-3.8298	-3.93838	-3.94053
Fam129b	2	32876114	32925254	+	ENSMUSG00000026796	family with sequence similarity 129, member B [Source:MGI Symbol;Acc:MGI:2442910]	4.24507	3.66937	3.35145
Lrsam1	2	32925216	32961614	-	ENSMUSG00000026796	family with sequence similarity 129, member B [Source:MGI Symbol;Acc:MGI:2442910]	2.34419	1.82927	1.48312
Rpl12	2	32961559	32964496	+	ENSMUSG00000026792	leucine rich repeat and sterile alpha motif containing 1 [Source:MGI Symbol;Acc:MGI:2684789]	7.921	8.00581	8.01616
Slc2a8	2	32972990	32982083	-	ENSMUSG00000026791	solute carrier family 2, (facilitated glucose transporter), member 8 [Source:MGI Symbol;Acc:MGI:1860103]	1.42264	1.33153	1.57692
Garnl3	2	32986366	33131654	-	ENSMUSG00000038860	GTPase activating RANGAP domain-like 3 [Source:MGI Symbol;Acc:MGI:2139309]	2.07777	2.39964	2.73563
Ralgps1	2	33133421	33371486	-	ENSMUSG00000038831	Ral GEF with PH domain and SH3 binding motif 1 [Source:MGI Symbol;Acc:MGI:1922008]	1.21286	0.766092	0.73397
Gm13528	2	33177902	33181881	+	ENSMUSG00000038831	Ral GEF with PH domain and SH3 binding motif 1 [Source:MGI Symbol;Acc:MGI:1922008]	-3.938	-3.93838	-3.94053
Angptl2	2	33216069	33247717	+	ENSMUSG00000038831	Ral GEF with PH domain and SH3 binding motif 1 [Source:MGI Symbol;Acc:MGI:1922008]	-2.6058	-1.92604	-2.33906
Zbtb34	2	33406108	33431324	-	ENSMUSG00000068966	zinc finger and BTB domain containing 34 [Source:MGI Symbol;Acc:MGI:2685195]	3.17654	3.10329	3.23804
Gm13536	2	33446802	33449207	+	ENSMUSG00000085742	predicted gene 13536 [Source:MGI Symbol;Acc:MGI:3651924]	-3.938	-3.93838	-3.94053
Zbtb43	2	33450287	33468559	-	ENSMUSG00000026788	zinc finger and BTB domain containing 43 [Source:MGI Symbol;Acc:MGI:1919084]	4.04242	4.02702	4.26973
Gm13530	2	33489782	33503632	+	ENSMUSG00000086939	predicted gene 13530 [Source:MGI Symbol;Acc:MGI:3651890]	-3.938	-3.91539	-3.94053
Lmx1b	2	33560965	33640511	-	ENSMUSG00000038765	LIM homeobox transcription factor 1 beta [Source:MGI Symbol;Acc:MGI:1100513]	-2.07889	-1.9066	-2.43472
C130021I20Rik	2	33641193	33646349	+	ENSMUSG00000052951	Riken cDNA C130021I20 gene [Source:MGI Symbol;Acc:MGI:3639863]	-3.938	-3.93838	-3.94053
9430024E24Rik	2	33716361	33718899	-	ENSMUSG00000085463	RIKEN cDNA 9430024E24 gene [Source:MGI Symbol;Acc:MGI:1924507]	-3.938	-3.93838	-3.94053
Fam125b	2	33729953	33887946	-	ENSMUSG00000038740	family with sequence similarity 125, member B [Source:MGI Symbol;Acc:MGI:1919793]	0.0448	-0.776445	-1.58694
Nron	2	33805816	33813591	+	ENSMUSG00000038740	family with sequence similarity 125, member B [Source:MGI Symbol;Acc:MGI:1919793]	-3.938	-3.93838	-3.94053
Gm13403	2	33935788	33942145	-	ENSMUSG00000085987	predicted gene 13403 [Source:MGI Symbol;Acc:MGI:3649380]	-3.938	-3.93838	-3.94053
Gm13404	2	33978246	33980324	+	ENSMUSG00000086904	predicted gene 13404 [Source:MGI Symbol;Acc:MGI:3649379]	-3.02191	-3.91539	-3.94053
C230014O12Rik	2	34018289	34111444	-	ENSMUSG00000087461	RIKEN cDNA C230014O12 gene [Source:MGI Symbol;Acc:MGI:3045377]	-3.938	-3.93838	-3.85872
Pbx3	2	34171457	34373140	-	ENSMUSG00000038718	pre B cell leukemia homeobox 3 [Source:MGI Symbol;Acc:MGI:97496]	1.38617	1.08746	0.955608
C79798	2	34287771	34304440	+	ENSMUSG00000038718	pre B cell leukemia homeobox 3 [Source:MGI Symbol;Acc:MGI:97496]	-3.938	-3.93838	-3.94053
Mapkap1	2	34406771	34624950	+	ENSMUSG00000038696	mitogen-activated protein kinase associated protein 1 [Source:MGI Symbol;Acc:MGI:2444554]	3.57763	4.14322	4.18907
Gapvd1	2	34676184	34755232	-	ENSMUSG00000026867	GTPase activating protein and VPS9 domains 1 [Source:MGI Symbol;Acc:MGI:1913941]	5.31957	5.27514	5.26007
Hspa5	2	34771970	34776531	+	ENSMUSG00000026864	heat shock protein 5 [Source:MGI Symbol;Acc:MGI:95835]	7.26404	7.33242	7.40707
Rabepk	2	34777556	34799912	-	ENSMUSG00000070953	Rab9 effector protein with kelch motifs [Source:MGI Symbol;Acc:MGI:2139530]	2.11636	2.36864	2.35285
Fbxw2	2	34804514	34826311	-	ENSMUSG00000035949	F-box and WD-40 domain protein 2 [Source:MGI Symbol;Acc:MGI:1353435]	4.14114	4.16801	4.1952
Psmd5	2	34852088	34870939	-	ENSMUSG00000026869	proteasome (prosome, macropain) 26S subunit, non-ATPase, 5 [Source:MGI Symbol;Acc:MGI:1914248]	5.07806	5.5166	5.48958
D730039F16Rik	2	34874396	34892132	+	ENSMUSG00000026870	RIKEN cDNA D730039F16 gene [Source:MGI Symbol;Acc:MGI:1925246]	-2.90834	-3.20266	-3.94053
Phf19	2	34893757	34914026	-	ENSMUSG00000026873	PHD finger protein 19 [Source:MGI Symbol;Acc:MGI:1921266]	1.44053	0.797971	0.320509
Gm13448	2	34912871	34916014	+	ENSMUSG00000026873	PHD finger protein 19 [Source:MGI Symbol;Acc:MGI:1921266]	-3.938	-3.93838	-3.94053
Traf1	2	34941750	34961772	-	ENSMUSG00000026875	TNF receptor-associated factor 1 [Source:MGI Symbol;Acc:MGI:101836]	-2.23496	-3.69934	-3.31437
Hc	2	34983331	35061438	-	ENSMUSG00000026874	hemolytic complement [Source:MGI Symbol;Acc:MGI:96031]	-3.74484	-3.69934	-3.82647
Gm13449	2	34993973	35013446	+	ENSMUSG00000026874	hemolytic complement [Source:MGI Symbol;Acc:MGI:96031]	-3.938	-3.93838	-3.94053
AI182371	2	35084046	35101543	-	ENSMUSG00000035875	expressed sequence AI182371 [Source:MGI Symbol;Acc:MGI:2138853]	-3.59595	-3.93838	-3.94053
Cep110	2	35109492	35178822	+	ENSMUSG00000057110	centrosomal protein 110 [Source:MGI Symbol;Acc:MGI:1889576]	4.1347	3.91069	3.97974
Rab14	2	35180205	35201120	-	ENSMUSG00000026878	RAB14, member RAS oncogene family [Source:MGI Symbol;Acc:MGI:1915615]	4.37862	4.43064	4.53285
Gm13605	2	35224535	35226254	+	ENSMUSG00000084768	predicted gene 13605 [Source:MGI Symbol;Acc:MGI:3652204]	-3.938	-3.93838	-3.94053
Gsn	2	35279663	35307892	+	ENSMUSG00000026879	gelsolin [Source:MGI Symbol;Acc:MGI:95851]	0.572906	0.434498	0.0782454
Stom	2	35313986	35336976	-	ENSMUSG00000026880	stomatin [Source:MGI Symbol;Acc:MGI:95403]	0.170621	2.22008	2.25364
4930568D16Rik	2	35354218	35367729	-	ENSMUSG00000026882	RIKEN cDNA 4930568D16 gene [Source:MGI Symbol;Acc:MGI:1923109]	-3.938	-3.93838	-3.94053
4930402F06Rik	2	35375562	35397175	-	ENSMUSG00000079421	RIKEN cDNA 4930402F06 gene [Source:MGI Symbol;Acc:MGI:1922104]	-3.938	-3.93838	-3.94053
Ggta1	2	35400179	35463231	-	ENSMUSG00000035778	glycoprotein galactosyltransferase alpha 1, 3 [Source:MGI Symbol;Acc:MGI:95704]	2.8139	2.96854	3.05447
Gm13447	2	35503531	35506090	-	ENSMUSG00000085668	predicted gene 13447 [Source:MGI Symbol;Acc:MGI:3650187]	-3.938	-3.93838	-3.94053
Gm13446	2	35554849	35558702	-	ENSMUSG00000086555	predicted gene 13446 [Source:MGI Symbol;Acc:MGI:3649869]	-3.938	-3.93838	-3.94053
Dab2ip	2	35558266	35730994	+	ENSMUSG00000086555	predicted gene 13446 [Source:MGI Symbol;Acc:MGI:3649869]	3.93744	3.63638	3.48409
Ttll11	2	35751241	35979913	-	ENSMUSG00000026885	tubulin tyrosine ligase-like family, member 11 [Source:MGI Symbol;Acc:MGI:1921660]	-3.8298	-3.77082	-3.85872
9030204H09Rik	2	35819190	35823385	+	ENSMUSG00000026885	tubulin tyrosine ligase-like family, member 11 [Source:MGI Symbol;Acc:MGI:1921660]	-3.938	-3.93838	-3.94053
Ndufa8	2	36036326	36049406	-	ENSMUSG00000026895	NADH dehydrogenase (ubiquinone) 1 alpha subcomplex, 8 [Source:MGI Symbol;Acc:MGI:1915625]	2.45076	2.95708	2.48859
Morn5	2	36049458	36079718	+	ENSMUSG00000026894	MORN repeat containing 5 [Source:MGI Symbol;Acc:MGI:1922745]	-3.938	-3.93838	-3.94053
Lhx6	2	36081950	36105408	-	ENSMUSG00000026890	LIM homeobox protein 6 [Source:MGI Symbol;Acc:MGI:1306803]	-1.9038	0.239918	0.181671
Rbm18	2	36116079	36136773	-	ENSMUSG00000026889	RNA binding motif protein 18 [Source:MGI Symbol;Acc:MGI:1915139]	3.04604	3.01068	2.93791
Mrrf	2	36136389	36190647	+	ENSMUSG00000026889	RNA binding motif protein 18 [Source:MGI Symbol;Acc:MGI:1915139]	2.34565	1.9735	1.79111
Gm13429	2	36202314	36212903	+	ENSMUSG00000085141	predicted gene 13429 [Source:MGI Symbol;Acc:MGI:3651652]	-3.938	-3.93838	-3.94053
Gm13431	2	36216777	36222934	+	ENSMUSG00000087187	predicted gene 13431 [Source:MGI Symbol;Acc:MGI:3650776]	-3.938	-3.93838	-3.94053
Ptgs1	2	36230426	36252272	+	ENSMUSG00000047250	prostaglandin-endoperoxide synthase 1 [Source:MGI Symbol;Acc:MGI:97797]	-3.12149	-1.48078	-1.09496
Olfr338	2	36376778	36377698	+	ENSMUSG00000068950	olfactory receptor 338 [Source:MGI Symbol;Acc:MGI:3030172]	-3.938	-3.93838	-3.94053
Olfr339	2	36421400	36422329	+	ENSMUSG00000094464	olfactory receptor 339 [Source:MGI Symbol;Acc:MGI:3030173]	-3.938	-3.93838	-3.94053
Olfr340	2	36452587	36453525	+	ENSMUSG00000094266	olfactory receptor 340 [Source:MGI Symbol;Acc:MGI:3030174]	-3.89732	-3.93838	-3.94053
Olfr341	2	36479187	36480128	-	ENSMUSG00000075387	olfactory receptor 341 [Source:MGI Symbol;Acc:MGI:3030175]	-3.938	-3.93838	-3.94053
Olfr342	2	36527388	36528441	+	ENSMUSG00000061305	olfactory receptor 342 [Source:MGI Symbol;Acc:MGI:3030176]	-3.938	-3.93838	-3.94053
Olfr344	2	36568600	36569529	+	ENSMUSG00000096822	olfactory receptor 344 [Source:MGI Symbol;Acc:MGI:3030178]	-3.938	-3.93838	-3.94053
Olfr345	2	36640041	36640976	+	ENSMUSG00000059251	olfactory receptor 345 [Source:MGI Symbol;Acc:MGI:3030179]	-3.938	-3.93838	-3.94053
Olfr346	2	36688004	36688933	+	ENSMUSG00000094764	olfactory receptor 346 [Source:MGI Symbol;Acc:MGI:3030180]	-3.938	-3.93838	-3.94053
Olfr347	2	36734319	36735261	+	ENSMUSG00000057351	olfactory receptor 347 [Source:MGI Symbol;Acc:MGI:3030181]	-3.938	-3.93838	-3.94053
Olfr348	2	36784276	36787468	+	ENSMUSG00000049315	olfactory receptor 348 [Source:MGI Symbol;Acc:MGI:3030182]	-3.938	-3.93838	-3.94053
Olfr50	2	36793238	36794176	+	ENSMUSG00000094949	olfactory receptor 50 [Source:MGI Symbol;Acc:MGI:1333746]	-3.938	-3.93838	-3.94053
Olfr3	2	36812149	36813090	-	ENSMUSG00000075384	olfactory receptor 3 [Source:MGI Symbol;Acc:MGI:102697]	-3.938	-3.93838	-3.94053
Olfr350	2	36850048	36850986	+	ENSMUSG00000050015	olfactory receptor 350 [Source:MGI Symbol;Acc:MGI:3030184]	-3.938	-3.93838	-3.94053
Olfr351	2	36859414	36860346	-	ENSMUSG00000075383	olfactory receptor 351 [Source:MGI Symbol;Acc:MGI:3030185]	-3.938	-3.93838	-3.94053
Olfr352	2	36869568	36870515	+	ENSMUSG00000053146	olfactory receptor 352 [Source:MGI Symbol;Acc:MGI:3030186]	-3.938	-3.93838	-3.94053
Olfr353	2	36889911	36890846	-	ENSMUSG00000075382	olfactory receptor 353 [Source:MGI Symbol;Acc:MGI:3030187]	-3.938	-3.93838	-3.94053
Olfr354	2	36906911	36907994	+	ENSMUSG00000055088	olfactory receptor 354 [Source:MGI Symbol;Acc:MGI:3030188]	-3.938	-3.93838	-3.94053
Olfr355	2	36927180	36928112	-	ENSMUSG00000075380	olfactory receptor 355 [Source:MGI Symbol;Acc:MGI:3030189]	-3.938	-3.93838	-3.94053
Olfr356	2	36937121	36938068	+	ENSMUSG00000070943	olfactory receptor 356 [Source:MGI Symbol;Acc:MGI:3030190]	-3.938	-3.93838	-3.94053
Olfr357	2	36996727	36997818	+	ENSMUSG00000055838	olfactory receptor 357 [Source:MGI Symbol;Acc:MGI:3030191]	-3.938	-3.93838	-3.94053
Olfr358	2	37004589	37005647	-	ENSMUSG00000075379	olfactory receptor 358 [Source:MGI Symbol;Acc:MGI:3030192]	-3.938	-3.93838	-3.94053
Olfr360	2	37065746	37069260	+	ENSMUSG00000083361	olfactory receptor 360 [Source:MGI Symbol;Acc:MGI:3030194]	-3.938	-3.93838	-3.94053
Olfr361	2	37084778	37085746	-	ENSMUSG00000075378	olfactory receptor 361 [Source:MGI Symbol;Acc:MGI:3030195]	-3.938	-3.93838	-3.94053
Gm13434	2	37088288	37089164	-	ENSMUSG00000086667	predicted gene 13434 [Source:MGI Symbol;Acc:MGI:3650367]	-3.938	-3.93838	-3.94053
Olfr362	2	37104695	37105648	-	ENSMUSG00000075377	olfactory receptor 362 [Source:MGI Symbol;Acc:MGI:3030196]	-3.938	-3.93838	-3.94053
Olfr364-ps1	2	37146214	37147137	+	ENSMUSG00000078198	olfactory receptor 364, pseudogene 1 [Source:MGI Symbol;Acc:MGI:3030198]	-3.938	-3.93838	-3.94053
Olfr365	2	37201243	37202181	+	ENSMUSG00000059429	olfactory receptor 365 [Source:MGI Symbol;Acc:MGI:3030199]	-3.938	-3.93838	-3.94053
Olfr366	2	37219491	37220420	+	ENSMUSG00000068947	olfactory receptor 366 [Source:MGI Symbol;Acc:MGI:3030200]	-3.938	-3.93838	-3.94053
Olfr368	2	37331749	37332733	+	ENSMUSG00000049018	olfactory receptor 368 [Source:MGI Symbol;Acc:MGI:3030202]	-3.938	-3.93838	-3.94053
Pdcl	2	37350074	37359332	-	ENSMUSG00000009030	phosducin-like [Source:MGI Symbol;Acc:MGI:1914716]	4.13666	4.85263	5.11598
Rc3h2	2	37370069	37422903	-	ENSMUSG00000075376	ring finger and CCCH-type zinc finger domains 2 [Source:MGI Symbol;Acc:MGI:2442789]	5.56224	5.35654	5.36161
Zbtb6	2	37425500	37443171	-	ENSMUSG00000066798	zinc finger and BTB domain containing 6 [Source:MGI Symbol;Acc:MGI:2442998]	3.38625	2.87958	2.94723
Zbtb26	2	37432168	37443121	-	ENSMUSG00000066798	zinc finger and BTB domain containing 6 [Source:MGI Symbol;Acc:MGI:2442998]	3.03524	2.1659	2.32116
Rabgap1	2	37443279	37566454	+	ENSMUSG00000035437	RAB GTPase activating protein 1 [Source:MGI Symbol;Acc:MGI:2385139]	5.04384	5.37441	5.38949
Strbp	2	37483228	37703859	-	ENSMUSG00000035437	RAB GTPase activating protein 1 [Source:MGI Symbol;Acc:MGI:2385139]	5.47401	5.2071	5.32146
Gpr21	2	37516332	37520603	+	ENSMUSG00000035437	RAB GTPase activating protein 1 [Source:MGI Symbol;Acc:MGI:2385139]	-0.331271	-1.40886	-0.620357
Crb2	2	37776249	37799103	+	ENSMUSG00000035403	crumbs homolog 2 (Drosophila) [Source:MGI Symbol;Acc:MGI:2679260]	-1.16914	-1.66244	-1.49084
Dennd1a	2	37798991	38287390	-	ENSMUSG00000035403	crumbs homolog 2 (Drosophila) [Source:MGI Symbol;Acc:MGI:2679260]	1.08317	0.767378	0.764005
Gm13556	2	38286255	38287291	+	ENSMUSG00000035392	DENN/MADD domain containing 1A [Source:MGI Symbol;Acc:MGI:2442794]	-3.938	-3.93838	-3.94053
Lhx2	2	38339281	38369733	+	ENSMUSG00000000247	LIM homeobox protein 2 [Source:MGI Symbol;Acc:MGI:96785]	-3.938	-3.59292	-2.57995
Gm13584	2	38359580	38363980	-	ENSMUSG00000000247	LIM homeobox protein 2 [Source:MGI Symbol;Acc:MGI:96785]	-3.938	-3.93838	-3.94053
Gm13589	2	38424002	38455851	+	ENSMUSG00000085950	predicted gene 13589 [Source:MGI Symbol;Acc:MGI:3649991]	-1.59418	-2.02714	-1.2364
Nek6	2	38511643	38588041	+	ENSMUSG00000026749	NIMA (never in mitosis gene a)-related expressed kinase 6 [Source:MGI Symbol;Acc:MGI:1891638]	1.30852	0.470694	0.34083
Psmb7	2	38588036	38644087	-	ENSMUSG00000026749	NIMA (never in mitosis gene a)-related expressed kinase 6 [Source:MGI Symbol;Acc:MGI:1891638]	5.84369	6.20521	6.16427
Gm13587	2	38672537	38676552	+	ENSMUSG00000087062	predicted gene 13587 [Source:MGI Symbol;Acc:MGI:3712464]	-3.938	-3.93838	-3.94053
Nr5a1	2	38692656	38714542	-	ENSMUSG00000026751	nuclear receptor subfamily 5, group A, member 1 [Source:MGI Symbol;Acc:MGI:1346833]	-3.938	-3.93838	-3.94053
4933433P16Rik	2	38712676	38720638	+	ENSMUSG00000026751	nuclear receptor subfamily 5, group A, member 1 [Source:MGI Symbol;Acc:MGI:1346833]	-3.938	-3.93838	-3.94053
Nr6a1	2	38723370	38927688	-	ENSMUSG00000063972	nuclear receptor subfamily 6, group A, member 1 [Source:MGI Symbol;Acc:MGI:1352459]	5.01799	5.21193	5.13466
Gm13507	2	38823257	38852370	+	ENSMUSG00000063972	nuclear receptor subfamily 6, group A, member 1 [Source:MGI Symbol;Acc:MGI:1352459]	-3.938	-3.93838	-3.94053
Olfml2a	2	38931978	38963753	+	ENSMUSG00000046618	olfactomedin-like 2A [Source:MGI Symbol;Acc:MGI:2444741]	-3.78911	-3.42336	-3.00918
Gm13496	2	38996713	38998258	-	ENSMUSG00000085755	predicted gene 13496 [Source:MGI Symbol;Acc:MGI:3651033]	-3.938	-3.93838	-3.85872
Wdr38	2	38997476	39006168	+	ENSMUSG00000085755	predicted gene 13496 [Source:MGI Symbol;Acc:MGI:3651033]	-0.888851	-1.15935	-1.01725
Rpl35	2	39001580	39005624	-	ENSMUSG00000035295	WD repeat domain 38 [Source:MGI Symbol;Acc:MGI:1923896]	7.51776	7.33871	7.22591
Arpc5l	2	39008076	39015877	+	ENSMUSG00000026755	actin related protein 2/3 complex, subunit 5-like [Source:MGI Symbol;Acc:MGI:1921442]	3.89319	3.90231	3.71401
Golga1	2	39016261	39065541	-	ENSMUSG00000026754	golgi autoantigen, golgin subfamily a, 1 [Source:MGI Symbol;Acc:MGI:1924149]	2.14615	1.75112	1.88189
Scai	2	39066214	39190730	-	ENSMUSG00000035236	suppressor of cancer cell invasion [Source:MGI Symbol;Acc:MGI:2443716]	2.97739	2.53297	2.75047
Ppp6c	2	39194354	39226451	-	ENSMUSG00000026753	protein phosphatase 6, catalytic subunit [Source:MGI Symbol;Acc:MGI:1915107]	3.54649	3.42973	3.32847
Lrp1b	2	40595248	42653598	-	ENSMUSG00000049252	low density lipoprotein-related protein 1B (deleted in tumors) [Source:MGI Symbol;Acc:MGI:2151136]	-1.77043	-0.405048	-0.699327
Kynu	2	43555329	43682715	+	ENSMUSG00000026866	kynureninase (L-kynurenine hydrolase) [Source:MGI Symbol;Acc:MGI:1918039]	-1.80255	-2.69938	-2.57995
Arhgap15	2	43748824	44395953	+	ENSMUSG00000049744	Rho GTPase activating protein 15 [Source:MGI Symbol;Acc:MGI:1923367]	-3.938	-3.93838	-3.94053
A430092G05Rik	2	44059238	44065324	-	ENSMUSG00000049744	Rho GTPase activating protein 15 [Source:MGI Symbol;Acc:MGI:1923367]	-3.938	-3.93838	-3.94053
Gtdc1	2	44564412	44927657	-	ENSMUSG00000036890	glycosyltransferase-like domain containing 1 [Source:MGI Symbol;Acc:MGI:2444269]	2.21449	2.7924	3.11578
Zeb2	2	44983634	45117395	-	ENSMUSG00000026872	zinc finger E-box binding homeobox 2 [Source:MGI Symbol;Acc:MGI:1344407]	0.801239	-2.00733	-1.56954
Gm13476	2	45111138	45114087	+	ENSMUSG00000026872	zinc finger E-box binding homeobox 2 [Source:MGI Symbol;Acc:MGI:1344407]	-3.938	-3.93838	-3.94053
Gm13479	2	45357265	45404035	+	ENSMUSG00000085591	predicted gene 13479 [Source:MGI Symbol;Acc:MGI:3651869]	-3.52319	-3.89706	-3.8792
1700019E08Rik	2	45696605	45698447	+	ENSMUSG00000086202	RIKEN cDNA 1700019E08 gene [Source:MGI Symbol;Acc:MGI:1916655]	-3.938	-3.93838	-3.90828
Gm13465	2	45733457	45753311	+	ENSMUSG00000086710	predicted gene 13465 [Source:MGI Symbol;Acc:MGI:3649598]	-3.89732	-3.93838	-3.94053
Gm13467	2	45747803	45751684	-	ENSMUSG00000086710	predicted gene 13465 [Source:MGI Symbol;Acc:MGI:3649598]	-3.938	-3.93838	-3.94053
Gm13470	2	46419535	46442710	-	ENSMUSG00000086644	predicted gene 13470 [Source:MGI Symbol;Acc:MGI:3649387]	-3.938	-3.93838	-3.94053
Gm13481	2	48062548	48457245	-	ENSMUSG00000086353	predicted gene 13481 [Source:MGI Symbol;Acc:MGI:3651624]	-3.938	-3.93838	-3.94053
Acvr2a	2	48814109	48903269	+	ENSMUSG00000052155	activin receptor IIA [Source:MGI Symbol;Acc:MGI:102806]	2.93212	3.27284	3.35856
Orc4	2	48902824	48950277	-	ENSMUSG00000052155	activin receptor IIA [Source:MGI Symbol;Acc:MGI:102806]	4.53923	4.71818	4.75656
Mbd5	2	48949510	49322284	+	ENSMUSG00000026761	origin recognition complex, subunit 4 [Source:MGI Symbol;Acc:MGI:1347043]	1.98203	2.85462	3.5216
Epc2	2	49451486	49551948	+	ENSMUSG00000069495	enhancer of polycomb homolog 2 (Drosophila) [Source:MGI Symbol;Acc:MGI:1278321]	4.5916	4.51659	4.51628
Kif5c	2	49619298	49774778	+	ENSMUSG00000026764	kinesin family member 5C [Source:MGI Symbol;Acc:MGI:1098269]	3.74935	3.44546	3.58328
Lypd6b	2	49787688	49948849	+	ENSMUSG00000026765	LY6/PLAUR domain containing 6B [Source:MGI Symbol;Acc:MGI:1919147]	-1.77243	-3.91539	-3.94053
Gm13480	2	49805976	49812948	-	ENSMUSG00000026765	LY6/PLAUR domain containing 6B [Source:MGI Symbol;Acc:MGI:1919147]	-3.938	-3.93838	-3.94053
Lypd6	2	50066429	50193569	+	ENSMUSG00000050447	LY6/PLAUR domain containing 6 [Source:MGI Symbol;Acc:MGI:2443848]	-0.247799	-0.764073	0.000388205
Mmadhc	2	50279881	50296801	-	ENSMUSG00000026766	methylmalonic aciduria (cobalamin deficiency) cblD type, with homocystinuria [Source:MGI Symbol;Acc:MGI:1923786]	3.36121	3.58726	3.48639
Gm13483	2	50296810	50433967	+	ENSMUSG00000085862	predicted gene 13483 [Source:MGI Symbol;Acc:MGI:3651423]	-3.938	-3.93838	-3.94053
Gm13485	2	50547914	50552258	+	ENSMUSG00000085429	predicted gene 13485 [Source:MGI Symbol;Acc:MGI:3651421]	-3.938	-3.93838	-3.94053
Rnd3	2	51130438	51149111	-	ENSMUSG00000017144	Rho family GTPase 3 [Source:MGI Symbol;Acc:MGI:1921444]	3.45482	3.31798	3.37356
Gm13497	2	51241831	51295945	+	ENSMUSG00000086349	predicted gene 13497 [Source:MGI Symbol;Acc:MGI:3650384]	-3.938	-3.93838	-3.94053
Gm13499	2	51363572	51365499	-	ENSMUSG00000086523	predicted gene 13499 [Source:MGI Symbol;Acc:MGI:3650382]	-3.938	-3.93838	-3.94053
1700057H21Rik	2	51420984	51438785	-	ENSMUSG00000086007	RIKEN cDNA 1700057H21 gene [Source:MGI Symbol;Acc:MGI:1920625]	-3.58726	-3.10021	-3.33293
Tas2r134	2	51627511	51628407	+	ENSMUSG00000056115	taste receptor, type 2, member 134 [Source:MGI Symbol;Acc:MGI:2681300]	-3.938	-3.93838	-3.94053
Gm13490	2	51656966	51732009	-	ENSMUSG00000085014	predicted gene 13490 [Source:MGI Symbol;Acc:MGI:3650821]	-3.938	-3.93838	-3.94053
Rbm43	2	51924448	51935163	-	ENSMUSG00000036249	RNA binding motif protein 43 [Source:MGI Symbol;Acc:MGI:1918934]	0.574725	0.483855	-0.039349
Nmi	2	51948487	51973494	-	ENSMUSG00000026946	N-myc (and STAT) interactor [Source:MGI Symbol;Acc:MGI:1928368]	-1.97921	-2.28592	-2.25498
Tnfaip6	2	52038009	52056686	+	ENSMUSG00000053475	tumor necrosis factor alpha induced protein 6 [Source:MGI Symbol;Acc:MGI:1195266]	-2.02085	-1.54316	-1.60216
Rif1	2	52072837	52122383	+	ENSMUSG00000036202	Rap1 interacting factor 1 homolog (yeast) [Source:MGI Symbol;Acc:MGI:1098622]	8.74731	8.95286	8.94968
Neb	2	52136647	52338798	-	ENSMUSG00000026950	nebulin [Source:MGI Symbol;Acc:MGI:97292]	0.657351	1.7438	2.0747
Gm13522	2	52385916	52388260	+	ENSMUSG00000086447	predicted gene 13522 [Source:MGI Symbol;Acc:MGI:3651428]	-3.938	-3.93838	-3.90828
Arl5a	2	52397951	52424901	-	ENSMUSG00000036093	ADP-ribosylation factor-like 5A [Source:MGI Symbol;Acc:MGI:1922673]	4.55478	4.49507	4.48724
A430018G15Rik	2	52425012	52434885	+	ENSMUSG00000085315	RIKEN cDNA A430018G15 gene [Source:MGI Symbol;Acc:MGI:3040796]	-3.56388	-3.71847	-3.79739
Cacnb4	2	52428320	52676831	-	ENSMUSG00000085315	RIKEN cDNA A430018G15 gene [Source:MGI Symbol;Acc:MGI:3040796]	-3.89732	-3.10089	-3.94053
Gm13540	2	52619732	52620601	+	ENSMUSG00000017412	calcium channel, voltage-dependent, beta 4 subunit [Source:MGI Symbol;Acc:MGI:103301]	-0.721375	0.0937088	-0.355932
Stam2	2	52691664	52742281	-	ENSMUSG00000055371	signal transducing adaptor molecule (SH3 domain and ITAM motif) 2 [Source:MGI Symbol;Acc:MGI:1929100]	3.67745	4.09581	4.21775
Fmnl2	2	52857860	53134202	+	ENSMUSG00000036053	formin-like 2 [Source:MGI Symbol;Acc:MGI:1918659]	4.05556	3.97693	3.84365
Prpf40a	2	53134704	53191284	-	ENSMUSG00000061136	PRP40 pre-mRNA processing factor 40 homolog A (yeast) [Source:MGI Symbol;Acc:MGI:1860512]	6.57016	6.85529	6.8798
Arl6ip6	2	53191726	53219220	+	ENSMUSG00000026960	ADP-ribosylation factor-like 6 interacting protein 6 [Source:MGI Symbol;Acc:MGI:1929507]	3.38857	3.38089	3.39249
Rprm	2	54084093	54085552	-	ENSMUSG00000075334	reprimo, TP53 dependent G2 arrest mediator candidate [Source:MGI Symbol;Acc:MGI:1915124]	-0.738972	-1.13837	-1.95857
Galnt13	2	54436317	55118309	+	ENSMUSG00000060988escription=UDP-N-acetyl-alpha-D-galactosamine:polypeptideN-acetylgalactosaminyltransferase 13 [Source:MGISymbol;Acc:MGI:2139447]	No description	-3.36403	-3.16157	-2.80717
Gm14033	2	55411790	55433435	+	ENSMUSG00000087040	predicted gene 14033 [Source:MGI Symbol;Acc:MGI:3650902]	-3.89732	-3.93838	-3.94053
Kcnj3	2	55435970	55598145	+	ENSMUSG00000026824	potassium inwardly-rectifying channel, subfamily J, member 3 [Source:MGI Symbol;Acc:MGI:104742]	2.93633	0.299727	-0.469975
Nr4a2	2	57106830	57124003	-	ENSMUSG00000026826	nuclear receptor subfamily 4, group A, member 2 [Source:MGI Symbol;Acc:MGI:1352456]	-2.72077	-3.33555	-2.57445
BB557941	2	57127479	57181754	-	ENSMUSG00000084938	expressed sequence BB557941 [Source:MGI Symbol;Acc:MGI:3034820]	-3.938	-3.93838	-3.94053
4930555B11Rik	2	57181831	57188257	+	ENSMUSG00000086396	RIKEN cDNA 4930555B11 gene [Source:MGI Symbol;Acc:MGI:1922529]	-3.938	-3.93838	-3.94053
A930012O16Rik	2	57236227	57238508	-	ENSMUSG00000054181	RIKEN cDNA A930012O16 gene [Source:MGI Symbol;Acc:MGI:2442255]	-3.938	-3.39399	-3.84695
Gpd2	2	57237635	57370719	+	ENSMUSG00000054181	RIKEN cDNA A930012O16 gene [Source:MGI Symbol;Acc:MGI:2442255]	5.17925	4.91149	5.05801
Galnt5	2	57997884	58045860	+	ENSMUSG00000026828escription=UDP-N-acetyl-alpha-D-galactosamine:polypeptideN-acetylgalactosaminyltransferase 5 [Source:MGISymbol;Acc:MGI:2179403]	No description	-3.938	-3.93838	-3.94053
Ermn	2	58045113	58052864	-	ENSMUSG00000026828escription=UDP-N-acetyl-alpha-D-galactosamine:polypeptideN-acetylgalactosaminyltransferase 5 [Source:MGISymbol;Acc:MGI:2179403]	No description	-3.938	-3.93838	-3.94053
Cytip	2	58129137	58195532	-	ENSMUSG00000026832	cytohesin 1 interacting protein [Source:MGI Symbol;Acc:MGI:2183535]	-3.938	-3.93838	-3.85872
Gm13546	2	58164001	58177063	+	ENSMUSG00000026832	cytohesin 1 interacting protein [Source:MGI Symbol;Acc:MGI:2183535]	-3.938	-3.93838	-3.94053
Acvr1c	2	58267453	58357895	-	ENSMUSG00000026834	activin A receptor, type IC [Source:MGI Symbol;Acc:MGI:2661081]	-3.938	-3.93838	-3.94053
Gm13544	2	58276779	58286902	+	ENSMUSG00000026834	activin A receptor, type IC [Source:MGI Symbol;Acc:MGI:2661081]	-3.938	-3.93838	-3.94053
Acvr1	2	58388644	58567157	-	ENSMUSG00000026836	activin A receptor, type 1 [Source:MGI Symbol;Acc:MGI:87911]	0.481253	0.662414	0.87642
Gm17409	2	58470116	58471077	+	ENSMUSG00000026836	activin A receptor, type 1 [Source:MGI Symbol;Acc:MGI:87911]	-3.938	-3.93838	-3.94053
Upp2	2	58567298	58792971	+	ENSMUSG00000026839	uridine phosphorylase 2 [Source:MGI Symbol;Acc:MGI:1923904]	-3.89732	-3.7295	-3.13187
Gm13558	2	58705769	58735396	+	ENSMUSG00000026839	uridine phosphorylase 2 [Source:MGI Symbol;Acc:MGI:1923904]	-3.938	-3.93838	-3.94053
Ccdc148	2	58821697	59160683	-	ENSMUSG00000036641	coiled-coil domain containing 148 [Source:MGI Symbol;Acc:MGI:3039583]	-3.17984	-3.24169	-3.64495
Gm11099	2	58859434	58907618	+	ENSMUSG00000036641	coiled-coil domain containing 148 [Source:MGI Symbol;Acc:MGI:3039583]	-3.938	-3.93838	-3.94053
Pkp4	2	59160850	59355208	+	ENSMUSG00000026991	plakophilin 4 [Source:MGI Symbol;Acc:MGI:109281]	5.29817	5.03238	5.01946
5330411J11Rik	2	59382502	59387471	-	ENSMUSG00000087455	RIKEN cDNA 5330411J11 gene [Source:MGI Symbol;Acc:MGI:1923926]	-3.89732	-2.81543	-1.23274
Dapl1	2	59484653	59505020	+	ENSMUSG00000026989	death associated protein-like 1 [Source:MGI Symbol;Acc:MGI:1923997]	-3.938	-3.93838	-3.94053
Tanc1	2	59612042	59846149	+	ENSMUSG00000035168	tetratricopeptide repeat, ankyrin repeat and coiled-coil containing 1 [Source:MGI Symbol;Acc:MGI:1914110]	4.92852	4.43032	4.46017
Wdsub1	2	59852364	59882591	-	ENSMUSG00000026988	WD repeat, SAM and U-box domain containing 1 [Source:MGI Symbol;Acc:MGI:1919387]	1.79514	1.88523	2.00017
Baz2b	2	59899363	60209839	-	ENSMUSG00000026987	bromodomain adjacent to zinc finger domain, 2B [Source:MGI Symbol;Acc:MGI:2442782]	3.07637	3.4565	3.62937
Gm13572	2	60037141	60038837	+	ENSMUSG00000026987	bromodomain adjacent to zinc finger domain, 2B [Source:MGI Symbol;Acc:MGI:2442782]	-3.938	-3.93838	-3.94053
Gm13620	2	60125096	60125819	+	ENSMUSG00000026987	bromodomain adjacent to zinc finger domain, 2B [Source:MGI Symbol;Acc:MGI:2442782]	-3.938	-3.93838	-3.94053
2007-03-01	2	60209887	60250676	+	ENSMUSG00000026977	membrane-associated ring finger (C3HC4) 7 [Source:MGI Symbol;Acc:MGI:1931053]	6.11683	6.27388	6.24269
Cd302	2	60251993	60284488	-	ENSMUSG00000060703	CD302 antigen [Source:MGI Symbol;Acc:MGI:1913455]	-2.00504	-2.92931	-1.69895
Ly75	2	60292103	60383303	-	ENSMUSG00000026980	lymphocyte antigen 75 [Source:MGI Symbol;Acc:MGI:106662]	3.35862	3.57227	3.71752
Gm13571	2	60338188	60371234	+	ENSMUSG00000026980	lymphocyte antigen 75 [Source:MGI Symbol;Acc:MGI:106662]	-3.938	-3.93838	-3.94053
Gm13580	2	60411525	60412579	+	ENSMUSG00000087283	predicted gene 13580 [Source:MGI Symbol;Acc:MGI:3650460]	-3.22205	-2.38025	-1.63328
Pla2r1	2	60417543	60553308	-	ENSMUSG00000054580	phospholipase A2 receptor 1 [Source:MGI Symbol;Acc:MGI:102468]	-3.69547	-3.34549	-3.4922
Gm13583	2	60550757	60553923	+	ENSMUSG00000054580	phospholipase A2 receptor 1 [Source:MGI Symbol;Acc:MGI:102468]	-3.938	-3.93838	-3.94053
Itgb6	2	60598292	60722643	-	ENSMUSG00000026971	integrin beta 6 [Source:MGI Symbol;Acc:MGI:96615]	-3.938	-3.93838	-3.94053
Rbms1	2	60750193	60963192	-	ENSMUSG00000026970	RNA binding motif, single stranded interacting protein 1 [Source:MGI Symbol;Acc:MGI:1861774]	3.86844	3.17887	3.10976
Gm13582	2	60964376	60975151	-	ENSMUSG00000075325	predicted gene 13582 [Source:MGI Symbol;Acc:MGI:3642495]	-3.938	-3.93838	-3.94053
Tank	2	61578585	61654171	+	ENSMUSG00000064289	TRAF family member-associated Nf-kappa B activator [Source:MGI Symbol;Acc:MGI:107676]	1.59758	0.975369	0.800136
Psmd14	2	61711694	61800376	+	ENSMUSG00000026914	proteasome (prosome, macropain) 26S subunit, non-ATPase, 14 [Source:MGI Symbol;Acc:MGI:1913284]	5.80846	6.08828	5.99555
Tbr1	2	61802930	61814114	+	ENSMUSG00000035033	T-box brain gene 1 [Source:MGI Symbol;Acc:MGI:107404]	-3.89732	-3.0787	-3.94053
Slc4a10	2	62046462	62326730	+	ENSMUSG00000026904	solute carrier family 4, sodium bicarbonate cotransporter-like, member 10 [Source:MGI Symbol;Acc:MGI:2150150]	-3.938	-3.00029	-2.41098
Dpp4	2	62330073	62412231	-	ENSMUSG00000035000	dipeptidylpeptidase 4 [Source:MGI Symbol;Acc:MGI:94919]	2.02524	1.75957	2.28519
Gm13561	2	62357071	62470913	+	ENSMUSG00000035000	dipeptidylpeptidase 4 [Source:MGI Symbol;Acc:MGI:94919]	-3.938	-3.93838	-3.94053
Gm13565	2	62436880	62441142	-	ENSMUSG00000087518	predicted gene 13561 [Source:MGI Symbol;Acc:MGI:3651674]	-3.938	-3.93838	-3.94053
Gm13564	2	62452936	62456648	-	ENSMUSG00000087518	predicted gene 13561 [Source:MGI Symbol;Acc:MGI:3651674]	-3.938	-3.93838	-3.94053
[truncated: 23,966 more rows]
