# Supplementary material for: MERVL/Zscan4 Network Activation Results in Transient Genome-wide DNA Demethylation of mESCs
Source: Cell Rep. 2016 Sep 27;17(1):179–92. doi: 10.1016/j.celrep.2016.08.087 (PMC5055476; doi:10.1016/j.celrep.2016.08.087)
Supplement: Table S3. List of Genes Dynamic over Pseudotime, Related to Figure 1 — List of transcripts contained within the 5 clusters that are dynamic over pseudotime as determined by single-cell RNA sequencing analysis (see Supplemental Experimental Procedures). [file mmc4.xlsx]

## Sheet: Park et al
Probe	Chromosome	Start	End	Strand	ID	Description	oocyte	zygote	2 cell	4 cell	E10.5	MEF
Gm5698	1	30976950	30978965	-	ENSMUSG00000086151	predicted gene 5698 [Source:MGI Symbol;Acc:MGI:3649020]	-4.38805	1.65517	-0.948619	1.9815	-2.70804	-3.15344
Mreg	1	72159233	72212307	-	ENSMUSG00000039395	melanoregulin [Source:MGI Symbol;Acc:MGI:2151839]	3.16409	3.05994	4.52693	4.94863	1.50364	-0.41375
Igfbp2	1	72824503	72852474	+	ENSMUSG00000039323	insulin-like growth factor binding protein 2 [Source:MGI Symbol;Acc:MGI:96437]	-4.38805	-2.41291	2.44102	1.15592	5.00629	-2.37932
Gm6189	1	80383104	80385188	-	ENSMUSG00000090637	predicted gene 6189 [Source:MGI Symbol;Acc:MGI:3643154]	-0.0305432	2.64297	3.04954	3.16857	-2.68904	-3.06644
A530040E14Rik	1	85105946	85114035	+	ENSMUSG00000052477	RIKEN cDNA C130026I21 gene [Source:MGI Symbol;Acc:MGI:3612702]	7.5933	6.24759	8.34021	7.62007	1.54041	0.592074
Sp110	1	85576899	85598817	-	ENSMUSG00000094127	No description	8.12408	8.01236	8.80205	9.45971	0.891726	-1.26596
Alppl2	1	87086690	87089928	-	ENSMUSG00000026246	alkaline phosphatase, placental-like 2 [Source:MGI Symbol;Acc:MGI:108009]	3.19359	3.13851	9.44583	10.8205	1.63529	-2.83032
Cacna1s	1	136052750	136119822	+	ENSMUSG00000026407	calcium channel, voltage-dependent, L type, alpha 1S subunit [Source:MGI Symbol;Acc:MGI:88294]	-4.41338	-2.7603	-3.54397	-4.16876	-1.87692	-3.21044
Glrx2	1	143739029	143749676	+	ENSMUSG00000018196	glutaredoxin 2 (thioltransferase) [Source:MGI Symbol;Acc:MGI:1916617]	0.0265712	-0.495917	2.04759	2.28755	2.4696	2.10976
Gm20631	1	150625265	150783499	+	ENSMUSG00000066842	hemicentin 1 [Source:MGI Symbol;Acc:MGI:2685047]	-2.58191	0.688649	3.55995	3.14563	2.01663	-0.0754346
Ddr2	1	169972308	170110501	-	ENSMUSG00000026674	discoidin domain receptor family, member 2 [Source:MGI Symbol;Acc:MGI:1345277]	3.96015	4.19132	5.85408	5.03193	5.17401	7.48117
Dhtkd1	2	5896115	5942792	-	ENSMUSG00000085818	predicted gene 13267 [Source:MGI Symbol;Acc:MGI:3652179]	3.88278	4.54631	6.93548	6.63936	2.84441	2.50934
Rxra	2	27676440	27762957	+	ENSMUSG00000015846	retinoid X receptor alpha [Source:MGI Symbol;Acc:MGI:98214]	4.77279	4.15752	3.55123	4.86038	4.3098	5.13308
Cwc22	2	77881159	77946375	-	ENSMUSG00000087353	predicted gene 13727 [Source:MGI Symbol;Acc:MGI:3705322]	5.79659	4.80478	6.88624	6.32903	3.90328	3.98977
Gm13698	2	83955693	83958185	+	ENSMUSG00000094125	predicted gene 13698 [Source:MGI Symbol;Acc:MGI:3702072]	0.601933	1.82393	4.39373	2.85867	-2.0728	-1.02759
Gm13693	2	83961503	83963995	+	ENSMUSG00000094336	predicted gene 13693 [Source:MGI Symbol;Acc:MGI:3702055]	0.54693	1.50641	4.37312	2.73047	-1.6598	-1.07723
Gm13695	2	83967313	83969805	+	ENSMUSG00000096729	predicted gene 13695 [Source:MGI Symbol;Acc:MGI:3702066]	0.63675	1.47654	4.40305	2.79426	-1.6978	-1.07292
Gm13696	2	83973123	83975615	+	ENSMUSG00000096484	predicted gene 13696 [Source:MGI Symbol;Acc:MGI:3702068]	0.463874	1.66389	4.42708	2.79503	-1.56544	-1.11972
Clp1	2	84722104	84727350	-	ENSMUSG00000027079	CLP1, cleavage and polyadenylation factor I subunit, homolog (S. cerevisiae) [Source:MGI Symbol;Acc:MGI:2138968]	-1.59477	1.07174	4.93878	5.47976	2.9825	2.3834
Pramel7	2	87489087	87497093	-	ENSMUSG00000025839	preferentially expressed antigen in melanoma like 7 [Source:MGI Symbol;Acc:MGI:2156391]	-2.76517	0.526896	7.14309	8.89461	-0.640799	-2.43632
Gm10800	2	98666547	98667301	-	ENSMUSG00000075014	predicted gene 10800 [Source:MGI Symbol;Acc:MGI:3641657]	-4.41338	-1.25144	0.941335	0.123259	-2.47192	0.803618
Sord	2	122234749	122265340	+	ENSMUSG00000027227	sorbitol dehydrogenase [Source:MGI Symbol;Acc:MGI:98266]	-0.70663	0.0981816	6.56519	8.07621	2.22667	4.47384
AU019990	2	132598195	132653068	+	ENSMUSG00000074783	expressed sequence AU019990 [Source:MGI Symbol;Acc:MGI:3034641]	1.92829	3.72414	6.29226	5.56639	-0.0408886	-2.03496
Arhgef26	3	62338344	62462221	+	ENSMUSG00000036885	Rho guanine nucleotide exchange factor (GEF) 26 [Source:MGI Symbol;Acc:MGI:1918053]	2.48756	3.00382	2.69344	2.48005	2.5043	-0.176676
Tdpoz4	3	93796398	93797510	+	ENSMUSG00000060256	TD and POZ domain containing 4 [Source:MGI Symbol;Acc:MGI:3027904]	-4.41338	-0.878424	5.29632	5.63641	-2.67004	-3.21044
Gm10696	3	94174412	94178193	-	ENSMUSG00000074424	predicted gene 10696 [Source:MGI Symbol;Acc:MGI:3702972]	-1.31279	2.82585	5.06864	5.6154	-2.25704	-3.21044
Gm5286	3	94196714	94199802	+	ENSMUSG00000090268	predicted gene 5286 [Source:MGI Symbol;Acc:MGI:3644284]	2.50779	3.36483	3.58719	4.75062	-2.67004	-3.19144
Gm4778	3	94264036	94266784	+	ENSMUSG00000089696	predicted gene 4778 [Source:MGI Symbol;Acc:MGI:3643869]	-4.00405	0.092064	2.43869	3.43485	-2.68904	-3.22944
Ddit4l	3	137621612	137628333	+	ENSMUSG00000046818	DNA-damage-inducible transcript 4-like [Source:MGI Symbol;Acc:MGI:1920534]	-0.828855	0.738452	3.4044	4.39002	-0.309889	-3.04744
Lphn2	3	148815586	148989316	-	ENSMUSG00000028184	latrophilin 2 [Source:MGI Symbol;Acc:MGI:2139714]	2.39897	2.1119	-0.220527	-0.0382596	5.96097	6.29892
Aqp3	4	41092722	41098183	-	ENSMUSG00000028435	aquaporin 3 [Source:MGI Symbol;Acc:MGI:1333777]	-3.18623	-3.38258	-2.33048	3.63497	-1.07052	-0.984439
Gm11487	4	73401032	73405072	-	ENSMUSG00000066137	predicted gene 11487 [Source:MGI Symbol;Acc:MGI:3650704]	1.32383	1.63808	0.493023	0.940755	-2.70804	-3.22944
Gm11237	4	73607881	73657291	+	ENSMUSG00000095935	predicted gene 11237 [Source:MGI Symbol;Acc:MGI:3702292]	0.731597	1.83892	0.169523	1.5054	-2.68904	-3.21044
Gm11238	4	73622984	73627027	+	ENSMUSG00000095935	predicted gene 11237 [Source:MGI Symbol;Acc:MGI:3702292]	0.693718	1.82396	0.495696	1.61873	-2.70804	-3.21044
Gm11236	4	73638121	73642161	+	ENSMUSG00000095935	predicted gene 11237 [Source:MGI Symbol;Acc:MGI:3702292]	0.813683	1.9268	0.605853	1.57222	-2.70804	-3.22944
Gm11239	4	73668354	73672396	+	ENSMUSG00000095048	predicted gene 11239 [Source:MGI Symbol;Acc:MGI:3702319]	0.817798	1.96991	0.348402	1.49213	-2.70804	-3.22944
Bnc2	4	84275095	84675275	-	ENSMUSG00000028487	basonuclin 2 [Source:MGI Symbol;Acc:MGI:2443805]	7.40402	7.33429	5.15247	4.51426	3.55985	4.10855
Zfp352	4	90218820	90225702	+	ENSMUSG00000070902	zinc finger protein 352 [Source:MGI Symbol;Acc:MGI:2387418]	-3.1609	4.94735	4.97448	5.00697	-2.46904	-3.15344
Ak4	4	101419277	101466995	+	ENSMUSG00000028527	adenylate kinase 4 [Source:MGI Symbol;Acc:MGI:87979]	6.4744	4.78227	4.12022	5.90415	4.03733	3.00879
B020004J07Rik	4	101834969	101844023	-	ENSMUSG00000035201	RIKEN cDNA B020004J07 gene [Source:MGI Symbol;Acc:MGI:3588238]	0.162564	3.16157	6.21353	5.50983	-0.0492779	-1.00152
Gm12800	4	101909121	101911908	+	ENSMUSG00000037028	predicted gene 12800 [Source:MGI Symbol;Acc:MGI:3652120]	-2.1664	1.56716	2.06384	2.40856	-2.70804	-3.22944
Gm12794	4	101940407	101943183	+	ENSMUSG00000070890	predicted gene 12794 [Source:MGI Symbol;Acc:MGI:3795847]	-0.150576	2.77919	1.66359	2.90773	-2.70804	-3.22944
Zcchc17	4	130315385	130359943	-	ENSMUSG00000028773	fatty acid binding protein 3, muscle and heart [Source:MGI Symbol;Acc:MGI:95476]	5.79346	4.83063	4.24792	3.75555	2.91506	3.12208
Wdtc1	4	133292459	133353481	-	ENSMUSG00000037622	WD and tetratricopeptide repeats 1 [Source:MGI Symbol;Acc:MGI:2685541]	7.4516	8.2133	7.1769	6.84698	3.36808	2.90609
Id3	4	136143497	136145755	+	ENSMUSG00000007872	inhibitor of DNA binding 3 [Source:MGI Symbol;Acc:MGI:96398]	-1.06616	-2.45739	0.903144	3.28195	3.28445	5.28194
BC080695	4	143551700	143573798	+	ENSMUSG00000070618	cDNA sequence BC080695 [Source:MGI Symbol;Acc:MGI:3525148]	-1.71584	2.57398	0.904551	3.56315	-2.68904	-3.21044
Gm13078	4	143719455	143729158	+	ENSMUSG00000046435	predicted gene 13078 [Source:MGI Symbol;Acc:MGI:3650231]	-2.67113	2.52261	1.84827	3.7263	-2.70804	-3.22944
Gm13109	4	143948580	143951016	-	ENSMUSG00000078511	predicted gene 13109 [Source:MGI Symbol;Acc:MGI:3649968]	-3.28373	2.20606	1.29212	3.63233	-2.70804	-3.22944
Gm13119	4	144357942	144364419	+	ENSMUSG00000070619	predicted gene 13119 [Source:MGI Symbol;Acc:MGI:3651680]	-1.72324	1.63957	2.45858	3.58471	-2.68904	-3.22944
Gm16211	4	147668518	147670854	-	ENSMUSG00000086130	predicted gene 16211 [Source:MGI Symbol;Acc:MGI:3802078]	12.9028	13.7799	12.2385	9.55424	4.99092	3.94735
AC239617.1	5	15516489	15656679	+	ENSMUSG00000094230	No description	-3.38122	0.46865	2.27392	1.58002	-2.54504	-3.19144
Lphn3	5	81020138	81825133	+	ENSMUSG00000037605	latrophilin 3 [Source:MGI Symbol;Acc:MGI:2441950]	1.08869	0.479202	1.23532	1.01228	3.82232	3.26287
Gm16429	5	93925078	93927872	-	ENSMUSG00000096230	predicted gene 16429 [Source:MGI Symbol;Acc:MGI:3704105]	-2.97131	2.13478	-2.04719	1.50175	-2.70804	-3.22944
BC061212	5	94066151	94070545	-	ENSMUSG00000072822	cDNA sequence BC061212 [Source:MGI Symbol;Acc:MGI:2681870]	-3.93189	2.24762	-0.815134	0.857945	-2.68904	-3.19144
Gm6351	5	94076385	94080997	+	ENSMUSG00000072821	predicted gene 6351 [Source:MGI Symbol;Acc:MGI:3647817]	1.51596	1.62166	-0.485594	1.87063	-2.70804	-3.19144
A430089I19Rik	5	94302519	94306796	-	ENSMUSG00000094560	RIKEN cDNA A430089I19 gene [Source:MGI Symbol;Acc:MGI:2683305]	-3.25839	2.75246	-1.1766	1.72827	-2.67004	-3.19144
Gm6502	5	94314469	94316977	+	ENSMUSG00000095718	predicted gene 6502 [Source:MGI Symbol;Acc:MGI:3779601]	-2.46449	0.112493	-1.324	0.972157	-2.70804	-3.08544
Gm7682	5	94445818	94448551	+	ENSMUSG00000074011	predicted gene 7682 [Source:MGI Symbol;Acc:MGI:3779756]	1.42842	1.6479	-0.584733	1.64035	-2.70804	-3.02844
Gm6509	5	94624013	94626521	+	ENSMUSG00000094195	predicted gene 6509 [Source:MGI Symbol;Acc:MGI:3779602]	-2.69301	0.182852	-1.5766	1.19963	-2.68904	-3.19144
Gm7647	5	94962962	94965472	+	ENSMUSG00000073510	predicted gene 7647 [Source:MGI Symbol;Acc:MGI:3779753]	-3.09098	0.29128	-2.41059	0.956674	-2.70804	-3.22944
Gm7942	5	95106938	95111158	+	ENSMUSG00000092166	predicted gene 7942 [Source:MGI Symbol;Acc:MGI:3646599]	1.02123	3.05249	0.5463	3.30815	-2.68904	-3.08544
Tbx3	5	119670669	119684724	+	ENSMUSG00000087516	predicted gene 2301 [Source:MGI Symbol;Acc:MGI:3780472]	1.09408	1.09599	3.8725	5.28998	3.20999	1.54509
AC122464.1	6	23157986	23160061	-	ENSMUSG00000094300	No description	4.65899	5.03026	2.86339	3.55328	-2.21904	-2.62932
AC122464.2	6	23165338	23167413	-	ENSMUSG00000096702	No description	4.45772	4.8928	2.74831	3.33816	-2.67004	-2.3632
Gm4782	6	50608637	50610709	+	ENSMUSG00000092012	predicted gene 4782 [Source:MGI Symbol;Acc:MGI:3646036]	6.19576	6.27554	3.77083	3.6929	-2.03992	-2.90344
Gm8038	6	50619822	50621885	-	ENSMUSG00000091981	predicted gene 8038 [Source:MGI Symbol;Acc:MGI:3644148]	6.24906	6.35845	3.74607	3.85361	-2.34692	-2.66732
Rpia	6	70765720	70792232	-	ENSMUSG00000053604	ribose 5-phosphate isomerase A [Source:MGI Symbol;Acc:MGI:103254]	5.45063	6.15439	7.15273	6.68909	3.52743	3.59496
Thnsl2	6	71128166	71144346	-	ENSMUSG00000054474	threonine synthase-like 2 (bacterial) [Source:MGI Symbol;Acc:MGI:3041254]	-4.41338	-4.01656	-3.19658	-3.90796	-0.994558	1.12277
AC153998.1	6	78215878	78217113	+	ENSMUSG00000095908	No description	1.03718	1.14363	2.1013	3.00746	-0.419198	-1.6724
Paip2b	6	83805401	83831741	-	ENSMUSG00000045896	poly(A) binding protein interacting protein 2B [Source:MGI Symbol;Acc:MGI:2386865]	8.99703	8.72429	7.98536	7.45902	4.90013	4.67764
Trh	6	92242061	92244650	-	ENSMUSG00000005892	thyrotropin releasing hormone [Source:MGI Symbol;Acc:MGI:98823]	1.56396	2.16187	-1.06774	-3.50796	-2.11304	-3.22944
Foxp1	6	98925338	99522721	-	ENSMUSG00000030067	forkhead box P1 [Source:MGI Symbol;Acc:MGI:1914004]	3.62055	3.67496	1.09426	0.545222	5.09671	5.14509
Gm8994	6	136328543	136329778	+	ENSMUSG00000094973	predicted gene 8994 [Source:MGI Symbol;Acc:MGI:3644226]	0.625897	3.02001	2.84156	4.43974	-1.07932	-1.57804
Zscan4b	7	10900740	10905050	-	ENSMUSG00000095339	zinc finger and SCAN domain containing 4B [Source:MGI Symbol;Acc:MGI:3645447]	0.128281	2.39254	1.40322	3.15579	-2.50704	-3.19144
Zscan4c	7	11005722	11010547	+	ENSMUSG00000054272	zinc finger and SCAN domain containing 4C [Source:MGI Symbol;Acc:MGI:2685243]	1.30855	3.2119	1.99296	4.13797	-2.47192	-3.19144
Zscan4d	7	11161374	11166182	-	ENSMUSG00000090714	zinc finger and SCAN domain containing 4D [Source:MGI Symbol;Acc:MGI:3645954]	2.02438	3.31323	2.07052	3.89178	-2.67004	-3.22944
Zscan4e	7	11306378	11310682	-	ENSMUSG00000095936	zinc finger and SCAN domain containing 4E [Source:MGI Symbol;Acc:MGI:3643613]	0.612257	2.39506	1.34634	3.27531	-2.56404	-3.19144
Zscan4f	7	11397915	11402741	+	ENSMUSG00000070828	zinc finger and SCAN domain containing 4F [Source:MGI Symbol;Acc:MGI:3708485]	1.47745	3.25079	2.09672	4.29277	-2.52604	-3.19144
Lgals4	7	28833975	28841703	+	ENSMUSG00000053964	lectin, galactose binding, soluble 4 [Source:MGI Symbol;Acc:MGI:107536]	-4.41338	-0.506945	-2.93578	-3.06578	-2.1978	-0.648073
Gm5590	7	39445830	39446174	-	ENSMUSG00000046372	predicted gene 5590 [Source:MGI Symbol;Acc:MGI:3645451]	-3.72816	-2.95217	1.60335	1.39165	-2.70804	-3.22944
5730590G19Rik	7	79660196	79698134	+	ENSMUSG00000046591	RIKEN cDNA 5730590G19 gene [Source:MGI Symbol;Acc:MGI:1924261]	7.92707	7.34869	7.12999	6.10661	4.39941	2.45473
Dub2a	7	103249737	103252505	-	ENSMUSG00000057321	deubiquitinating enzyme 2a [Source:MGI Symbol;Acc:MGI:3051372]	-3.1609	3.18117	1.17178	2.68074	-2.70804	-3.08544
Usp17l5	7	103415072	103419880	+	ENSMUSG00000058976	ubiquitin specific peptidase 17-like 5 [Source:MGI Symbol;Acc:MGI:107698]	-2.66257	3.88317	1.96763	3.902	-1.9288	-2.5752
Dub3	7	104768160	104777470	-	ENSMUSG00000043073	deubiquitinating enzyme 3 [Source:MGI Symbol;Acc:MGI:107697]	-2.50292	2.47615	0.413652	1.69956	-2.68904	-3.22944
Dub1a	7	104840257	104842603	-	ENSMUSG00000062369	deubiquitinating enzyme 1a [Source:MGI Symbol;Acc:MGI:3051498]	-2.72133	2.44838	3.03328	4.46303	-2.65104	-3.00944
Dub1	7	104857009	104862667	+	ENSMUSG00000054568	deubiquitinating enzyme 1 [Source:MGI Symbol;Acc:MGI:107699]	-3.5634	2.40451	0.0513281	1.85219	-2.20292	-1.98308
Ric3	7	109034312	109083331	-	ENSMUSG00000031028	tubby candidate gene [Source:MGI Symbol;Acc:MGI:2651573]	2.65594	0.871176	4.01456	3.5469	2.78642	-2.97432
Col4a1	8	11198423	11312826	-	ENSMUSG00000085573	predicted gene 15418 [Source:MGI Symbol;Acc:MGI:3705275]	3.5529	2.71818	0.460568	1.43889	6.52558	6.79928
Col4a2	8	11312805	11449287	+	ENSMUSG00000031502	collagen, type IV, alpha 1 [Source:MGI Symbol;Acc:MGI:88454]	3.69853	2.94632	0.65244	0.948226	5.84457	6.14425
AC127374.1	8	31737054	31739763	-	ENSMUSG00000093862	No description	-1.06174	2.44314	4.14588	4.46358	0.906079	-0.817367
Zfp353	8	42081460	42083109	-	ENSMUSG00000095057	zinc finger protein 353 [Source:MGI Symbol;Acc:MGI:2387419]	-4.36271	3.44826	1.61969	1.38353	-2.70804	-3.22944
Inpp4b	8	81342556	82125036	+	ENSMUSG00000037940	inositol polyphosphate-4-phosphatase, type II [Source:MGI Symbol;Acc:MGI:2158925]	1.49921	1.43977	0.852932	0.657771	1.45668	0.0538705
Neto2	8	85636588	85690973	-	ENSMUSG00000036902	neuropilin (NRP) and tolloid (TLL)-like 2 [Source:MGI Symbol;Acc:MGI:1921763]	2.58365	2.51456	5.84109	5.20014	4.24684	2.72358
Ubtfl1	9	18404418	18411502	+	ENSMUSG00000074502	upstream binding transcription factor, RNA polymerase I-like 1 [Source:MGI Symbol;Acc:MGI:3588290]	-3.81205	1.35918	6.64676	6.3997	-1.21168	-3.02844
Zfp560	9	20345136	20385177	-	ENSMUSG00000045519	zinc finger protein 560 [Source:MGI Symbol;Acc:MGI:1915280]	6.22323	6.28834	3.66715	2.6793	2.66677	2.55638
Tagln	9	45929628	45936058	-	ENSMUSG00000035382	proprotein convertase subtilisin/kexin type 7 [Source:MGI Symbol;Acc:MGI:107421]	-2.22026	-2.40478	0.204773	0.335907	3.44136	2.73151
Spesp1	9	62270729	62282179	-	ENSMUSG00000046846	sperm equatorial segment protein 1 [Source:MGI Symbol;Acc:MGI:1913962]	-4.41338	-4.10776	-0.0596124	-3.50796	-2.70804	-3.02844
Prtg	9	72807274	72917291	+	ENSMUSG00000036030	protogenin homolog (Gallus gallus) [Source:MGI Symbol;Acc:MGI:2444710]	-3.11632	-1.89137	-1.04912	-1.98579	5.05961	2.13003
Trim43c	9	88581036	88588819	+	ENSMUSG00000090693	tripartite motif-containing 43C [Source:MGI Symbol;Acc:MGI:3647365]	-0.30184	0.759728	6.80255	9.01398	-0.0668001	-1.50432
Arih2	9	108602942	108649380	-	ENSMUSG00000064145	ariadne homolog 2 (Drosophila) [Source:MGI Symbol;Acc:MGI:1344361]	3.3842	3.37476	7.16774	8.42587	4.13667	4.38426
Enpp3	10	24773814	24836195	-	ENSMUSG00000019989	ectonucleotide pyrophosphatase/phosphodiesterase 3 [Source:MGI Symbol;Acc:MGI:2143702]	1.05058	0.433871	2.76739	4.90894	1.20915	2.85656
Popdc3	10	45178098	45318452	+	ENSMUSG00000019848	popeye domain containing 3 [Source:MGI Symbol;Acc:MGI:1930153]	1.63775	1.31092	3.36341	2.29323	-1.74456	-2.65344
AW822073	10	58222299	58225706	-	ENSMUSG00000058537	expressed sequence AW822073 [Source:MGI Symbol;Acc:MGI:3034577]	-0.615147	4.37385	-0.138146	0.323941	-2.43904	-3.22944
Gm20625	10	61038229	61042811	-	ENSMUSG00000093489	predicted gene 20625 [Source:MGI Symbol;Acc:MGI:5313072]	-0.345205	3.04072	5.75352	5.19013	0.620605	0.416429
Mfsd12	10	81357491	81366225	+	ENSMUSG00000034854	major facilitator superfamily domain containing 12 [Source:MGI Symbol;Acc:MGI:3604804]	-1.70757	-1.46469	3.46135	3.46806	1.74154	2.73243
Socs2	10	95385362	95417180	-	ENSMUSG00000020027	suppressor of cytokine signaling 2 [Source:MGI Symbol;Acc:MGI:1201787]	-2.51515	-1.03153	1.88449	3.09962	1.88645	2.21388
Gm16239	10	99179184	99184610	-	ENSMUSG00000019952	POC1 centriolar protein homolog B (Chlamydomonas) [Source:MGI Symbol;Acc:MGI:1918511]	-0.461916	1.72705	3.91222	3.29565	-0.232964	-1.2966
AC164627.1	10	100306571	100307185	-	ENSMUSG00000093795	No description	-4.41338	-0.74494	-2.07498	-0.569825	-2.70804	-3.22944
Gm4312	10	100335676	100336591	+	ENSMUSG00000094314	predicted gene 4312 [Source:MGI Symbol;Acc:MGI:3782493]	-4.38805	0.817674	-2.12758	-0.392517	-2.70804	-3.22944
Gm4302	10	100340836	100341762	+	ENSMUSG00000091101	predicted gene 4302 [Source:MGI Symbol;Acc:MGI:3782482]	-4.02938	1.63261	-1.81059	1.08268	-2.70804	-3.22944
Gm4303	10	100345990	100346859	+	ENSMUSG00000094228	predicted gene 4303 [Source:MGI Symbol;Acc:MGI:3782483]	-4.22138	1.42808	-2.42237	0.803939	-2.70804	-3.22944
Gm4305	10	100351111	100351980	+	ENSMUSG00000095161	predicted gene 4305 [Source:MGI Symbol;Acc:MGI:3782485]	-4.22138	1.32506	-1.75798	0.892035	-2.68904	-3.22944
Gm4307	10	100361338	100362247	+	ENSMUSG00000096744	predicted gene 4307 [Source:MGI Symbol;Acc:MGI:3782487]	-4.12389	1.41668	-1.62539	0.732003	-2.68904	-3.22944
Gm4301	10	100366499	100367412	+	ENSMUSG00000095673	predicted gene 4301 [Source:MGI Symbol;Acc:MGI:3782481]	-3.97573	0.851201	-2.47139	-0.2602	-2.68904	-3.22944
Gm4301	10	100381670	100382539	-	ENSMUSG00000096640	predicted gene 4301 [Source:MGI Symbol;Acc:MGI:3782481]	-4.41338	0.749398	-2.22237	-0.595446	-2.70804	-3.22944
Gm6763	10	104144317	104153674	+	ENSMUSG00000091779	predicted gene 6763 [Source:MGI Symbol;Acc:MGI:3643573]	-4.19605	2.81843	-0.728542	2.5132	-2.70804	-3.22944
Gm8766	10	104178378	104179172	+	ENSMUSG00000094144	predicted gene 8766 [Source:MGI Symbol;Acc:MGI:3643661]	-4.22138	2.26444	-0.35742	1.99953	-2.70804	-3.21044
Gm8766	10	104186887	104187681	+	ENSMUSG00000095022	predicted gene 8766 [Source:MGI Symbol;Acc:MGI:3643661]	-4.22138	2.08879	-1.33712	2.0305	-2.68904	-3.21044
Gm4340	10	104195397	104196203	+	ENSMUSG00000090854	predicted gene 4340 [Source:MGI Symbol;Acc:MGI:3782524]	-4.41338	2.27092	-0.435041	2.13106	-2.68904	-3.21044
Os9	10	127094259	127121160	-	ENSMUSG00000040462	amplified in osteosarcoma [Source:MGI Symbol;Acc:MGI:1924301]	6.34575	5.96194	4.33365	2.73526	3.40375	5.13139
Rdh1	10	127759721	127768297	+	ENSMUSG00000089789	retinol dehydrogenase 1 (all trans) [Source:MGI Symbol;Acc:MGI:1195275]	-4.17071	-2.1299	-0.750077	0.769348	0.202715	-0.570676
Rps26	10	128624530	128626506	-	ENSMUSG00000025362	ribosomal protein S26 [Source:MGI Symbol;Acc:MGI:1351628]	2.0338	-1.393	5.26433	5.84895	4.6614	5.5698
C1d	11	17257579	17269176	+	ENSMUSG00000000581	C1D nuclear receptor co-repressor [Source:MGI Symbol;Acc:MGI:1927354]	0.150393	0.907427	4.95958	5.1781	4.22219	4.53039
Gm12114	11	33068551	33080521	+	ENSMUSG00000087318	predicted gene 12114 [Source:MGI Symbol;Acc:MGI:3649344]	-0.471695	1.72021	4.17889	3.64323	-1.51356	-2.77332
Gabra1	11	42130939	42182930	-	ENSMUSG00000010803	gamma-aminobutyric acid (GABA) A receptor, subunit alpha 1 [Source:MGI Symbol;Acc:MGI:95613]	1.55422	1.09511	2.69835	0.919428	-1.4288	3.85536
P4ha2	11	54100095	54131665	+	ENSMUSG00000018906	procollagen-proline, 2-oxoglutarate 4-dioxygenase (proline 4-hydroxylase), alpha II polypeptide [Source:MGI Symbol;Acc:MGI:894286]	-0.496354	1.42305	4.50668	4.5091	2.20617	5.88476
Tmem92	11	94777217	94782703	-	ENSMUSG00000075610	transmembrane protein 92 [Source:MGI Symbol;Acc:MGI:3034723]	3.38061	3.68985	3.2922	3.19285	-2.67004	-3.22944
Calcoco2	11	96099326	96111964	-	ENSMUSG00000006056	calcium binding and coiled-coil domain 2 [Source:MGI Symbol;Acc:MGI:1343177]	-3.73989	-0.161917	7.10959	7.86892	-1.48068	-3.00944
Gm11640	11	105434445	105435412	+	ENSMUSG00000078627	membrane-associated ring finger (C3HC4) 10 [Source:MGI Symbol;Acc:MGI:2443469]	-0.737698	1.66706	3.82357	3.33615	-1.64592	-3.13444
Tex19.1	11	121146143	121148319	+	ENSMUSG00000039329	testis expressed gene 19.1 [Source:MGI Symbol;Acc:MGI:1920929]	4.76931	5.52258	4.63108	4.79789	-2.38204	-3.22944
Hexdc	11	121204433	121222655	+	ENSMUSG00000025169	RIKEN cDNA 1110031I02 gene [Source:MGI Symbol;Acc:MGI:1913429]	13.4684	14.1149	12.5044	9.95025	5.696	4.88896
Coch	12	51593341	51605773	+	ENSMUSG00000020953	coagulation factor C homolog (Limulus polyphemus) [Source:MGI Symbol;Acc:MGI:1278313]	-4.38805	-4.10776	-1.76611	-0.812424	-0.234956	0.728587
Rpl10l	12	66283381	66284401	-	ENSMUSG00000060499	ribosomal protein L10-like [Source:MGI Symbol;Acc:MGI:3647985]	-0.731342	-0.641065	4.84578	3.9655	-2.70804	-3.22944
Arg2	12	79130777	79156301	+	ENSMUSG00000021125	arginase type II [Source:MGI Symbol;Acc:MGI:1330806]	7.47059	6.58285	3.10218	1.84958	-0.527438	-0.447113
Gm8300	12	87514316	87518253	+	ENSMUSG00000079034	predicted gene 8300 [Source:MGI Symbol;Acc:MGI:3643794]	-2.80223	2.62279	3.56228	4.34094	-2.02092	-0.697113
Gm4027	12	87618909	87622143	+	ENSMUSG00000092019	predicted gene 4027 [Source:MGI Symbol;Acc:MGI:3782201]	-3.71455	2.26624	2.231	3.87431	-2.36304	-1.31784
AC211878.1	12	87772425	87775755	-	ENSMUSG00000095724	No description	-3.57322	0.197604	2.1837	2.31649	-2.45292	-1.70528
BB287469	12	87816577	87820676	+	ENSMUSG00000079031	expressed sequence BB287469 [Source:MGI Symbol;Acc:MGI:3034635]	-3.64538	2.18418	2.45681	4.06421	-2.45292	-1.07947
Gm5662	12	87874072	87877859	+	ENSMUSG00000072905	predicted gene 5662 [Source:MGI Symbol;Acc:MGI:3648257]	-4.12005	1.33162	3.08302	4.58795	-2.25704	0.249195
Gm2022	12	87892834	87896722	+	ENSMUSG00000071217	predicted pseudogene 2022 [Source:MGI Symbol;Acc:MGI:3780191]	-3.42207	2.15722	2.58374	3.80231	-2.12692	0.511817
CT954323.2	12	87919423	87919857	-	ENSMUSG00000096619	No description	-3.92016	-0.0874637	1.039	1.52329	-2.54504	-2.49044
Gm2046	12	87973528	87980224	+	ENSMUSG00000079030	predicted gene 2046 [Source:MGI Symbol;Acc:MGI:3780214]	-4.36271	-0.727657	-0.195227	1.38474	-2.48804	-2.0752
Gm2016	12	88270640	88274500	-	ENSMUSG00000079029	predicted gene 2016 [Source:MGI Symbol;Acc:MGI:3780185]	-3.81205	1.75479	3.21299	5.06943	-2.36304	0.424841
CT485612.1	12	88321047	88321481	-	ENSMUSG00000093847	No description	-2.25398	-0.137207	0.25738	1.66934	-2.18392	-2.27332
Meg3	12	109541001	109571726	+	ENSMUSG00000021268	maternally expressed 3 [Source:MGI Symbol;Acc:MGI:1202886]	0.317865	0.0165314	-0.667741	-0.08132	6.81879	2.63992
Abcb5	12	118867824	118966421	-	ENSMUSG00000072791	ATP-binding cassette, sub-family B (MDR/TAP), member 5 [Source:MGI Symbol;Acc:MGI:1924956]	2.18575	1.74108	3.86473	4.06432	-2.52604	-3.22944
Scamp1	13	94201310	94285857	-	ENSMUSG00000021687	secretory carrier membrane protein 1 [Source:MGI Symbol;Acc:MGI:1349480]	6.40456	6.28837	6.03126	5.81614	3.5132	4.52816
Ccno	13	112987802	112990778	+	ENSMUSG00000042417	cyclin O [Source:MGI Symbol;Acc:MGI:2145534]	8.81245	6.50125	4.15632	1.9449	-1.75192	-0.882158
Tcstv1	13	119893467	119894746	-	ENSMUSG00000096284	2-cell-stage, variable group, member 1 [Source:MGI Symbol;Acc:MGI:1933437]	4.28508	3.96161	2.35657	3.702	-2.63204	-3.19144
AC231112.2	13	119912237	119912752	-	ENSMUSG00000096175	No description	0.291755	0.616277	0.441288	2.71065	-2.67004	-3.22944
B020031M17Rik	13	119949547	119950068	-	ENSMUSG00000078537	RIKEN cDNA B020031M17 gene [Source:MGI Symbol;Acc:MGI:3588226]	-2.75765	1.43753	1.50225	4.13497	-2.70804	-2.90344
AC238940.3	13	120154627	120155136	+	ENSMUSG00000096323	uncharacterized protein LOC639910 [Source:RefSeq peptide;Acc:NP_001034737]	0.22712	1.27357	0.513252	2.71545	-2.67004	-3.22944
AC238940.1	13	120173184	120173696	+	ENSMUSG00000095653	No description	1.6767	1.5823	0.59133	2.27905	-2.70804	-3.22944
AC239678.2	13	120214758	120215213	-	ENSMUSG00000094027	D13Ertd608e protein [Source:UniProtKB/TrEMBL;Acc:Q3UPR8]	-1.45643	-0.374663	2.74745	3.33524	-2.68904	-3.22944
AF067061	13	120263191	120264364	+	ENSMUSG00000095071	cDNA sequence AF067061 [Source:MGI Symbol;Acc:MGI:2681166]	-0.328855	1.50895	0.999317	3.67107	-2.68904	-3.22944
Tcstv3	13	120317567	120318076	+	ENSMUSG00000095821	2-cell-stage, variable group, member 3 [Source:MGI Symbol;Acc:MGI:2675349]	2.024	2.17427	1.06425	2.65372	-2.70804	-3.22944
Slc39a14	14	70303469	70351425	-	ENSMUSG00000022094	solute carrier family 39 (zinc transporter), member 14 [Source:MGI Symbol;Acc:MGI:2384851]	-0.840471	-0.922903	4.486	3.95791	3.50381	4.79673
Rpl39l	16	10170226	10174911	+	ENSMUSG00000039209	ribosomal protein L39-like [Source:MGI Symbol;Acc:MGI:1915422]	4.99327	2.09829	5.7219	6.93198	-1.4288	-3.22944
Ercc4	16	13109684	13150617	+	ENSMUSG00000022545	excision repair cross-complementing rodent repair deficiency, complementation group 4 [Source:MGI Symbol;Acc:MGI:1354163]	3.55174	3.62115	3.44795	3.41999	2.6588	2.89725
Jam2	16	84774123	84825928	+	ENSMUSG00000053062	junction adhesion molecule 2 [Source:MGI Symbol;Acc:MGI:1933820]	5.19387	4.83823	2.54235	1.03648	4.03823	1.72468
Dazl	17	50279394	50293599	-	ENSMUSG00000010592	deleted in azoospermia-like [Source:MGI Symbol;Acc:MGI:1342328]	8.73731	8.2957	3.92215	2.46497	-1.26356	-3.02844
AC140240.1	18	3471630	3474315	+	ENSMUSG00000096528	Putative uncharacterized protein [Source:UniProtKB/TrEMBL;Acc:Q3TL09]	0.428881	1.83883	7.04783	9.939	0.953266	-0.930319
Dpysl3	18	43320979	43438286	-	ENSMUSG00000024501	dihydropyrimidinase-like 3 [Source:MGI Symbol;Acc:MGI:1349762]	6.56934	7.25392	4.41801	1.89693	6.36791	5.66363
Pmaip1	18	66458604	66465550	+	ENSMUSG00000024521	phorbol-12-myristate-13-acetate-induced protein 1 [Source:MGI Symbol;Acc:MGI:1930146]	-1.09787	-0.664693	2.26914	2.21251	0.497522	-2.04884
Fbxo15	18	84935158	84981376	+	ENSMUSG00000034391	F-box protein 15 [Source:MGI Symbol;Acc:MGI:1354755]	2.30766	2.98913	8.01164	9.804	0.428776	-1.73308
Ankrd22	19	34122549	34166053	-	ENSMUSG00000056078	lipase, family member M [Source:MGI Symbol;Acc:MGI:1926003]	2.41539	3.41006	5.57884	4.74451	-0.732919	-1.27759
Myof	19	37899036	38043577	-	ENSMUSG00000048612	myoferlin [Source:MGI Symbol;Acc:MGI:1919192]	-0.0138662	0.732632	-2.53048	-1.66131	1.11002	7.57443
Tbc1d12	19	38836579	38919923	+	ENSMUSG00000048720	TBC1D12: TBC1 domain family, member 12 [Source:MGI Symbol;Acc:MGI:2384803]	-3.76522	0.250347	4.68924	4.81457	2.64897	3.45615
Marveld1	19	42147400	42151695	+	ENSMUSG00000044345	MARVEL (membrane-associating) domain containing 1 [Source:MGI Symbol;Acc:MGI:2147570]	-4.41338	-2.69137	2.57309	0.899478	2.40829	4.95598
Drr1	X	15922304	15939249	-	ENSMUSG00000086048	developmentally regulated repeat element-containing transcript 1 [Source:MGI Symbol;Acc:MGI:1298401]	2.00105	4.14965	6.02661	5.36672	0.954383	-0.860917
Lonrf3	X	36328353	36362341	+	ENSMUSG00000016239	LON peptidase N-terminal domain and ring finger 3 [Source:MGI Symbol;Acc:MGI:1921615]	4.61543	4.71373	4.59434	3.69439	0.127602	2.05539
Rhox5	X	37804851	37808764	+	ENSMUSG00000095180	reproductive homeobox 5 [Source:MGI Symbol;Acc:MGI:97538]	-4.19605	-4.10776	-3.31357	-2.51267	-2.68904	-3.22944
Usp26	X	51753959	51801233	-	ENSMUSG00000055780	ubiquitin specific peptidase 26 [Source:MGI Symbol;Acc:MGI:1933247]	2.56505	2.89713	2.75624	2.57267	-2.70804	-0.882158
Prps1	X	140456613	140476140	+	ENSMUSG00000031432	phosphoribosyl pyrophosphate synthetase 1 [Source:MGI Symbol;Acc:MGI:97775]	1.98198	2.77141	7.92899	8.00648	4.03952	4.42705

## Sheet: Deng et al.
Probe	Chromosome	Start	End	Strand	ID	Description	zygote	2C	4C	8C	16C
Gm5698	1	30976950	30978965	-	ENSMUSG00000086151	predicted gene 5698 [Source:MGI Symbol;Acc:MGI:3649020]	-5.31735	2.79041	2.69684	-2.56113	-2.87324
Mreg	1	72159233	72212307	-	ENSMUSG00000039395	melanoregulin [Source:MGI Symbol;Acc:MGI:2151839]	-2.05263	1.77035	5.5102	6.39789	6.3765
Igfbp2	1	72824503	72852474	+	ENSMUSG00000039323	insulin-like growth factor binding protein 2 [Source:MGI Symbol;Acc:MGI:96437]	-5.35535	-3.3375	-3.43965	-2.45526	-3.57508
Gm6189	1	80383104	80385188	-	ENSMUSG00000090637	predicted gene 6189 [Source:MGI Symbol;Acc:MGI:3643154]	-1.05746	3.61206	4.73493	-2.39214	-3.28708
A530040E14Rik	1	85105946	85114035	+	ENSMUSG00000052477	RIKEN cDNA C130026I21 gene [Source:MGI Symbol;Acc:MGI:3612702]	6.66562	8.08912	10.665	7.59736	6.34468
Sp110	1	85576899	85598817	-	ENSMUSG00000094127	No description	7.16665	8.16772	10.2039	9.88303	9.23435
Alppl2	1	87086690	87089928	-	ENSMUSG00000026246	alkaline phosphatase, placental-like 2 [Source:MGI Symbol;Acc:MGI:108009]	-2.92489	1.51905	9.75154	10.49	11.2198
Cacna1s	1	136052750	136119822	+	ENSMUSG00000026407	calcium channel, voltage-dependent, L type, alpha 1S subunit [Source:MGI Symbol;Acc:MGI:88294]	-5.35535	-4.99036	-4.58589	-4.30524	-4.11308
Glrx2	1	143739029	143749676	+	ENSMUSG00000018196	glutaredoxin 2 (thioltransferase) [Source:MGI Symbol;Acc:MGI:1916617]	0.748567	-0.359877	5.46833	2.55524	3.29273
Gm20631	1	150625265	150783499	+	ENSMUSG00000066842	hemicentin 1 [Source:MGI Symbol;Acc:MGI:2685047]	-3.73576	2.35047	6.78151	2.84398	1.42731
Ddr2	1	169972308	170110501	-	ENSMUSG00000026674	discoidin domain receptor family, member 2 [Source:MGI Symbol;Acc:MGI:1345277]	4.08207	3.7767	4.0023	-1.40536	3.56626
Dhtkd1	2	5896115	5942792	-	ENSMUSG00000085818	predicted gene 13267 [Source:MGI Symbol;Acc:MGI:3652179]	1.38059	7.55694	10.4455	7.7568	6.49024
Rxra	2	27676440	27762957	+	ENSMUSG00000015846	retinoid X receptor alpha [Source:MGI Symbol;Acc:MGI:98214]	2.68491	3.27052	1.47586	4.66268	5.67174
Cwc22	2	77881159	77946375	-	ENSMUSG00000087353	predicted gene 13727 [Source:MGI Symbol;Acc:MGI:3705322]	4.68404	5.27393	7.00617	3.88689	4.65646
Gm13698	2	83955693	83958185	+	ENSMUSG00000094125	predicted gene 13698 [Source:MGI Symbol;Acc:MGI:3702072]	1.5471	1.57848	3.38812	-0.62288	-0.835869
Gm13693	2	83961503	83963995	+	ENSMUSG00000094336	predicted gene 13693 [Source:MGI Symbol;Acc:MGI:3702055]	1.44273	1.71585	3.46767	-0.76852	-0.536729
Gm13695	2	83967313	83969805	+	ENSMUSG00000096729	predicted gene 13695 [Source:MGI Symbol;Acc:MGI:3702066]	1.63253	1.6191	3.29063	-0.592003	-0.765841
Gm13696	2	83973123	83975615	+	ENSMUSG00000096484	predicted gene 13696 [Source:MGI Symbol;Acc:MGI:3702068]	1.65416	1.63204	3.5854	-0.718767	-0.806207
Clp1	2	84722104	84727350	-	ENSMUSG00000027079	CLP1, cleavage and polyadenylation factor I subunit, homolog (S. cerevisiae) [Source:MGI Symbol;Acc:MGI:2138968]	-3.01463	1.82698	7.95131	7.99507	5.89395
Pramel7	2	87489087	87497093	-	ENSMUSG00000025839	preferentially expressed antigen in melanoma like 7 [Source:MGI Symbol;Acc:MGI:2156391]	-5.27935	-4.33388	9.74681	9.27898	8.66725
Gm10800	2	98666547	98667301	-	ENSMUSG00000075014	predicted gene 10800 [Source:MGI Symbol;Acc:MGI:3641657]	2.67618	1.08174	4.87643	0.319234	0.117248
Sord	2	122234749	122265340	+	ENSMUSG00000027227	sorbitol dehydrogenase [Source:MGI Symbol;Acc:MGI:98266]	3.64912	-1.25173	8.30462	9.40773	9.4457
AU019990	2	132598195	132653068	+	ENSMUSG00000074783	expressed sequence AU019990 [Source:MGI Symbol;Acc:MGI:3034641]	-0.883845	4.62367	7.81852	4.7755	2.76663
Arhgef26	3	62338344	62462221	+	ENSMUSG00000036885	Rho guanine nucleotide exchange factor (GEF) 26 [Source:MGI Symbol;Acc:MGI:1918053]	0.641602	-1.13439	1.22008	-1.4894	0.772653
Tdpoz4	3	93796398	93797510	+	ENSMUSG00000060256	TD and POZ domain containing 4 [Source:MGI Symbol;Acc:MGI:3027904]	-2.12598	-4.41436	3.55266	-3.583	-3.64084
Gm10696	3	94174412	94178193	-	ENSMUSG00000074424	predicted gene 10696 [Source:MGI Symbol;Acc:MGI:3702972]	-3.86839	1.87165	6.74216	-0.51754	-0.0330962
Gm5286	3	94196714	94199802	+	ENSMUSG00000090268	predicted gene 5286 [Source:MGI Symbol;Acc:MGI:3644284]	-1.59366	4.00176	6.23405	-0.260896	-1.50262
Gm4778	3	94264036	94266784	+	ENSMUSG00000089696	predicted gene 4778 [Source:MGI Symbol;Acc:MGI:3643869]	-4.18127	0.13283	2.97138	-3.20737	-3.67884
Ddit4l	3	137621612	137628333	+	ENSMUSG00000046818	DNA-damage-inducible transcript 4-like [Source:MGI Symbol;Acc:MGI:1920534]	3.78249	1.12752	3.22203	4.96625	2.77521
Lphn2	3	148815586	148989316	-	ENSMUSG00000028184	latrophilin 2 [Source:MGI Symbol;Acc:MGI:2139714]	-0.840928	2.24976	-4.62389	-4.30524	-4.11308
Aqp3	4	41092722	41098183	-	ENSMUSG00000028435	aquaporin 3 [Source:MGI Symbol;Acc:MGI:1333777]	-5.27935	-4.33388	-1.03231	5.27695	6.12492
Gm11487	4	73401032	73405072	-	ENSMUSG00000066137	predicted gene 11487 [Source:MGI Symbol;Acc:MGI:3650704]	-1.13341	3.1042	4.06477	-3.44124	-4.11308
Gm11237	4	73607881	73657291	+	ENSMUSG00000095935	predicted gene 11237 [Source:MGI Symbol;Acc:MGI:3702292]	0.483212	3.96754	2.12105	-4.01724	-4.11308
Gm11238	4	73622984	73627027	+	ENSMUSG00000095935	predicted gene 11237 [Source:MGI Symbol;Acc:MGI:3702292]	0.560966	4.07374	2.14077	-4.26724	-4.11308
Gm11236	4	73638121	73642161	+	ENSMUSG00000095935	predicted gene 11237 [Source:MGI Symbol;Acc:MGI:3702292]	0.613864	4.06447	1.96751	-4.30524	-4.11308
Gm11239	4	73668354	73672396	+	ENSMUSG00000095048	predicted gene 11239 [Source:MGI Symbol;Acc:MGI:3702319]	0.647509	3.9655	2.01738	-4.01724	-4.11308
Bnc2	4	84275095	84675275	-	ENSMUSG00000028487	basonuclin 2 [Source:MGI Symbol;Acc:MGI:2443805]	7.10749	6.4047	3.91339	0.969115	0.123866
Zfp352	4	90218820	90225702	+	ENSMUSG00000070902	zinc finger protein 352 [Source:MGI Symbol;Acc:MGI:2387418]	-3.56798	3.48805	5.3737	-4.30524	-4.11308
Ak4	4	101419277	101466995	+	ENSMUSG00000028527	adenylate kinase 4 [Source:MGI Symbol;Acc:MGI:87979]	6.93105	5.71054	5.40568	6.92792	7.65624
B020004J07Rik	4	101834969	101844023	-	ENSMUSG00000035201	RIKEN cDNA B020004J07 gene [Source:MGI Symbol;Acc:MGI:3588238]	-3.389	3.56274	7.49621	5.41032	4.51951
Gm12800	4	101909121	101911908	+	ENSMUSG00000037028	predicted gene 12800 [Source:MGI Symbol;Acc:MGI:3652120]	-4.42111	-0.970623	0.369925	-1.69549	-2.9946
Gm12794	4	101940407	101943183	+	ENSMUSG00000070890	predicted gene 12794 [Source:MGI Symbol;Acc:MGI:3795847]	-4.17111	1.85293	0.824488	-1.70892	-2.47988
Zcchc17	4	130315385	130359943	-	ENSMUSG00000028773	fatty acid binding protein 3, muscle and heart [Source:MGI Symbol;Acc:MGI:95476]	8.00207	6.93249	5.93852	5.30458	5.6088
Wdtc1	4	133292459	133353481	-	ENSMUSG00000037622	WD and tetratricopeptide repeats 1 [Source:MGI Symbol;Acc:MGI:2685541]	7.86691	6.96071	7.28879	7.02793	6.96109
Id3	4	136143497	136145755	+	ENSMUSG00000007872	inhibitor of DNA binding 3 [Source:MGI Symbol;Acc:MGI:96398]	-0.663554	-3.51812	1.89136	4.56434	7.8469
BC080695	4	143551700	143573798	+	ENSMUSG00000070618	cDNA sequence BC080695 [Source:MGI Symbol;Acc:MGI:3525148]	-4.88311	0.730417	0.783058	-4.30524	-3.32508
Gm13078	4	143719455	143729158	+	ENSMUSG00000046435	predicted gene 13078 [Source:MGI Symbol;Acc:MGI:3650231]	0.902484	2.26209	6.15591	1.93341	2.35917
Gm13109	4	143948580	143951016	-	ENSMUSG00000078511	predicted gene 13109 [Source:MGI Symbol;Acc:MGI:3649968]	-4.73687	-0.804664	0.817894	-4.30524	-3.05322
Gm13119	4	144357942	144364419	+	ENSMUSG00000070619	predicted gene 13119 [Source:MGI Symbol;Acc:MGI:3651680]	-4.99135	0.425014	3.09816	-4.30524	-2.36371
Gm16211	4	147668518	147670854	-	ENSMUSG00000086130	predicted gene 16211 [Source:MGI Symbol;Acc:MGI:3802078]	11.8457	13.7391	10.0295	6.30308	4.87777
AC239617.1	5	15516489	15656679	+	ENSMUSG00000094230	No description	-3.2456	-2.12216	0.0431163	-4.30524	-4.11308
Lphn3	5	81020138	81825133	+	ENSMUSG00000037605	latrophilin 3 [Source:MGI Symbol;Acc:MGI:2441950]	3.57436	-1.23988	-1.79983	-1.4959	-0.757634
Gm16429	5	93925078	93927872	-	ENSMUSG00000096230	predicted gene 16429 [Source:MGI Symbol;Acc:MGI:3704105]	-4.16449	1.86311	-3.61365	-4.30524	-2.727
BC061212	5	94066151	94070545	-	ENSMUSG00000072822	cDNA sequence BC061212 [Source:MGI Symbol;Acc:MGI:2681870]	-5.31735	2.10339	-1.6506	-3.07852	-3.17884
Gm6351	5	94076385	94080997	+	ENSMUSG00000072821	predicted gene 6351 [Source:MGI Symbol;Acc:MGI:3647817]	-2.01463	3.24501	0.908509	-2.40324	-1.55374
A430089I19Rik	5	94302519	94306796	-	ENSMUSG00000094560	RIKEN cDNA A430089I19 gene [Source:MGI Symbol;Acc:MGI:2683305]	-3.79022	2.42826	-2.65754	-3.871	-3.12324
Gm6502	5	94314469	94316977	+	ENSMUSG00000095718	predicted gene 6502 [Source:MGI Symbol;Acc:MGI:3779601]	-5.35535	1.95963	-2.09002	-4.01724	-4.11308
Gm7682	5	94445818	94448551	+	ENSMUSG00000074011	predicted gene 7682 [Source:MGI Symbol;Acc:MGI:3779756]	-2.21154	2.98422	0.678204	-1.63403	-1.47988
Gm6509	5	94624013	94626521	+	ENSMUSG00000094195	predicted gene 6509 [Source:MGI Symbol;Acc:MGI:3779602]	-5.35535	1.57683	-1.73325	-4.26724	-4.07508
Gm7647	5	94962962	94965472	+	ENSMUSG00000073510	predicted gene 7647 [Source:MGI Symbol;Acc:MGI:3779753]	-5.35535	1.35071	-2.05645	-4.26724	-4.07508
Gm7942	5	95106938	95111158	+	ENSMUSG00000092166	predicted gene 7942 [Source:MGI Symbol;Acc:MGI:3646599]	-5.35535	3.88474	0.75342	-2.2459	-1.96676
Tbx3	5	119670669	119684724	+	ENSMUSG00000087516	predicted gene 2301 [Source:MGI Symbol;Acc:MGI:3780472]	2.91938	0.229861	-0.500934	6.67776	6.53248
AC122464.1	6	23157986	23160061	-	ENSMUSG00000094300	No description	-3.39327	3.26472	-2.21079	-1.7079	-1.83812
AC122464.2	6	23165338	23167413	-	ENSMUSG00000096702	No description	-3.41087	2.99674	-1.97693	-1.48381	-1.93238
Gm4782	6	50608637	50610709	+	ENSMUSG00000092012	predicted gene 4782 [Source:MGI Symbol;Acc:MGI:3646036]	-2.37855	3.93113	-1.77451	-1.81166	-1.46676
Gm8038	6	50619822	50621885	-	ENSMUSG00000091981	predicted gene 8038 [Source:MGI Symbol;Acc:MGI:3644148]	-2.43582	4.05089	-1.88333	-1.87092	-1.48436
Rpia	6	70765720	70792232	-	ENSMUSG00000053604	ribose 5-phosphate isomerase A [Source:MGI Symbol;Acc:MGI:103254]	5.16562	8.34227	12.1156	8.03918	5.5187
Thnsl2	6	71128166	71144346	-	ENSMUSG00000054474	threonine synthase-like 2 (bacterial) [Source:MGI Symbol;Acc:MGI:3041254]	-5.35535	-4.95236	-4.62389	-4.30524	-4.11308
AC153998.1	6	78215878	78217113	+	ENSMUSG00000095908	No description	1.87409	1.98036	4.32121	3.89714	4.39058
Paip2b	6	83805401	83831741	-	ENSMUSG00000045896	poly(A) binding protein interacting protein 2B [Source:MGI Symbol;Acc:MGI:2386865]	8.57597	8.49383	6.40972	4.19138	5.14239
Trh	6	92242061	92244650	-	ENSMUSG00000005892	thyrotropin releasing hormone [Source:MGI Symbol;Acc:MGI:98823]	5.40828	-1.21621	-2.94981	-2.2467	-4.11308
Foxp1	6	98925338	99522721	-	ENSMUSG00000030067	forkhead box P1 [Source:MGI Symbol;Acc:MGI:1914004]	3.41581	2.97387	-3.65165	-4.30524	-3.99908
Gm8994	6	136328543	136329778	+	ENSMUSG00000094973	predicted gene 8994 [Source:MGI Symbol;Acc:MGI:3644226]	1.22549	1.93478	4.39597	3.40231	3.94067
Zscan4b	7	10900740	10905050	-	ENSMUSG00000095339	zinc finger and SCAN domain containing 4B [Source:MGI Symbol;Acc:MGI:3645447]	-5.35535	2.62993	2.79229	-4.01724	-4.11308
Zscan4c	7	11005722	11010547	+	ENSMUSG00000054272	zinc finger and SCAN domain containing 4C [Source:MGI Symbol;Acc:MGI:2685243]	-5.06735	4.8074	4.29383	-4.30524	-4.11308
Zscan4d	7	11161374	11166182	-	ENSMUSG00000090714	zinc finger and SCAN domain containing 4D [Source:MGI Symbol;Acc:MGI:3645954]	-4.73687	4.45579	3.34986	-4.30524	-4.11308
Zscan4e	7	11306378	11310682	-	ENSMUSG00000095936	zinc finger and SCAN domain containing 4E [Source:MGI Symbol;Acc:MGI:3643613]	-5.35535	2.62674	2.55292	-4.30524	-4.11308
Zscan4f	7	11397915	11402741	+	ENSMUSG00000070828	zinc finger and SCAN domain containing 4F [Source:MGI Symbol;Acc:MGI:3708485]	-4.92111	4.75941	4.39321	-4.26724	-4.11308
Lgals4	7	28833975	28841703	+	ENSMUSG00000053964	lectin, galactose binding, soluble 4 [Source:MGI Symbol;Acc:MGI:107536]	-5.35535	-4.99036	-4.62389	-2.3154	-1.64652
Gm5590	7	39445830	39446174	-	ENSMUSG00000046372	predicted gene 5590 [Source:MGI Symbol;Acc:MGI:3645451]	-4.74135	-0.847221	1.19958	0.662166	-0.347826
5730590G19Rik	7	79660196	79698134	+	ENSMUSG00000046591	RIKEN cDNA 5730590G19 gene [Source:MGI Symbol;Acc:MGI:1924261]	8.46827	7.83432	7.99379	6.63821	6.63073
Dub2a	7	103249737	103252505	-	ENSMUSG00000057321	deubiquitinating enzyme 2a [Source:MGI Symbol;Acc:MGI:3051372]	-4.74135	3.61033	3.07355	-4.26724	-4.11308
Usp17l5	7	103415072	103419880	+	ENSMUSG00000058976	ubiquitin specific peptidase 17-like 5 [Source:MGI Symbol;Acc:MGI:107698]	-3.94887	5.45134	3.98344	-3.97924	-2.89084
Dub3	7	104768160	104777470	-	ENSMUSG00000043073	deubiquitinating enzyme 3 [Source:MGI Symbol;Acc:MGI:107697]	-3.458	2.63989	1.74101	-4.30524	-4.11308
Dub1a	7	104840257	104842603	-	ENSMUSG00000062369	deubiquitinating enzyme 1a [Source:MGI Symbol;Acc:MGI:3051498]	-3.22215	3.30995	7.10418	-3.871	-4.11308
Dub1	7	104857009	104862667	+	ENSMUSG00000054568	deubiquitinating enzyme 1 [Source:MGI Symbol;Acc:MGI:107699]	-1.63156	2.71021	3.41272	-1.92203	-2.56484
Ric3	7	109034312	109083331	-	ENSMUSG00000031028	tubby candidate gene [Source:MGI Symbol;Acc:MGI:2651573]	0.332455	1.33485	2.52997	-3.39876	-0.81625
Col4a1	8	11198423	11312826	-	ENSMUSG00000085573	predicted gene 15418 [Source:MGI Symbol;Acc:MGI:3705275]	3.14981	1.1463	-4.62389	4.37457	-2.58524
Col4a2	8	11312805	11449287	+	ENSMUSG00000031502	collagen, type IV, alpha 1 [Source:MGI Symbol;Acc:MGI:88454]	2.99442	0.227073	-4.62389	-4.01724	-2.94419
AC127374.1	8	31737054	31739763	-	ENSMUSG00000093862	No description	0.478576	2.33928	4.37482	-1.05163	-0.144913
Zfp353	8	42081460	42083109	-	ENSMUSG00000095057	zinc finger protein 353 [Source:MGI Symbol;Acc:MGI:2387419]	-4.27487	1.20798	1.90093	-4.30524	-4.11308
Inpp4b	8	81342556	82125036	+	ENSMUSG00000037940	inositol polyphosphate-4-phosphatase, type II [Source:MGI Symbol;Acc:MGI:2158925]	-4.34063	-4.95236	-4.62389	-4.30524	-4.11308
Neto2	8	85636588	85690973	-	ENSMUSG00000036902	neuropilin (NRP) and tolloid (TLL)-like 2 [Source:MGI Symbol;Acc:MGI:1921763]	0.324674	1.02962	4.04376	-1.67203	-0.161637
Ubtfl1	9	18404418	18411502	+	ENSMUSG00000074502	upstream binding transcription factor, RNA polymerase I-like 1 [Source:MGI Symbol;Acc:MGI:3588290]	-5.31735	-0.814559	7.18396	1.67787	3.78351
Zfp560	9	20345136	20385177	-	ENSMUSG00000045519	zinc finger protein 560 [Source:MGI Symbol;Acc:MGI:1915280]	3.36087	4.92196	-2.24871	-1.82741	-2.57508
Tagln	9	45929628	45936058	-	ENSMUSG00000035382	proprotein convertase subtilisin/kexin type 7 [Source:MGI Symbol;Acc:MGI:107421]	-2.97663	-4.99036	0.535194	-2.21003	-0.591134
Spesp1	9	62270729	62282179	-	ENSMUSG00000046846	sperm equatorial segment protein 1 [Source:MGI Symbol;Acc:MGI:1913962]	-2.36242	-4.99036	-2.69725	-4.30524	-4.11308
Prtg	9	72807274	72917291	+	ENSMUSG00000036030	protogenin homolog (Gallus gallus) [Source:MGI Symbol;Acc:MGI:2444710]	0.0409464	-1.94566	-2.72189	-3.18676	-3.39084
Trim43c	9	88581036	88588819	+	ENSMUSG00000090693	tripartite motif-containing 43C [Source:MGI Symbol;Acc:MGI:3647365]	-5.31735	-1.74678	10.8236	10.4126	10.3955
Arih2	9	108602942	108649380	-	ENSMUSG00000064145	ariadne homolog 2 (Drosophila) [Source:MGI Symbol;Acc:MGI:1344361]	3.6711	2.17521	8.44796	8.62514	9.11708
Enpp3	10	24773814	24836195	-	ENSMUSG00000019989	ectonucleotide pyrophosphatase/phosphodiesterase 3 [Source:MGI Symbol;Acc:MGI:2143702]	-4.44887	-3.38566	5.28193	2.17594	-0.524321
Popdc3	10	45178098	45318452	+	ENSMUSG00000019848	popeye domain containing 3 [Source:MGI Symbol;Acc:MGI:1930153]	-0.00219977	1.76228	3.68719	0.752047	-0.702036
AW822073	10	58222299	58225706	-	ENSMUSG00000058537	expressed sequence AW822073 [Source:MGI Symbol;Acc:MGI:3034577]	3.55586	4.45397	-4.62389	-4.01724	-4.11308
Gm20625	10	61038229	61042811	-	ENSMUSG00000093489	predicted gene 20625 [Source:MGI Symbol;Acc:MGI:5313072]	-1.87216	6.46084	8.64301	4.90056	3.47826
Mfsd12	10	81357491	81366225	+	ENSMUSG00000034854	major facilitator superfamily domain containing 12 [Source:MGI Symbol;Acc:MGI:3604804]	-3.92111	-3.32497	4.55241	3.40841	-0.213803
Socs2	10	95385362	95417180	-	ENSMUSG00000020027	suppressor of cytokine signaling 2 [Source:MGI Symbol;Acc:MGI:1201787]	3.88008	-1.99028	0.136076	0.268723	-0.159888
Gm16239	10	99179184	99184610	-	ENSMUSG00000019952	POC1 centriolar protein homolog B (Chlamydomonas) [Source:MGI Symbol;Acc:MGI:1918511]	-4.49135	3.22009	4.65674	1.82748	-0.141467
AC164627.1	10	100306571	100307185	-	ENSMUSG00000093795	No description	-5.35535	0.999272	1.21999	-4.30524	-4.11308
Gm4312	10	100335676	100336591	+	ENSMUSG00000094314	predicted gene 4312 [Source:MGI Symbol;Acc:MGI:3782493]	-3.91087	2.30963	-1.17382	-4.30524	-4.11308
Gm4302	10	100340836	100341762	+	ENSMUSG00000091101	predicted gene 4302 [Source:MGI Symbol;Acc:MGI:3782482]	-3.84511	2.73541	-0.727571	-4.30524	-4.11308
Gm4303	10	100345990	100346859	+	ENSMUSG00000094228	predicted gene 4303 [Source:MGI Symbol;Acc:MGI:3782483]	-4.55711	2.68888	-0.716169	-4.30524	-4.11308
Gm4305	10	100351111	100351980	+	ENSMUSG00000095161	predicted gene 4305 [Source:MGI Symbol;Acc:MGI:3782485]	-4.20335	2.66332	-1.87851	-4.26724	-4.11308
Gm4307	10	100361338	100362247	+	ENSMUSG00000096744	predicted gene 4307 [Source:MGI Symbol;Acc:MGI:3782487]	-4.55711	2.92593	-1.6265	-4.30524	-4.11308
Gm4301	10	100366499	100367412	+	ENSMUSG00000095673	predicted gene 4301 [Source:MGI Symbol;Acc:MGI:3782481]	-3.80711	2.30173	-1.23407	-4.30524	-4.11308
Gm4301	10	100381670	100382539	-	ENSMUSG00000096640	predicted gene 4301 [Source:MGI Symbol;Acc:MGI:3782481]	-3.89327	2.08205	-1.61559	-4.30524	-4.11308
Gm6763	10	104144317	104153674	+	ENSMUSG00000091779	predicted gene 6763 [Source:MGI Symbol;Acc:MGI:3643573]	-4.84511	3.76157	-0.923817	-4.30524	-4.11308
Gm8766	10	104178378	104179172	+	ENSMUSG00000094144	predicted gene 8766 [Source:MGI Symbol;Acc:MGI:3643661]	-5.35535	3.35432	-0.726365	-4.30524	-4.11308
Gm8766	10	104186887	104187681	+	ENSMUSG00000095022	predicted gene 8766 [Source:MGI Symbol;Acc:MGI:3643661]	-4.92111	3.42098	-0.830084	-4.30524	-4.11308
Gm4340	10	104195397	104196203	+	ENSMUSG00000090854	predicted gene 4340 [Source:MGI Symbol;Acc:MGI:3782524]	-5.31735	3.46151	-1.21293	-4.30524	-4.11308
Os9	10	127094259	127121160	-	ENSMUSG00000040462	amplified in osteosarcoma [Source:MGI Symbol;Acc:MGI:1924301]	6.01492	6.2946	0.686777	-4.26724	-2.48132
Rdh1	10	127759721	127768297	+	ENSMUSG00000089789	retinol dehydrogenase 1 (all trans) [Source:MGI Symbol;Acc:MGI:1195275]	-2.6943	-1.62381	0.380809	-1.17203	-0.139801
Rps26	10	128624530	128626506	-	ENSMUSG00000025362	ribosomal protein S26 [Source:MGI Symbol;Acc:MGI:1351628]	1.42085	1.78596	7.76718	9.05532	9.05273
C1d	11	17257579	17269176	+	ENSMUSG00000000581	C1D nuclear receptor co-repressor [Source:MGI Symbol;Acc:MGI:1927354]	-2.639	1.94086	7.23337	6.70317	7.00422
Gm12114	11	33068551	33080521	+	ENSMUSG00000087318	predicted gene 12114 [Source:MGI Symbol;Acc:MGI:3649344]	-3.22663	2.74308	4.76603	1.76508	0.621803
Gabra1	11	42130939	42182930	-	ENSMUSG00000010803	gamma-aminobutyric acid (GABA) A receptor, subunit alpha 1 [Source:MGI Symbol;Acc:MGI:95613]	-4.56735	-4.95236	-4.62389	-4.30524	-4.11308
P4ha2	11	54100095	54131665	+	ENSMUSG00000018906	procollagen-proline, 2-oxoglutarate 4-dioxygenase (proline 4-hydroxylase), alpha II polypeptide [Source:MGI Symbol;Acc:MGI:894286]	-0.499192	-0.315168	1.7774	2.7632	2.86936
Tmem92	11	94777217	94782703	-	ENSMUSG00000075610	transmembrane protein 92 [Source:MGI Symbol;Acc:MGI:3034723]	2.5136	4.00612	5.61684	2.27708	3.76754
Calcoco2	11	96099326	96111964	-	ENSMUSG00000006056	calcium binding and coiled-coil domain 2 [Source:MGI Symbol;Acc:MGI:1343177]	-5.31735	-4.55612	6.81654	9.58268	10.3371
Gm11640	11	105434445	105435412	+	ENSMUSG00000078627	membrane-associated ring finger (C3HC4) 10 [Source:MGI Symbol;Acc:MGI:2443469]	-4.88311	1.72079	4.19774	1.67397	0.406204
Tex19.1	11	121146143	121148319	+	ENSMUSG00000039329	testis expressed gene 19.1 [Source:MGI Symbol;Acc:MGI:1920929]	6.97151	7.52622	7.89155	6.64867	7.07727
Hexdc	11	121204433	121222655	+	ENSMUSG00000025169	RIKEN cDNA 1110031I02 gene [Source:MGI Symbol;Acc:MGI:1913429]	12.4717	15.0045	10.925	7.24098	5.37448
Coch	12	51593341	51605773	+	ENSMUSG00000020953	coagulation factor C homolog (Limulus polyphemus) [Source:MGI Symbol;Acc:MGI:1278313]	-5.35535	-4.95236	-4.62389	-4.30524	-4.11308
Rpl10l	12	66283381	66284401	-	ENSMUSG00000060499	ribosomal protein L10-like [Source:MGI Symbol;Acc:MGI:3647985]	-5.35535	-2.73389	6.58867	4.86432	5.26637
Arg2	12	79130777	79156301	+	ENSMUSG00000021125	arginase type II [Source:MGI Symbol;Acc:MGI:1330806]	6.41031	7.50868	3.16765	2.42394	-1.72195
Gm8300	12	87514316	87518253	+	ENSMUSG00000079034	predicted gene 8300 [Source:MGI Symbol;Acc:MGI:3643794]	-1.63232	3.80007	5.0428	-0.743176	-0.0639003
Gm4027	12	87618909	87622143	+	ENSMUSG00000092019	predicted gene 4027 [Source:MGI Symbol;Acc:MGI:3782201]	-0.205112	4.41091	3.78509	-1.47468	-0.884849
AC211878.1	12	87772425	87775755	-	ENSMUSG00000095724	No description	-2.61839	1.1042	3.33763	-0.141904	0.120107
BB287469	12	87816577	87820676	+	ENSMUSG00000079031	expressed sequence BB287469 [Source:MGI Symbol;Acc:MGI:3034635]	-0.0454973	4.35006	4.35992	-1.07079	-0.988608
Gm5662	12	87874072	87877859	+	ENSMUSG00000072905	predicted gene 5662 [Source:MGI Symbol;Acc:MGI:3648257]	-2.14315	2.40511	4.18413	-0.560225	-0.0229838
Gm2022	12	87892834	87896722	+	ENSMUSG00000071217	predicted pseudogene 2022 [Source:MGI Symbol;Acc:MGI:3780191]	-0.615307	3.48001	3.40568	-1.2348	-0.395408
CT954323.2	12	87919423	87919857	-	ENSMUSG00000096619	No description	-0.948885	1.1349	2.65179	-0.862168	-0.962491
Gm2046	12	87973528	87980224	+	ENSMUSG00000079030	predicted gene 2046 [Source:MGI Symbol;Acc:MGI:3780214]	-2.99041	2.63496	2.4561	-1.92203	-2.60284
Gm2016	12	88270640	88274500	-	ENSMUSG00000079029	predicted gene 2016 [Source:MGI Symbol;Acc:MGI:3780185]	-2.37855	2.54838	4.27626	-1.54043	-1.58812
CT485612.1	12	88321047	88321481	-	ENSMUSG00000093847	No description	0.485285	3.28446	2.91748	-0.297524	-0.0510177
Meg3	12	109541001	109571726	+	ENSMUSG00000021268	maternally expressed 3 [Source:MGI Symbol;Acc:MGI:1202886]	-0.0803577	2.19848	-3.86365	-3.833	-3.49908
Abcb5	12	118867824	118966421	-	ENSMUSG00000072791	ATP-binding cassette, sub-family B (MDR/TAP), member 5 [Source:MGI Symbol;Acc:MGI:1924956]	2.2978	0.139947	2.10829	1.72051	-2.05856
Scamp1	13	94201310	94285857	-	ENSMUSG00000021687	secretory carrier membrane protein 1 [Source:MGI Symbol;Acc:MGI:1349480]	7.6995	6.74968	5.34675	5.18306	5.48984
Ccno	13	112987802	112990778	+	ENSMUSG00000042417	cyclin O [Source:MGI Symbol;Acc:MGI:2145534]	8.32908	7.13952	-0.904481	-4.30524	-4.11308
Tcstv1	13	119893467	119894746	-	ENSMUSG00000096284	2-cell-stage, variable group, member 1 [Source:MGI Symbol;Acc:MGI:1933437]	0.752204	5.25849	0.442629	-3.371	-3.2446
AC231112.2	13	119912237	119912752	-	ENSMUSG00000096175	No description	0.492827	1.28768	-1.46237	-4.30524	-4.11308
B020031M17Rik	13	119949547	119950068	-	ENSMUSG00000078537	RIKEN cDNA B020031M17 gene [Source:MGI Symbol;Acc:MGI:3588226]	-3.81624	1.63982	-2.6075	-4.30524	-4.11308
AC238940.3	13	120154627	120155136	+	ENSMUSG00000096323	uncharacterized protein LOC639910 [Source:RefSeq peptide;Acc:NP_001034737]	0.37306	1.79816	-1.22245	-4.30524	-4.11308
AC238940.1	13	120173184	120173696	+	ENSMUSG00000095653	No description	-0.244672	3.7363	-1.94936	-2.94692	-3.14997
AC239678.2	13	120214758	120215213	-	ENSMUSG00000094027	D13Ertd608e protein [Source:UniProtKB/TrEMBL;Acc:Q3UPR8]	-5.35535	0.850277	3.3766	-4.30524	-4.11308
AF067061	13	120263191	120264364	+	ENSMUSG00000095071	cDNA sequence AF067061 [Source:MGI Symbol;Acc:MGI:2681166]	1.41519	2.46851	0.223361	-2.56827	-2.7446
Tcstv3	13	120317567	120318076	+	ENSMUSG00000095821	2-cell-stage, variable group, member 3 [Source:MGI Symbol;Acc:MGI:2675349]	-1.6439	3.26674	0.401776	-1.59591	-2.44029
Slc39a14	14	70303469	70351425	-	ENSMUSG00000022094	solute carrier family 39 (zinc transporter), member 14 [Source:MGI Symbol;Acc:MGI:2384851]	-0.109194	-3.96252	1.89849	1.51926	1.61991
Rpl39l	16	10170226	10174911	+	ENSMUSG00000039209	ribosomal protein L39-like [Source:MGI Symbol;Acc:MGI:1915422]	2.71162	4.04001	6.78854	6.78002	6.74103
Ercc4	16	13109684	13150617	+	ENSMUSG00000022545	excision repair cross-complementing rodent repair deficiency, complementation group 4 [Source:MGI Symbol;Acc:MGI:1354163]	3.15626	3.0788	3.60296	-0.577985	3.64944
Jam2	16	84774123	84825928	+	ENSMUSG00000053062	junction adhesion molecule 2 [Source:MGI Symbol;Acc:MGI:1933820]	3.32461	4.76291	0.53393	0.159004	-2.33812
Dazl	17	50279394	50293599	-	ENSMUSG00000010592	deleted in azoospermia-like [Source:MGI Symbol;Acc:MGI:1342328]	10.106	9.41002	4.88852	2.29203	-4.11308
AC140240.1	18	3471630	3474315	+	ENSMUSG00000096528	Putative uncharacterized protein [Source:UniProtKB/TrEMBL;Acc:Q3TL09]	2.35548	0.406833	10.0851	11.2653	11.1809
Dpysl3	18	43320979	43438286	-	ENSMUSG00000024501	dihydropyrimidinase-like 3 [Source:MGI Symbol;Acc:MGI:1349762]	7.71381	8.45324	4.22528	-0.837934	-4.11308
Pmaip1	18	66458604	66465550	+	ENSMUSG00000024521	phorbol-12-myristate-13-acetate-induced protein 1 [Source:MGI Symbol;Acc:MGI:1930146]	-4.12863	-3.50052	-4.62389	-2.21542	-2.39843
Fbxo15	18	84935158	84981376	+	ENSMUSG00000034391	F-box protein 15 [Source:MGI Symbol;Acc:MGI:1354755]	3.80635	4.47348	10.4955	11.1761	11.2124
Ankrd22	19	34122549	34166053	-	ENSMUSG00000056078	lipase, family member M [Source:MGI Symbol;Acc:MGI:1926003]	-3.27479	3.6213	5.88194	2.62888	0.212415
Myof	19	37899036	38043577	-	ENSMUSG00000048612	myoferlin [Source:MGI Symbol;Acc:MGI:1919192]	-3.66861	-1.08665	-4.62389	-4.30524	-4.11308
Tbc1d12	19	38836579	38919923	+	ENSMUSG00000048720	TBC1D12: TBC1 domain family, member 12 [Source:MGI Symbol;Acc:MGI:2384803]	-2.60948	-4.20236	-1.12736	-4.30524	-2.45212
Marveld1	19	42147400	42151695	+	ENSMUSG00000044345	MARVEL (membrane-associating) domain containing 1 [Source:MGI Symbol;Acc:MGI:2147570]	-5.35535	-4.99036	1.85241	-4.30524	-2.37974
Drr1	X	15922304	15939249	-	ENSMUSG00000086048	developmentally regulated repeat element-containing transcript 1 [Source:MGI Symbol;Acc:MGI:1298401]	-1.44366	5.0949	6.22617	3.12567	2.35155
Lonrf3	X	36328353	36362341	+	ENSMUSG00000016239	LON peptidase N-terminal domain and ring finger 3 [Source:MGI Symbol;Acc:MGI:1921615]	1.60545	3.45246	4.92864	-1.79429	-2.96022
Rhox5	X	37804851	37808764	+	ENSMUSG00000095180	reproductive homeobox 5 [Source:MGI Symbol;Acc:MGI:97538]	-5.35535	-4.99036	-2.55746	-4.30524	-3.42884
Usp26	X	51753959	51801233	-	ENSMUSG00000055780	ubiquitin specific peptidase 26 [Source:MGI Symbol;Acc:MGI:1933247]	0.0936184	2.51089	-2.38648	-4.30524	-4.11308
Prps1	X	140456613	140476140	+	ENSMUSG00000031432	phosphoribosyl pyrophosphate synthetase 1 [Source:MGI Symbol;Acc:MGI:97775]	-0.139485	3.06699	9.77716	9.53	9.15851

## Sheet: Xue et al.
Probe	Chromosome	Start	End	Strand	ID	Description	Oocyte	Pronuclei	2 cell	4 cell	8 cell	morula
Gm5698	1	30976950	30978965	-	ENSMUSG00000086151	predicted gene 5698 [Source:MGI Symbol;Acc:MGI:3649020]	-4.75544	-4.36028	0.775384	-2.1861	-4.08116	-0.883211
Mreg	1	72159233	72212307	-	ENSMUSG00000039395	melanoregulin [Source:MGI Symbol;Acc:MGI:2151839]	2.10527	1.20778	6.87227	5.77415	6.13866	4.72134
Igfbp2	1	72824503	72852474	+	ENSMUSG00000039323	insulin-like growth factor binding protein 2 [Source:MGI Symbol;Acc:MGI:96437]	-5.30937	-5.29816	-2.00071	-1.40599	-3.71759	-1.39302
Gm6189	1	80383104	80385188	-	ENSMUSG00000090637	predicted gene 6189 [Source:MGI Symbol;Acc:MGI:3643154]	3.1446	0.234011	1.40132	1.1031	1.86578	0.49706
A530040E14Rik	1	85105946	85114035	+	ENSMUSG00000052477	RIKEN cDNA C130026I21 gene [Source:MGI Symbol;Acc:MGI:3612702]	7.18982	7.11331	12.1096	10.7194	8.22578	6.43134
Sp110	1	85576899	85598817	-	ENSMUSG00000094127	No description	5.22193	6.79509	9.51979	9.92703	9.68251	8.78898
Alppl2	1	87086690	87089928	-	ENSMUSG00000026246	alkaline phosphatase, placental-like 2 [Source:MGI Symbol;Acc:MGI:108009]	2.43767	2.00983	9.48456	10.6057	9.80295	12.6934
Cacna1s	1	136052750	136119822	+	ENSMUSG00000026407	calcium channel, voltage-dependent, L type, alpha 1S subunit [Source:MGI Symbol;Acc:MGI:88294]	-5.30937	-5.33167	-5.29524	-5.18098	-5.01005	-5.31921
Glrx2	1	143739029	143749676	+	ENSMUSG00000018196	glutaredoxin 2 (thioltransferase) [Source:MGI Symbol;Acc:MGI:1916617]	-2.49292	-3.97069	2.30877	3.25299	3.35524	3.40167
Gm20631	1	150625265	150783499	+	ENSMUSG00000066842	hemicentin 1 [Source:MGI Symbol;Acc:MGI:2685047]	-0.297156	-0.138437	8.48401	5.85961	3.72042	2.34877
Ddr2	1	169972308	170110501	-	ENSMUSG00000026674	discoidin domain receptor family, member 2 [Source:MGI Symbol;Acc:MGI:1345277]	3.20863	3.49107	4.52631	3.39936	3.53952	4.80036
Dhtkd1	2	5896115	5942792	-	ENSMUSG00000085818	predicted gene 13267 [Source:MGI Symbol;Acc:MGI:3652179]	3.0389	3.52388	11.1116	8.8423	7.02723	4.60443
Rxra	2	27676440	27762957	+	ENSMUSG00000015846	retinoid X receptor alpha [Source:MGI Symbol;Acc:MGI:98214]	1.98927	1.06105	3.52809	3.56806	6.47091	5.46628
Cwc22	2	77881159	77946375	-	ENSMUSG00000087353	predicted gene 13727 [Source:MGI Symbol;Acc:MGI:3705322]	6.9822	5.42555	6.24605	6.86777	6.45131	4.90354
Gm13698	2	83955693	83958185	+	ENSMUSG00000094125	predicted gene 13698 [Source:MGI Symbol;Acc:MGI:3702072]	-5.30937	-5.2506	1.677	-1.26182	-0.751182	-3.94688
Gm13693	2	83961503	83963995	+	ENSMUSG00000094336	predicted gene 13693 [Source:MGI Symbol;Acc:MGI:3702055]	-5.30937	-5.33167	-1.32935	-3.09399	-1.10915	-5.31921
Gm13695	2	83967313	83969805	+	ENSMUSG00000096729	predicted gene 13695 [Source:MGI Symbol;Acc:MGI:3702066]	-4.57188	-5.33167	-1.76287	-3.08841	-0.608093	-5.31921
Gm13696	2	83973123	83975615	+	ENSMUSG00000096484	predicted gene 13696 [Source:MGI Symbol;Acc:MGI:3702068]	-5.30937	-5.33167	-1.68618	-2.0231	-1.27998	-5.31921
Clp1	2	84722104	84727350	-	ENSMUSG00000027079	CLP1, cleavage and polyadenylation factor I subunit, homolog (S. cerevisiae) [Source:MGI Symbol;Acc:MGI:2138968]	-0.115682	-5.27693	5.7056	4.73322	5.59438	5.41425
Pramel7	2	87489087	87497093	-	ENSMUSG00000025839	preferentially expressed antigen in melanoma like 7 [Source:MGI Symbol;Acc:MGI:2156391]	-2.97004	-4.55478	7.84622	8.59096	8.33238	7.26843
Gm10800	2	98666547	98667301	-	ENSMUSG00000075014	predicted gene 10800 [Source:MGI Symbol;Acc:MGI:3641657]	-4.97076	-3.73431	2.0216	-1.21484	0.292982	-3.33186
Sord	2	122234749	122265340	+	ENSMUSG00000027227	sorbitol dehydrogenase [Source:MGI Symbol;Acc:MGI:98266]	1.22883	-0.550113	8.32598	9.47163	9.97715	9.63956
AU019990	2	132598195	132653068	+	ENSMUSG00000074783	expressed sequence AU019990 [Source:MGI Symbol;Acc:MGI:3034641]	2.72475	1.80831	5.79775	3.68603	2.35313	1.65948
Arhgef26	3	62338344	62462221	+	ENSMUSG00000036885	Rho guanine nucleotide exchange factor (GEF) 26 [Source:MGI Symbol;Acc:MGI:1918053]	2.97705	1.81653	0.443616	-0.370324	2.06194	3.803
Tdpoz4	3	93796398	93797510	+	ENSMUSG00000060256	TD and POZ domain containing 4 [Source:MGI Symbol;Acc:MGI:3027904]	-5.30937	-5.33167	-1.50776	-1.60956	-2.86028	-3.99684
Gm10696	3	94174412	94178193	-	ENSMUSG00000074424	predicted gene 10696 [Source:MGI Symbol;Acc:MGI:3702972]	-0.721093	-1.73365	5.88984	4.1666	3.33691	2.38962
Gm5286	3	94196714	94199802	+	ENSMUSG00000090268	predicted gene 5286 [Source:MGI Symbol;Acc:MGI:3644284]	3.39318	3.67762	4.02908	2.98894	1.74485	2.52466
Gm4778	3	94264036	94266784	+	ENSMUSG00000089696	predicted gene 4778 [Source:MGI Symbol;Acc:MGI:3643869]	-5.30937	-4.92215	-0.223396	-5.18098	-5.01005	-5.31921
Ddit4l	3	137621612	137628333	+	ENSMUSG00000046818	DNA-damage-inducible transcript 4-like [Source:MGI Symbol;Acc:MGI:1920534]	-2.65157	-4.30742	4.10099	3.43905	0.938082	2.76106
Lphn2	3	148815586	148989316	-	ENSMUSG00000028184	latrophilin 2 [Source:MGI Symbol;Acc:MGI:2139714]	2.83436	0.592982	-5.29524	-5.18098	-5.01005	-3.78434
Aqp3	4	41092722	41098183	-	ENSMUSG00000028435	aquaporin 3 [Source:MGI Symbol;Acc:MGI:1333777]	-5.30937	-5.24735	-2.36774	2.01613	3.51616	4.77187
Gm11487	4	73401032	73405072	-	ENSMUSG00000066137	predicted gene 11487 [Source:MGI Symbol;Acc:MGI:3650704]	4.48355	3.91922	3.96163	-0.819457	-3.42444	-5.00894
Gm11237	4	73607881	73657291	+	ENSMUSG00000095935	predicted gene 11237 [Source:MGI Symbol;Acc:MGI:3702292]	-1.11052	-2.92589	-0.584535	-4.54838	-3.91297	-5.31921
Gm11238	4	73622984	73627027	+	ENSMUSG00000095935	predicted gene 11237 [Source:MGI Symbol;Acc:MGI:3702292]	4.66217	4.08591	4.02336	-3.24984	-3.24305	-5.31921
Gm11236	4	73638121	73642161	+	ENSMUSG00000095935	predicted gene 11237 [Source:MGI Symbol;Acc:MGI:3702292]	-1.38229	-3.03026	-0.305029	-4.50703	-5.01005	-5.31921
Gm11239	4	73668354	73672396	+	ENSMUSG00000095048	predicted gene 11239 [Source:MGI Symbol;Acc:MGI:3702319]	-1.32492	-2.87321	-0.829465	-4.81148	-4.01715	-5.31921
Bnc2	4	84275095	84675275	-	ENSMUSG00000028487	basonuclin 2 [Source:MGI Symbol;Acc:MGI:2443805]	5.38732	5.58745	1.77274	-2.23168	-2.7638	-4.29768
Zfp352	4	90218820	90225702	+	ENSMUSG00000070902	zinc finger protein 352 [Source:MGI Symbol;Acc:MGI:2387418]	-4.79736	-4.93355	5.13935	-2.92513	-2.09893	-3.23268
Ak4	4	101419277	101466995	+	ENSMUSG00000028527	adenylate kinase 4 [Source:MGI Symbol;Acc:MGI:87979]	7.5094	6.978	3.60113	6.10074	7.53909	8.61931
B020004J07Rik	4	101834969	101844023	-	ENSMUSG00000035201	RIKEN cDNA B020004J07 gene [Source:MGI Symbol;Acc:MGI:3588238]	-4.57135	-4.62133	6.08248	3.18097	2.72688	2.15439
Gm12800	4	101909121	101911908	+	ENSMUSG00000037028	predicted gene 12800 [Source:MGI Symbol;Acc:MGI:3652120]	-3.95375	-5.21732	-3.71587	-5.18098	-5.01005	-4.70793
Gm12794	4	101940407	101943183	+	ENSMUSG00000070890	predicted gene 12794 [Source:MGI Symbol;Acc:MGI:3795847]	-4.05987	-5.32841	-4.42884	-5.18098	-5.01005	-5.31921
Zcchc17	4	130315385	130359943	-	ENSMUSG00000028773	fatty acid binding protein 3, muscle and heart [Source:MGI Symbol;Acc:MGI:95476]	5.49447	5.94726	5.34418	4.54225	5.25401	5.58682
Wdtc1	4	133292459	133353481	-	ENSMUSG00000037622	WD and tetratricopeptide repeats 1 [Source:MGI Symbol;Acc:MGI:2685541]	5.13478	6.80706	6.21667	5.88951	6.45177	7.0996
Id3	4	136143497	136145755	+	ENSMUSG00000007872	inhibitor of DNA binding 3 [Source:MGI Symbol;Acc:MGI:96398]	1.69581	-1.6606	-0.225537	3.96929	4.82697	8.15877
BC080695	4	143551700	143573798	+	ENSMUSG00000070618	cDNA sequence BC080695 [Source:MGI Symbol;Acc:MGI:3525148]	-5.30937	-4.84357	-0.953606	-3.26455	-5.01005	-4.53408
Gm13078	4	143719455	143729158	+	ENSMUSG00000046435	predicted gene 13078 [Source:MGI Symbol;Acc:MGI:3650231]	-5.30937	-3.91103	-0.842471	0.592766	2.72889	1.72323
Gm13109	4	143948580	143951016	-	ENSMUSG00000078511	predicted gene 13109 [Source:MGI Symbol;Acc:MGI:3649968]	-3.48276	-5.33167	2.44119	0.875227	-3.17942	-1.24558
Gm13119	4	144357942	144364419	+	ENSMUSG00000070619	predicted gene 13119 [Source:MGI Symbol;Acc:MGI:3651680]	-4.75544	-5.33167	3.50276	2.47536	-1.20459	-1.89254
Gm16211	4	147668518	147670854	-	ENSMUSG00000086130	predicted gene 16211 [Source:MGI Symbol;Acc:MGI:3802078]	5.33015	9.69878	9.71573	5.91428	5.56021	1.82743
AC239617.1	5	15516489	15656679	+	ENSMUSG00000094230	No description	-5.30937	-5.33167	0.936775	-4.9385	-5.01005	-2.11293
Lphn3	5	81020138	81825133	+	ENSMUSG00000037605	latrophilin 3 [Source:MGI Symbol;Acc:MGI:2441950]	1.18679	-2.80019	-4.91204	-2.01624	-2.2718	-5.00894
Gm16429	5	93925078	93927872	-	ENSMUSG00000096230	predicted gene 16429 [Source:MGI Symbol;Acc:MGI:3704105]	-1.4205	-4.28648	-0.504863	0.452973	-3.72574	-1.06847
BC061212	5	94066151	94070545	-	ENSMUSG00000072822	cDNA sequence BC061212 [Source:MGI Symbol;Acc:MGI:2681870]	-4.18354	-5.33167	-3.82365	0.157975	-5.01005	-2.3404
Gm6351	5	94076385	94080997	+	ENSMUSG00000072821	predicted gene 6351 [Source:MGI Symbol;Acc:MGI:3647817]	-0.529727	-0.480519	1.42541	0.520175	0.173546	-0.349472
A430089I19Rik	5	94302519	94306796	-	ENSMUSG00000094560	RIKEN cDNA A430089I19 gene [Source:MGI Symbol;Acc:MGI:2683305]	-4.29237	-5.29816	-2.3405	-1.37893	-5.01005	-3.97985
Gm6502	5	94314469	94316977	+	ENSMUSG00000095718	predicted gene 6502 [Source:MGI Symbol;Acc:MGI:3779601]	-2.88196	-4.34316	-1.00569	-4.25156	-3.08418	-4.46279
Gm7682	5	94445818	94448551	+	ENSMUSG00000074011	predicted gene 7682 [Source:MGI Symbol;Acc:MGI:3779756]	-5.30937	-5.29491	-3.25867	-3.42621	-1.92996	-5.31921
Gm6509	5	94624013	94626521	+	ENSMUSG00000094195	predicted gene 6509 [Source:MGI Symbol;Acc:MGI:3779602]	-5.30937	-5.33167	-3.43134	-5.18098	-3.30619	-4.82924
Gm7647	5	94962962	94965472	+	ENSMUSG00000073510	predicted gene 7647 [Source:MGI Symbol;Acc:MGI:3779753]	-5.30937	-5.33167	-3.47458	-5.18098	-5.01005	-4.82924
Gm7942	5	95106938	95111158	+	ENSMUSG00000092166	predicted gene 7942 [Source:MGI Symbol;Acc:MGI:3646599]	-3.44154	-4.3565	-2.40117	-3.64767	-1.90352	-5.07861
Tbx3	5	119670669	119684724	+	ENSMUSG00000087516	predicted gene 2301 [Source:MGI Symbol;Acc:MGI:3780472]	3.26831	-0.456976	3.10672	5.74949	7.52664	6.55086
AC122464.1	6	23157986	23160061	-	ENSMUSG00000094300	No description	1.94733	1.91237	2.74866	-2.5855	0.67945	-3.59432
AC122464.2	6	23165338	23167413	-	ENSMUSG00000096702	No description	-4.57135	-5.2506	-1.0149	-4.78058	-2.85799	-5.31921
Gm4782	6	50608637	50610709	+	ENSMUSG00000092012	predicted gene 4782 [Source:MGI Symbol;Acc:MGI:3646036]	-0.602655	-0.826406	-2.8359	-4.59484	-1.96277	-5.31921
Gm8038	6	50619822	50621885	-	ENSMUSG00000091981	predicted gene 8038 [Source:MGI Symbol;Acc:MGI:3644148]	-2.26404	-3.35095	-2.08882	-4.88076	-2.15827	-5.31921
Rpia	6	70765720	70792232	-	ENSMUSG00000053604	ribose 5-phosphate isomerase A [Source:MGI Symbol;Acc:MGI:103254]	3.82515	2.72911	11.9245	10.2404	7.32918	5.13345
Thnsl2	6	71128166	71144346	-	ENSMUSG00000054474	threonine synthase-like 2 (bacterial) [Source:MGI Symbol;Acc:MGI:3041254]	-5.30937	-5.33167	-5.29524	-5.18098	-5.01005	-5.31921
AC153998.1	6	78215878	78217113	+	ENSMUSG00000095908	No description	-5.30937	-5.33167	-2.01902	-1.62119	-0.221216	-3.18557
Paip2b	6	83805401	83831741	-	ENSMUSG00000045896	poly(A) binding protein interacting protein 2B [Source:MGI Symbol;Acc:MGI:2386865]	7.06094	8.44682	8.21553	7.75572	7.14232	6.47127
Trh	6	92242061	92244650	-	ENSMUSG00000005892	thyrotropin releasing hormone [Source:MGI Symbol;Acc:MGI:98823]	-2.94001	-3.29588	-4.16996	-5.18098	-5.01005	-5.18473
Foxp1	6	98925338	99522721	-	ENSMUSG00000030067	forkhead box P1 [Source:MGI Symbol;Acc:MGI:1914004]	3.03073	2.62501	-0.213572	-5.18098	-5.01005	-2.05054
Gm8994	6	136328543	136329778	+	ENSMUSG00000094973	predicted gene 8994 [Source:MGI Symbol;Acc:MGI:3644226]	-5.30937	-5.33167	-1.88036	-1.59327	0.25046	-4.32713
Zscan4b	7	10900740	10905050	-	ENSMUSG00000095339	zinc finger and SCAN domain containing 4B [Source:MGI Symbol;Acc:MGI:3645447]	0.484726	1.85256	6.17746	1.9839	-1.55847	-1.51063
Zscan4c	7	11005722	11010547	+	ENSMUSG00000054272	zinc finger and SCAN domain containing 4C [Source:MGI Symbol;Acc:MGI:2685243]	-0.605285	1.00099	6.14152	1.94772	-1.76871	-1.85237
Zscan4d	7	11161374	11166182	-	ENSMUSG00000090714	zinc finger and SCAN domain containing 4D [Source:MGI Symbol;Acc:MGI:3645954]	-2.94371	-0.597593	4.2016	-0.557637	-3.71759	-4.74988
Zscan4e	7	11306378	11310682	-	ENSMUSG00000095936	zinc finger and SCAN domain containing 4E [Source:MGI Symbol;Acc:MGI:3643613]	-4.97076	-5.22459	0.877062	-2.86696	-4.31422	-5.31921
Zscan4f	7	11397915	11402741	+	ENSMUSG00000070828	zinc finger and SCAN domain containing 4F [Source:MGI Symbol;Acc:MGI:3708485]	-3.55285	-3.67538	4.48273	0.99832	-3.39188	-4.15837
Lgals4	7	28833975	28841703	+	ENSMUSG00000053964	lectin, galactose binding, soluble 4 [Source:MGI Symbol;Acc:MGI:107536]	-5.30937	-5.33167	-3.63655	-2.54383	-3.57529	1.72838
Gm5590	7	39445830	39446174	-	ENSMUSG00000046372	predicted gene 5590 [Source:MGI Symbol;Acc:MGI:3645451]	-5.30937	-4.96254	4.64976	3.05255	3.12725	2.76243
5730590G19Rik	7	79660196	79698134	+	ENSMUSG00000046591	RIKEN cDNA 5730590G19 gene [Source:MGI Symbol;Acc:MGI:1924261]	6.70217	7.53264	7.08641	5.90534	6.39027	6.0025
Dub2a	7	103249737	103252505	-	ENSMUSG00000057321	deubiquitinating enzyme 2a [Source:MGI Symbol;Acc:MGI:3051372]	-5.30937	-4.10004	0.784974	-3.8508	-3.71759	-5.00894
Usp17l5	7	103415072	103419880	+	ENSMUSG00000058976	ubiquitin specific peptidase 17-like 5 [Source:MGI Symbol;Acc:MGI:107698]	-5.30937	-3.96796	2.88317	-4.78058	-3.62452	-4.1176
Dub3	7	104768160	104777470	-	ENSMUSG00000043073	deubiquitinating enzyme 3 [Source:MGI Symbol;Acc:MGI:107697]	-5.30937	-4.72345	-3.24626	-5.18098	-5.01005	-5.31921
Dub1a	7	104840257	104842603	-	ENSMUSG00000062369	deubiquitinating enzyme 1a [Source:MGI Symbol;Acc:MGI:3051498]	-5.30937	-4.72221	3.18581	-3.53777	-4.08116	-2.16963
Dub1	7	104857009	104862667	+	ENSMUSG00000054568	deubiquitinating enzyme 1 [Source:MGI Symbol;Acc:MGI:107699]	-5.30937	-5.33167	-3.71568	-5.02881	-5.01005	-5.31921
Ric3	7	109034312	109083331	-	ENSMUSG00000031028	tubby candidate gene [Source:MGI Symbol;Acc:MGI:2651573]	2.90859	-0.195962	2.34668	-1.50494	-2.37763	0.794978
Col4a1	8	11198423	11312826	-	ENSMUSG00000085573	predicted gene 15418 [Source:MGI Symbol;Acc:MGI:3705275]	1.01048	-1.50229	-5.29524	-5.18098	-5.01005	2.62465
Col4a2	8	11312805	11449287	+	ENSMUSG00000031502	collagen, type IV, alpha 1 [Source:MGI Symbol;Acc:MGI:88454]	-4.45874	0.141545	-5.29524	-5.18098	-1.01374	3.73882
AC127374.1	8	31737054	31739763	-	ENSMUSG00000093862	No description	-5.30937	-5.02529	3.64739	-0.682305	-3.45963	-5.31921
Zfp353	8	42081460	42083109	-	ENSMUSG00000095057	zinc finger protein 353 [Source:MGI Symbol;Acc:MGI:2387419]	-5.30937	-5.27693	-0.241448	-5.18098	-5.01005	-5.31921
Inpp4b	8	81342556	82125036	+	ENSMUSG00000037940	inositol polyphosphate-4-phosphatase, type II [Source:MGI Symbol;Acc:MGI:2158925]	-5.30937	-3.66492	-5.29524	-5.18098	-5.01005	-5.31921
Neto2	8	85636588	85690973	-	ENSMUSG00000036902	neuropilin (NRP) and tolloid (TLL)-like 2 [Source:MGI Symbol;Acc:MGI:1921763]	2.97224	1.62013	6.39935	3.39541	4.94937	3.22252
Ubtfl1	9	18404418	18411502	+	ENSMUSG00000074502	upstream binding transcription factor, RNA polymerase I-like 1 [Source:MGI Symbol;Acc:MGI:3588290]	-5.30937	-5.29816	7.82228	6.86014	5.99758	3.48829
Zfp560	9	20345136	20385177	-	ENSMUSG00000045519	zinc finger protein 560 [Source:MGI Symbol;Acc:MGI:1915280]	4.89478	4.85073	2.33603	-5.18098	-1.88416	-0.30423
Tagln	9	45929628	45936058	-	ENSMUSG00000035382	proprotein convertase subtilisin/kexin type 7 [Source:MGI Symbol;Acc:MGI:107421]	-1.45443	-4.54787	-1.70004	-0.37045	0.62063	0.308238
Spesp1	9	62270729	62282179	-	ENSMUSG00000046846	sperm equatorial segment protein 1 [Source:MGI Symbol;Acc:MGI:1913962]	-5.30937	-5.33167	2.94376	-1.5069	-2.67287	-3.16034
Prtg	9	72807274	72917291	+	ENSMUSG00000036030	protogenin homolog (Gallus gallus) [Source:MGI Symbol;Acc:MGI:2444710]	-0.131293	-5.33167	0.390574	-5.18098	-5.01005	-5.31921
Trim43c	9	88581036	88588819	+	ENSMUSG00000090693	tripartite motif-containing 43C [Source:MGI Symbol;Acc:MGI:3647365]	1.4192	0.0132144	9.29613	10.7515	11.0421	10.4895
Arih2	9	108602942	108649380	-	ENSMUSG00000064145	ariadne homolog 2 (Drosophila) [Source:MGI Symbol;Acc:MGI:1344361]	-0.328722	0.0861347	7.59001	8.41832	9.02739	9.00216
Enpp3	10	24773814	24836195	-	ENSMUSG00000019989	ectonucleotide pyrophosphatase/phosphodiesterase 3 [Source:MGI Symbol;Acc:MGI:2143702]	-1.95726	-4.28208	0.967051	5.04518	3.24211	3.84968
Popdc3	10	45178098	45318452	+	ENSMUSG00000019848	popeye domain containing 3 [Source:MGI Symbol;Acc:MGI:1930153]	-1.44952	-0.222504	6.15848	4.11485	2.16378	1.66868
AW822073	10	58222299	58225706	-	ENSMUSG00000058537	expressed sequence AW822073 [Source:MGI Symbol;Acc:MGI:3034577]	3.63299	2.95795	-5.02766	-2.47084	-5.01005	-5.31921
Gm20625	10	61038229	61042811	-	ENSMUSG00000093489	predicted gene 20625 [Source:MGI Symbol;Acc:MGI:5313072]	0.917995	0.2746	10.8594	8.27555	5.64353	4.74101
Mfsd12	10	81357491	81366225	+	ENSMUSG00000034854	major facilitator superfamily domain containing 12 [Source:MGI Symbol;Acc:MGI:3604804]	1.02001	-3.62116	3.01078	1.23724	2.27657	3.19355
Socs2	10	95385362	95417180	-	ENSMUSG00000020027	suppressor of cytokine signaling 2 [Source:MGI Symbol;Acc:MGI:1201787]	-3.62635	-4.17092	2.87628	5.17907	0.860416	1.21826
Gm16239	10	99179184	99184610	-	ENSMUSG00000019952	POC1 centriolar protein homolog B (Chlamydomonas) [Source:MGI Symbol;Acc:MGI:1918511]	-2.04145	-4.11066	5.22977	3.00954	1.90102	-0.429811
AC164627.1	10	100306571	100307185	-	ENSMUSG00000093795	No description	-2.71863	-2.61727	-0.723953	-1.90841	-4.01715	-2.86599
Gm4312	10	100335676	100336591	+	ENSMUSG00000094314	predicted gene 4312 [Source:MGI Symbol;Acc:MGI:3782493]	-3.5378	-2.80717	-3.24369	-4.21228	-5.01005	-4.95438
Gm4302	10	100340836	100341762	+	ENSMUSG00000091101	predicted gene 4302 [Source:MGI Symbol;Acc:MGI:3782482]	-5.30937	-4.14795	-3.04978	-4.88076	-5.01005	-4.32015
Gm4303	10	100345990	100346859	+	ENSMUSG00000094228	predicted gene 4303 [Source:MGI Symbol;Acc:MGI:3782483]	-5.30937	-5.27693	-4.00639	-5.18098	-5.01005	-5.31921
Gm4305	10	100351111	100351980	+	ENSMUSG00000095161	predicted gene 4305 [Source:MGI Symbol;Acc:MGI:3782485]	-5.30937	-5.32841	-4.3072	-5.18098	-5.01005	-5.31921
Gm4307	10	100361338	100362247	+	ENSMUSG00000096744	predicted gene 4307 [Source:MGI Symbol;Acc:MGI:3782487]	-4.97076	-5.11124	-3.857	-5.18098	-5.01005	-5.31921
Gm4301	10	100366499	100367412	+	ENSMUSG00000095673	predicted gene 4301 [Source:MGI Symbol;Acc:MGI:3782481]	-4.75544	-5.14049	-3.74795	-5.18098	-5.01005	-5.31921
Gm4301	10	100381670	100382539	-	ENSMUSG00000096640	predicted gene 4301 [Source:MGI Symbol;Acc:MGI:3782481]	-5.30937	-4.95365	-4.07333	-5.18098	-5.01005	-5.31921
Gm6763	10	104144317	104153674	+	ENSMUSG00000091779	predicted gene 6763 [Source:MGI Symbol;Acc:MGI:3643573]	-4.57188	-5.11333	0.0249534	-1.95935	-2.1342	-2.12098
Gm8766	10	104178378	104179172	+	ENSMUSG00000094144	predicted gene 8766 [Source:MGI Symbol;Acc:MGI:3643661]	-5.30937	-5.33167	-2.71138	-4.68189	-3.50576	-4.61379
Gm8766	10	104186887	104187681	+	ENSMUSG00000095022	predicted gene 8766 [Source:MGI Symbol;Acc:MGI:3643661]	-5.30937	-5.33167	-3.06981	-4.49217	-5.01005	-4.46279
Gm4340	10	104195397	104196203	+	ENSMUSG00000090854	predicted gene 4340 [Source:MGI Symbol;Acc:MGI:3782524]	-5.30937	-5.33167	-2.51109	-4.57833	-5.01005	-4.61379
Os9	10	127094259	127121160	-	ENSMUSG00000040462	amplified in osteosarcoma [Source:MGI Symbol;Acc:MGI:1924301]	3.39482	5.27775	2.03352	-2.59353	0.570194	2.20066
Rdh1	10	127759721	127768297	+	ENSMUSG00000089789	retinol dehydrogenase 1 (all trans) [Source:MGI Symbol;Acc:MGI:1195275]	-5.30937	-5.0646	-2.19648	-2.51943	-2.4004	-0.603698
Rps26	10	128624530	128626506	-	ENSMUSG00000025362	ribosomal protein S26 [Source:MGI Symbol;Acc:MGI:1351628]	1.54135	2.37194	8.09789	8.9139	8.99634	9.66627
C1d	11	17257579	17269176	+	ENSMUSG00000000581	C1D nuclear receptor co-repressor [Source:MGI Symbol;Acc:MGI:1927354]	-0.817072	-1.52208	7.86968	7.7298	7.2501	6.63573
Gm12114	11	33068551	33080521	+	ENSMUSG00000087318	predicted gene 12114 [Source:MGI Symbol;Acc:MGI:3649344]	-1.90674	-3.315	5.73648	3.66971	2.3854	0.255141
Gabra1	11	42130939	42182930	-	ENSMUSG00000010803	gamma-aminobutyric acid (GABA) A receptor, subunit alpha 1 [Source:MGI Symbol;Acc:MGI:95613]	-5.30937	-5.33167	-5.29524	-5.18098	-5.01005	-5.31921
P4ha2	11	54100095	54131665	+	ENSMUSG00000018906	procollagen-proline, 2-oxoglutarate 4-dioxygenase (proline 4-hydroxylase), alpha II polypeptide [Source:MGI Symbol;Acc:MGI:894286]	2.80709	-2.3321	3.30695	3.35218	3.67838	5.87157
Tmem92	11	94777217	94782703	-	ENSMUSG00000075610	transmembrane protein 92 [Source:MGI Symbol;Acc:MGI:3034723]	-5.30937	-0.366724	5.8241	4.10982	2.95372	3.00614
Calcoco2	11	96099326	96111964	-	ENSMUSG00000006056	calcium binding and coiled-coil domain 2 [Source:MGI Symbol;Acc:MGI:1343177]	2.1135	1.33707	7.12355	9.45292	10.5158	11.5334
Gm11640	11	105434445	105435412	+	ENSMUSG00000078627	membrane-associated ring finger (C3HC4) 10 [Source:MGI Symbol;Acc:MGI:2443469]	-4.79736	-5.30242	0.781152	-0.521476	0.0453593	-3.41918
Tex19.1	11	121146143	121148319	+	ENSMUSG00000039329	testis expressed gene 19.1 [Source:MGI Symbol;Acc:MGI:1920929]	6.54969	5.92704	4.70872	4.47103	4.77443	7.14462
Hexdc	11	121204433	121222655	+	ENSMUSG00000025169	RIKEN cDNA 1110031I02 gene [Source:MGI Symbol;Acc:MGI:1913429]	7.00415	12.2005	11.3286	8.134	7.21597	4.34325
Coch	12	51593341	51605773	+	ENSMUSG00000020953	coagulation factor C homolog (Limulus polyphemus) [Source:MGI Symbol;Acc:MGI:1278313]	-5.30937	-5.33167	-5.29524	-2.66332	-5.01005	-5.31921
Rpl10l	12	66283381	66284401	-	ENSMUSG00000060499	ribosomal protein L10-like [Source:MGI Symbol;Acc:MGI:3647985]	-2.5085	-4.12022	6.07732	5.86226	4.87043	4.61861
Arg2	12	79130777	79156301	+	ENSMUSG00000021125	arginase type II [Source:MGI Symbol;Acc:MGI:1330806]	1.86787	6.97207	2.90474	2.31725	0.0317847	2.58244
Gm8300	12	87514316	87518253	+	ENSMUSG00000079034	predicted gene 8300 [Source:MGI Symbol;Acc:MGI:3643794]	-4.97076	-4.22144	6.74195	4.065	3.43325	2.93834
Gm4027	12	87618909	87622143	+	ENSMUSG00000092019	predicted gene 4027 [Source:MGI Symbol;Acc:MGI:3782201]	-5.30937	-5.30242	4.6367	2.15881	0.953791	-0.568609
AC211878.1	12	87772425	87775755	-	ENSMUSG00000095724	No description	-5.30937	-5.33167	3.54167	1.49971	0.587812	-4.6004
BB287469	12	87816577	87820676	+	ENSMUSG00000079031	expressed sequence BB287469 [Source:MGI Symbol;Acc:MGI:3034635]	-5.30937	-5.33167	2.88261	0.675502	-2.0409	-3.68292
Gm5662	12	87874072	87877859	+	ENSMUSG00000072905	predicted gene 5662 [Source:MGI Symbol;Acc:MGI:3648257]	-5.30937	-5.28734	5.01324	2.43285	0.587118	-0.765389
Gm2022	12	87892834	87896722	+	ENSMUSG00000071217	predicted pseudogene 2022 [Source:MGI Symbol;Acc:MGI:3780191]	-5.30937	-4.69526	2.59889	-1.01753	-0.749394	-3.83876
CT954323.2	12	87919423	87919857	-	ENSMUSG00000096619	No description	-5.30937	-5.32841	-0.754525	-0.771735	-1.00579	-5.02405
Gm2046	12	87973528	87980224	+	ENSMUSG00000079030	predicted gene 2046 [Source:MGI Symbol;Acc:MGI:3780214]	-5.30937	-5.33167	-0.390155	-1.27484	-2.55318	-5.31921
Gm2016	12	88270640	88274500	-	ENSMUSG00000079029	predicted gene 2016 [Source:MGI Symbol;Acc:MGI:3780185]	-5.30937	-5.33167	3.43597	0.992554	-2.08711	-3.46133
CT485612.1	12	88321047	88321481	-	ENSMUSG00000093847	No description	-5.30937	-4.76575	-0.131339	-0.126707	0.954257	-1.99854
Meg3	12	109541001	109571726	+	ENSMUSG00000021268	maternally expressed 3 [Source:MGI Symbol;Acc:MGI:1202886]	3.98288	1.64736	-4.62486	-5.18098	-5.01005	-0.590124
Abcb5	12	118867824	118966421	-	ENSMUSG00000072791	ATP-binding cassette, sub-family B (MDR/TAP), member 5 [Source:MGI Symbol;Acc:MGI:1924956]	1.72099	-0.225925	4.01015	3.04635	2.15865	2.92814
Scamp1	13	94201310	94285857	-	ENSMUSG00000021687	secretory carrier membrane protein 1 [Source:MGI Symbol;Acc:MGI:1349480]	5.93052	6.66416	6.47225	5.2441	5.61405	4.61838
Ccno	13	112987802	112990778	+	ENSMUSG00000042417	cyclin O [Source:MGI Symbol;Acc:MGI:2145534]	5.81328	7.90471	3.25679	-2.03359	-1.15293	-1.5872
Tcstv1	13	119893467	119894746	-	ENSMUSG00000096284	2-cell-stage, variable group, member 1 [Source:MGI Symbol;Acc:MGI:1933437]	5.77891	6.11301	3.49117	1.97877	-0.938201	1.34573
AC231112.2	13	119912237	119912752	-	ENSMUSG00000096175	No description	0.645588	0.267509	1.27003	-3.08591	0.10955	-0.360694
B020031M17Rik	13	119949547	119950068	-	ENSMUSG00000078537	RIKEN cDNA B020031M17 gene [Source:MGI Symbol;Acc:MGI:3588226]	-1.71824	-1.59667	4.31579	-1.60581	-1.77666	1.61846
AC238940.3	13	120154627	120155136	+	ENSMUSG00000096323	uncharacterized protein LOC639910 [Source:RefSeq peptide;Acc:NP_001034737]	0.430904	-1.30716	0.280508	-2.54884	-2.4108	-1.85137
AC238940.1	13	120173184	120173696	+	ENSMUSG00000095653	No description	2.35244	2.07869	2.91304	0.0173177	-2.7322	-0.476089
AC239678.2	13	120214758	120215213	-	ENSMUSG00000094027	D13Ertd608e protein [Source:UniProtKB/TrEMBL;Acc:Q3UPR8]	-3.5378	-3.69643	3.91149	0.244422	-3.55298	-2.80823
AF067061	13	120263191	120264364	+	ENSMUSG00000095071	cDNA sequence AF067061 [Source:MGI Symbol;Acc:MGI:2681166]	0.119829	-0.256084	0.710242	-2.11223	-1.83838	-0.435804
Tcstv3	13	120317567	120318076	+	ENSMUSG00000095821	2-cell-stage, variable group, member 3 [Source:MGI Symbol;Acc:MGI:2675349]	2.37515	1.68552	1.27945	-2.18986	-1.66574	0.654108
Slc39a14	14	70303469	70351425	-	ENSMUSG00000022094	solute carrier family 39 (zinc transporter), member 14 [Source:MGI Symbol;Acc:MGI:2384851]	-5.30937	-5.02833	1.20472	3.32629	3.96109	3.51515
Rpl39l	16	10170226	10174911	+	ENSMUSG00000039209	ribosomal protein L39-like [Source:MGI Symbol;Acc:MGI:1915422]	0.732131	3.58138	5.82972	6.21113	6.60215	7.353
Ercc4	16	13109684	13150617	+	ENSMUSG00000022545	excision repair cross-complementing rodent repair deficiency, complementation group 4 [Source:MGI Symbol;Acc:MGI:1354163]	-1.16013	1.23825	1.01453	1.19335	0.386725	3.06255
Jam2	16	84774123	84825928	+	ENSMUSG00000053062	junction adhesion molecule 2 [Source:MGI Symbol;Acc:MGI:1933820]	3.05466	4.24187	0.0586774	0.0894155	0.289135	2.62235
Dazl	17	50279394	50293599	-	ENSMUSG00000010592	deleted in azoospermia-like [Source:MGI Symbol;Acc:MGI:1342328]	9.46881	9.63454	4.83052	4.19965	3.17074	2.08385
AC140240.1	18	3471630	3474315	+	ENSMUSG00000096528	Putative uncharacterized protein [Source:UniProtKB/TrEMBL;Acc:Q3TL09]	-2.7562	-4.4993	4.91138	7.41023	7.97331	7.20157
Dpysl3	18	43320979	43438286	-	ENSMUSG00000024501	dihydropyrimidinase-like 3 [Source:MGI Symbol;Acc:MGI:1349762]	6.93304	7.22922	3.62005	-0.841319	-2.31416	-3.566
Pmaip1	18	66458604	66465550	+	ENSMUSG00000024521	phorbol-12-myristate-13-acetate-induced protein 1 [Source:MGI Symbol;Acc:MGI:1930146]	-0.442652	-4.82351	-1.56653	-0.306464	-4.31422	0.32935
Fbxo15	18	84935158	84981376	+	ENSMUSG00000034391	F-box protein 15 [Source:MGI Symbol;Acc:MGI:1354755]	5.17187	4.59229	9.48916	11.163	11.4776	11.4589
Ankrd22	19	34122549	34166053	-	ENSMUSG00000056078	lipase, family member M [Source:MGI Symbol;Acc:MGI:1926003]	-1.34294	-0.45383	6.2171	4.01434	1.95771	-1.88732
Myof	19	37899036	38043577	-	ENSMUSG00000048612	myoferlin [Source:MGI Symbol;Acc:MGI:1919192]	2.26778	0.676662	-5.29524	-5.18098	-5.01005	-5.26464
Tbc1d12	19	38836579	38919923	+	ENSMUSG00000048720	TBC1D12: TBC1 domain family, member 12 [Source:MGI Symbol;Acc:MGI:2384803]	-4.41663	-4.56015	3.64155	3.47815	-0.908733	-2.04741
Marveld1	19	42147400	42151695	+	ENSMUSG00000044345	MARVEL (membrane-associating) domain containing 1 [Source:MGI Symbol;Acc:MGI:2147570]	-5.30937	-5.33167	-0.684027	1.19813	-1.30204	-4.47876
Drr1	X	15922304	15939249	-	ENSMUSG00000086048	developmentally regulated repeat element-containing transcript 1 [Source:MGI Symbol;Acc:MGI:1298401]	-2.96376	-3.64988	6.4357	4.12094	2.53907	-1.21685
Lonrf3	X	36328353	36362341	+	ENSMUSG00000016239	LON peptidase N-terminal domain and ring finger 3 [Source:MGI Symbol;Acc:MGI:1921615]	2.00614	2.27738	4.32976	4.39567	-0.495009	2.62688
Rhox5	X	37804851	37808764	+	ENSMUSG00000095180	reproductive homeobox 5 [Source:MGI Symbol;Acc:MGI:97538]	-4.97076	-5.28734	-5.29524	-4.21625	-5.01005	4.38189
Usp26	X	51753959	51801233	-	ENSMUSG00000055780	ubiquitin specific peptidase 26 [Source:MGI Symbol;Acc:MGI:1933247]	1.43345	0.805847	0.104336	-1.60161	-2.81576	-5.26464
Prps1	X	140456613	140476140	+	ENSMUSG00000031432	phosphoribosyl pyrophosphate synthetase 1 [Source:MGI Symbol;Acc:MGI:97775]	1.68467	0.359234	9.11749	10.3198	9.16435	9.88609

## Sheet: Milagre et al.
Probe	Chromosome	Start	End	Strand	ID	Wt_MEFs	Wt_d6_ThyPos	Wt_d6_SEEA1Pos	Wt_P8_iPSCs	Wt_P12_iPSCs	Wt_P29_iPSCs
Gm5698	1	30976950	30978965	-	ENSMUSG00000086151	-5.5565	-5.47537	-5.40737	0.665996	-0.679082	-2.26388
Mreg	1	72159233	72212307	-	ENSMUSG00000039395	-3.34466	-1.78853	2.18837	5.82284	5.78096	5.18097
Igfbp2	1	72824503	72852474	+	ENSMUSG00000039323	3.44361	7.00287	7.45608	7.87605	7.66781	6.87731
Gm6189	1	80383104	80385188	-	ENSMUSG00000090637	-6.37558	-6.34512	-6.27712	-1.99237	-2.01127	-6.03494
A530040E14Rik	1	85105946	85114035	+	ENSMUSG00000052477	-6.58219	-6.50106	-5.52074	-2.69182	-3.49202	-5.61189
Sp110	1	85576899	85598817	-	ENSMUSG00000094127	-4.61325	-4.21382	-5.56684	-1.05204	-1.76348	-4.97777
Alppl2	1	87086690	87089928	-	ENSMUSG00000026246	-6.44549	-6.36437	-6.29637	-5.78938	-5.01863	-6.05418
Cacna1s	1	136052750	136119822	+	ENSMUSG00000026407	-5.78894	-7.89523	-3.00391	-4.82296	-4.79516	-6.3666
Glrx2	1	143739029	143749676	+	ENSMUSG00000018196	0.967212	0.989211	1.56408	0.863607	0.716584	0.797516
Gm20631	1	150625265	150783499	+	ENSMUSG00000066842	-8.14146	-8.06033	-7.99234	-5.89753	-7.82191	-7.75015
Ddr2	1	169972308	170110501	-	ENSMUSG00000026674	4.81749	4.94538	3.44754	-1.35181	-0.853827	-4.18242
Dhtkd1	2	5896115	5942792	-	ENSMUSG00000085818	-1.70795	-1.28273	-4.43726	1.5126	1.13448	0.447462
Rxra	2	27676440	27762957	+	ENSMUSG00000015846	3.21153	3.78553	2.35092	2.8373	2.4383	1.82
Cwc22	2	77881159	77946375	-	ENSMUSG00000087353	1.46909	1.15571	2.08364	2.87692	2.88133	3.14507
Gm13698	2	83955693	83958185	+	ENSMUSG00000094125	-6.68408	-6.60296	-6.53496	-6.41197	-6.4152	-6.29277
Gm13693	2	83961503	83963995	+	ENSMUSG00000094336	-6.68408	-6.60296	-6.53496	-6.41197	-6.4152	-6.29277
Gm13695	2	83967313	83969805	+	ENSMUSG00000096729	-6.68408	-6.60296	-6.53496	-6.41197	-6.4152	-6.29277
Gm13696	2	83973123	83975615	+	ENSMUSG00000096484	-6.68408	-6.60296	-6.53496	-6.41197	-6.4152	-6.29277
Clp1	2	84722104	84727350	-	ENSMUSG00000027079	1.08227	0.595605	2.23385	3.08102	3.27306	3.2864
Pramel7	2	87489087	87497093	-	ENSMUSG00000025839	-6.45976	-6.37863	-6.25997	2.7249	3.28264	0.300657
Gm10800	2	98666547	98667301	-	ENSMUSG00000075014	-1.13792	0.0167432	0.722122	0.220457	-0.974259	-1.92596
Sord	2	122234749	122265340	+	ENSMUSG00000027227	2.10431	2.22258	0.458928	3.4695	3.07158	2.29728
AU019990	2	132598195	132653068	+	ENSMUSG00000074783	-6.52195	-6.44082	-6.37282	-3.07223	-3.36784	-4.97266
Arhgef26	3	62338344	62462221	+	ENSMUSG00000036885	-4.22753	-6.20453	-3.8146	-0.0905347	0.175771	-0.33397
Tdpoz4	3	93796398	93797510	+	ENSMUSG00000060256	-5.52065	-5.43953	-4.79254	-1.74841	-2.10544	-4.36134
Gm10696	3	94174412	94178193	-	ENSMUSG00000074424	-6.58467	-6.50354	-6.43555	-1.67314	-1.41093	-5.61437
Gm5286	3	94196714	94199802	+	ENSMUSG00000090268	-6.03794	-5.95682	-5.88882	-1.65244	-2.18399	-5.26264
Gm4778	3	94264036	94266784	+	ENSMUSG00000089696	-5.6777	-5.59658	-5.52858	-0.598325	-1.27306	-5.28639
Ddit4l	3	137621612	137628333	+	ENSMUSG00000046818	0.441051	1.92316	2.46462	2.27483	1.8066	1.21002
Lphn2	3	148815586	148989316	-	ENSMUSG00000028184	3.57637	4.36239	2.33029	3.70992	3.43647	3.52746
Aqp3	4	41092722	41098183	-	ENSMUSG00000028435	-6.18659	-0.666525	4.29313	4.84366	4.92455	3.31874
Gm11487	4	73401032	73405072	-	ENSMUSG00000066137	-5.77001	-5.68888	-5.62089	-0.812437	-0.714941	-5.3787
Gm11237	4	73607881	73657291	+	ENSMUSG00000095935	-5.77001	-5.68888	-5.62089	-3.07678	-3.52932	-5.3787
Gm11238	4	73622984	73627027	+	ENSMUSG00000095935	-5.76892	-5.6878	-5.6198	-3.74235	-3.18409	-5.37761
Gm11236	4	73638121	73642161	+	ENSMUSG00000095935	-5.76892	-5.6878	-5.6198	-4.06214	-3.57406	-5.37761
Gm11239	4	73668354	73672396	+	ENSMUSG00000095048	-5.77219	-5.69107	-5.62307	-3.02232	-4.35131	-5.38088
Bnc2	4	84275095	84675275	-	ENSMUSG00000028487	1.2805	1.57134	-1.40888	-0.670586	-0.14923	0.620544
Zfp352	4	90218820	90225702	+	ENSMUSG00000070902	-6.5527	-6.47157	-6.30224	0.213577	-0.988986	-3.63468
Ak4	4	101419277	101466995	+	ENSMUSG00000028527	2.42189	2.22712	3.46843	3.62815	4.0868	3.80516
B020004J07Rik	4	101834969	101844023	-	ENSMUSG00000035201	-6.34878	-6.26766	-6.19966	-3.23239	-3.18113	-4.67333
Gm12800	4	101909121	101911908	+	ENSMUSG00000037028	-5.90722	-5.82609	-5.75809	1.45158	0.629204	-3.19996
Gm12794	4	101940407	101943183	+	ENSMUSG00000070890	-5.90424	-5.82311	-5.75512	1.31545	0.663275	-3.89682
Zcchc17	4	130315385	130359943	-	ENSMUSG00000028773	2.88511	2.80837	3.03175	3.11978	3.3859	3.78793
Wdtc1	4	133292459	133353481	-	ENSMUSG00000037622	3.27318	3.61702	3.75784	5.24995	5.20392	4.87976
Id3	4	136143497	136145755	+	ENSMUSG00000007872	5.87217	6.21143	2.87029	5.02982	4.81475	4.64344
BC080695	4	143551700	143573798	+	ENSMUSG00000070618	-6.46448	-6.38336	-6.31536	1.62235	0.732538	-0.146891
Gm13078	4	143719455	143729158	+	ENSMUSG00000046435	-6.4407	-6.35958	-6.29158	0.77935	-0.46312	-3.20157
Gm13109	4	143948580	143951016	-	ENSMUSG00000078511	-6.11809	-6.03697	-5.96897	1.58296	0.76728	-3.71313
Gm13119	4	144357942	144364419	+	ENSMUSG00000070619	-6.43246	-6.35133	-6.28334	0.905673	-0.599628	-4.14238
Gm16211	4	147668518	147670854	-	ENSMUSG00000086130	-6.06219	-5.98107	-5.91307	-0.220128	0.278237	-0.727337
AC239617.1	5	15516489	15656679	+	ENSMUSG00000094230	-5.46111	-5.37998	-5.31199	-5.189	-5.19223	-5.0698
Lphn3	5	81020138	81825133	+	ENSMUSG00000037605	0.34662	-0.0251586	-1.83261	-4.73016	-4.63011	-4.60468
Gm16429	5	93925078	93927872	-	ENSMUSG00000096230	-5.89827	-5.81714	-5.74914	-3.26437	-3.12925	-5.50696
BC061212	5	94066151	94070545	-	ENSMUSG00000072822	-6.28992	-6.20879	-6.14079	-1.00958	-1.44366	-3.75418
Gm6351	5	94076385	94080997	+	ENSMUSG00000072821	-6.04066	-5.95953	-5.89154	-2.05907	-2.6409	-5.21468
A430089I19Rik	5	94302519	94306796	-	ENSMUSG00000094560	-6.25216	-6.17104	-6.10304	-2.83562	-4.94616	-3.9289
Gm6502	5	94314469	94316977	+	ENSMUSG00000095718	-5.65071	-5.56959	-5.50159	-3.11929	-3.17319	-5.2594
Gm7682	5	94445818	94448551	+	ENSMUSG00000074011	-5.89527	-5.81414	-5.74615	-2.43498	-2.61273	-4.20764
Gm6509	5	94624013	94626521	+	ENSMUSG00000094195	-5.65071	-5.56959	-5.50159	-1.63063	-3.52007	-5.2594
Gm7647	5	94962962	94965472	+	ENSMUSG00000073510	-5.64715	-5.56603	-5.49803	-1.31829	-3.44632	-5.25585
Gm7942	5	95106938	95111158	+	ENSMUSG00000092166	-5.95116	-5.87003	-5.80204	-1.58038	-2.24428	-4.84252
Tbx3	5	119670669	119684724	+	ENSMUSG00000087516	2.33559	2.40599	1.54596	4.10607	4.80303	3.16484
AC122464.1	6	23157986	23160061	-	ENSMUSG00000094300	-4.16069	-5.70922	-2.81061	0.989957	1.25991	0.119209
AC122464.2	6	23165338	23167413	-	ENSMUSG00000096702	-4.07301	-5.32522	-2.68581	0.498766	0.643987	-0.488699
Gm4782	6	50608637	50610709	+	ENSMUSG00000092012	-4.01429	-4.21583	-2.67315	0.219884	-0.0720358	-0.76805
Gm8038	6	50619822	50621885	-	ENSMUSG00000091981	-4.00801	-4.98353	-2.60726	0.192068	-0.38918	-0.896744
Rpia	6	70765720	70792232	-	ENSMUSG00000053604	-0.398915	-0.501375	0.181909	0.129387	0.209287	0.469861
Thnsl2	6	71128166	71144346	-	ENSMUSG00000054474	-0.0616359	0.828708	-0.405756	-0.192863	-0.880878	-1.13028
AC153998.1	6	78215878	78217113	+	ENSMUSG00000095908	-1.01661	-0.683153	0.316833	1.20333	1.68066	0.408884
Paip2b	6	83805401	83831741	-	ENSMUSG00000045896	1.3391	1.55008	1.74457	2.30507	2.56123	2.60914
Trh	6	92242061	92244650	-	ENSMUSG00000005892	-5.25605	-5.17493	3.32838	5.30635	6.72182	6.42506
Foxp1	6	98925338	99522721	-	ENSMUSG00000030067	3.83022	3.60531	3.30372	2.11627	2.23943	2.32802
Gm8994	6	136328543	136329778	+	ENSMUSG00000094973	-4.95454	-5.01176	-4.55976	-1.18769	-1.74379	-2.71896
Zscan4b	7	10900740	10905050	-	ENSMUSG00000095339	-6.17685	-6.09572	-6.02772	2.53127	1.53149	-0.735852
Zscan4c	7	11005722	11010547	+	ENSMUSG00000054272	-6.5672	-6.48608	-6.41808	2.73891	2.00666	0.268516
Zscan4d	7	11161374	11166182	-	ENSMUSG00000090714	-6.64418	-6.56306	-6.49506	1.9089	1.51428	-0.810462
Zscan4e	7	11306378	11310682	-	ENSMUSG00000095936	-6.16942	-6.0883	-6.0203	2.32925	1.39545	-0.868474
Zscan4f	7	11397915	11402741	+	ENSMUSG00000070828	-6.64715	-6.56603	-6.49803	2.66544	1.83623	0.0143197
Lgals4	7	28833975	28841703	+	ENSMUSG00000053964	-3.44432	-0.704322	-3.73816	-1.43579	-1.94214	-5.0545
Gm5590	7	39445830	39446174	-	ENSMUSG00000046372	-1.81721	-2.69907	-2.80643	0.331355	-1.02001	-3.38889
5730590G19Rik	7	79660196	79698134	+	ENSMUSG00000046591	0.782883	-0.0350976	2.70472	4.79627	4.81706	4.25764
Dub2a	7	103249737	103252505	-	ENSMUSG00000057321	-6.35679	-6.27566	-6.20767	0.221471	-0.659564	-3.47417
Usp17l5	7	103415072	103419880	+	ENSMUSG00000058976	-6.66075	-6.57962	-6.51162	0.988023	-0.0667121	-2.05088
Dub3	7	104768160	104777470	-	ENSMUSG00000043073	-6.06753	-5.9864	-5.33941	0.888177	-0.188138	-2.39344
Dub1a	7	104840257	104842603	-	ENSMUSG00000062369	-6.00867	-5.92754	-5.85954	-0.700272	-2.68787	-2.4533
Dub1	7	104857009	104862667	+	ENSMUSG00000054568	-6.19646	-6.31033	-6.62633	-0.930444	-1.64117	-3.18999
Ric3	7	109034312	109083331	-	ENSMUSG00000031028	-4.58741	-4.15608	-1.48794	-0.280961	-0.231731	-0.745756
Col4a1	8	11198423	11312826	-	ENSMUSG00000085573	7.577	7.04235	5.16949	4.18317	4.73541	6.50226
Col4a2	8	11312805	11449287	+	ENSMUSG00000031502	7.18701	7.01678	4.5258	3.56366	4.07122	5.92195
AC127374.1	8	31737054	31739763	-	ENSMUSG00000093862	-3.21927	-3.51332	-3.84412	-1.52615	-2.25143	-1.55529
Zfp353	8	42081460	42083109	-	ENSMUSG00000095057	-6.08866	-6.00754	-5.93954	-1.91209	-4.00869	-5.69736
Inpp4b	8	81342556	82125036	+	ENSMUSG00000037940	-5.29003	-4.79125	-7.16054	-6.09419	-5.29999	-6.55399
Neto2	8	85636588	85690973	-	ENSMUSG00000036902	0.0661356	0.427692	0.401923	0.520745	0.720934	0.83085
Ubtfl1	9	18404418	18411502	+	ENSMUSG00000074502	-6.8293	-6.74817	-6.62951	-2.26695	-3.79116	-6.43799
Zfp560	9	20345136	20385177	-	ENSMUSG00000045519	-0.742865	-0.247043	-1.54964	-0.975811	-1.43915	-1.74696
Tagln	9	45929628	45936058	-	ENSMUSG00000035382	10.0513	8.9196	5.71868	7.02097	6.72988	7.41983
Spesp1	9	62270729	62282179	-	ENSMUSG00000046846	-6.9574	-6.82561	-6.80828	-4.14331	-4.78974	-4.89794
Prtg	9	72807274	72917291	+	ENSMUSG00000036030	-3.47116	-3.83762	-3.98928	3.31086	2.76732	2.73491
Trim43c	9	88581036	88588819	+	ENSMUSG00000090693	-6.24276	-6.16164	-6.09364	-3.80385	-3.37527	-4.865
Arih2	9	108602942	108649380	-	ENSMUSG00000064145	3.42911	2.87303	2.71862	4.75742	4.98165	4.4333
Enpp3	10	24773814	24836195	-	ENSMUSG00000019989	-0.339227	0.788601	-1.85017	3.21839	3.31261	3.68989
Popdc3	10	45178098	45318452	+	ENSMUSG00000019848	-5.70753	-4.8584	1.8514	-3.89344	-3.24218	-5.45456
AW822073	10	58222299	58225706	-	ENSMUSG00000058537	-6.80129	-6.72017	-6.65217	-2.13695	-2.18746	-4.21352
Gm20625	10	61038229	61042811	-	ENSMUSG00000093489	-4.8475	-4.76637	0.517495	-3.47405	-3.86128	-2.4932
Mfsd12	10	81357491	81366225	+	ENSMUSG00000034854	1.63971	2.26309	1.53215	3.31899	2.94011	2.20136
Socs2	10	95385362	95417180	-	ENSMUSG00000020027	0.616904	1.31604	1.01717	2.64692	2.67911	2.4685
Gm16239	10	99179184	99184610	-	ENSMUSG00000019952	-6.764	-6.68288	-6.61488	-3.97038	-4.28648	-6.37269
AC164627.1	10	100306571	100307185	-	ENSMUSG00000093795	-4.66486	-4.58373	-4.51573	0.356788	-0.96037	-2.12155
Gm4312	10	100335676	100336591	+	ENSMUSG00000094314	-5.23962	-5.15849	-5.09049	-1.25921	-2.13618	-4.84831
Gm4302	10	100340836	100341762	+	ENSMUSG00000091101	-5.25684	-5.17571	-5.10772	-2.11277	-2.41369	-4.43086
Gm4303	10	100345990	100346859	+	ENSMUSG00000094228	-5.16528	-5.08416	-5.01616	-1.69808	-2.52978	-4.38998
Gm4305	10	100351111	100351980	+	ENSMUSG00000095161	-5.16528	-5.08416	-5.01616	-1.48954	-1.978	-4.77398
Gm4307	10	100361338	100362247	+	ENSMUSG00000096744	-5.23014	-5.14901	-5.08101	-2.05043	-3.14259	-4.83883
Gm4301	10	100366499	100367412	+	ENSMUSG00000095673	-5.23646	-5.15534	-5.08734	1.14038	0.195273	-3.5995
Gm4301	10	100381670	100382539	-	ENSMUSG00000096640	-5.11462	-5.08416	-5.01616	2.88523	2.21328	1.10956
Gm6763	10	104144317	104153674	+	ENSMUSG00000091779	-5.1553	-5.07418	-5.00618	-4.88319	-4.88642	-4.76399
Gm8766	10	104178378	104179172	+	ENSMUSG00000094144	-5.03522	-4.9541	-4.8861	-4.76311	-4.76635	-4.64392
Gm8766	10	104186887	104187681	+	ENSMUSG00000095022	-5.03522	-4.9541	-4.8861	-4.76311	-4.76635	-4.64392
Gm4340	10	104195397	104196203	+	ENSMUSG00000090854	-5.05684	-4.97571	-4.90772	-3.79827	-4.78796	-4.66553
Os9	10	127094259	127121160	-	ENSMUSG00000040462	4.56784	5.3627	4.43074	2.44658	2.34552	2.6866
Rdh1	10	127759721	127768297	+	ENSMUSG00000089789	-7.29006	-7.20893	-7.1916	-7.06862	-7.07185	-6.94942
Rps26	10	128624530	128626506	-	ENSMUSG00000025362	9.67524	9.61274	10.5196	10.3641	10.1865	10.1307
C1d	11	17257579	17269176	+	ENSMUSG00000000581	1.70266	1.44857	2.05815	1.98538	2.13387	2.33513
Gm12114	11	33068551	33080521	+	ENSMUSG00000087318	-4.75797	-4.67684	-4.60884	-4.43519	-4.48909	-4.36666
Gabra1	11	42130939	42182930	-	ENSMUSG00000010803	-4.88929	-6.39313	-1.87436	-5.81217	-5.58938	-6.09661
P4ha2	11	54100095	54131665	+	ENSMUSG00000018906	4.65426	5.13557	2.06381	1.41031	1.16693	1.85755
Tmem92	11	94777217	94782703	-	ENSMUSG00000075610	-6.49515	-6.41403	-6.34603	1.23622	0.387454	-4.2792
Calcoco2	11	96099326	96111964	-	ENSMUSG00000006056	-6.01241	-4.88062	-4.21017	6.07583	6.25086	5.5202
Gm11640	11	105434445	105435412	+	ENSMUSG00000078627	-3.48788	-3.40675	-3.33875	-2.22931	-3.219	-3.09657
Tex19.1	11	121146143	121148319	+	ENSMUSG00000039329	-6.27078	-5.08832	-4.63632	5.0144	5.10194	4.20464
Hexdc	11	121204433	121222655	+	ENSMUSG00000025169	-0.603795	0.0501299	0.314115	0.256753	-0.0466668	-0.79359
Coch	12	51593341	51605773	+	ENSMUSG00000020953	0.52716	0.636175	-1.72252	0.336993	0.489429	-0.0122352
Rpl10l	12	66283381	66284401	-	ENSMUSG00000060499	-5.34551	-5.21372	-5.19639	3.80431	4.11818	3.38101
Arg2	12	79130777	79156301	+	ENSMUSG00000021125	-5.16286	-5.79907	-4.62974	-0.845313	-1.8494	-1.37549
Gm8300	12	87514316	87518253	+	ENSMUSG00000079034	-6.2615	-5.60139	-6.11238	-0.226764	-1.20649	-2.74923
Gm4027	12	87618909	87622143	+	ENSMUSG00000092019	-5.36331	-5.28218	-5.21419	0.148696	-0.832495	-3.43002
AC211878.1	12	87772425	87775755	-	ENSMUSG00000095724	-4.9675	-5.7987	-5.3467	-0.189966	-1.81005	-3.652
BB287469	12	87816577	87820676	+	ENSMUSG00000079031	-6.2545	-6.17338	-6.05471	-0.667879	-0.885778	-2.62226
Gm5662	12	87874072	87877859	+	ENSMUSG00000072905	-6.18668	-6.05489	-6.03756	1.15296	0.32198	-1.63131
Gm2022	12	87892834	87896722	+	ENSMUSG00000071217	-6.23172	-6.1506	-6.0826	-0.818531	-1.86339	-3.13663
CT954323.2	12	87919423	87919857	-	ENSMUSG00000096619	0.263952	0.185926	0.694566	1.30492	2.0225	0.768
Gm2046	12	87973528	87980224	+	ENSMUSG00000079030	-4.16528	-4.08416	-4.01616	-0.308101	-1.3348	-2.86166
Gm2016	12	88270640	88274500	-	ENSMUSG00000079029	-2.88411	-3.25097	-2.92998	1.81068	0.876008	-0.278189
CT485612.1	12	88321047	88321481	-	ENSMUSG00000093847	0.361425	0.726101	0.91785	2.85459	2.70898	2.91082
Meg3	12	109541001	109571726	+	ENSMUSG00000021268	2.66544	4.86968	0.0658757	0.795033	1.892	-0.255847
Abcb5	12	118867824	118966421	-	ENSMUSG00000072791	-7.49647	-7.41534	-5.78191	-2.66435	-3.47502	-5.72116
Scamp1	13	94201310	94285857	-	ENSMUSG00000021687	2.33654	2.44113	2.91598	2.45729	2.12432	2.02595
Ccno	13	112987802	112990778	+	ENSMUSG00000042417	-2.03606	-2.16702	-3.37028	2.03137	2.02069	0.893196
Tcstv1	13	119893467	119894746	-	ENSMUSG00000096284	-5.72234	-5.64122	-5.57322	0.281876	-0.788972	-5.33103
AC231112.2	13	119912237	119912752	-	ENSMUSG00000096175	-4.41164	-4.33052	-4.26252	1.19025	0.950165	-2.05734
B020031M17Rik	13	119949547	119950068	-	ENSMUSG00000078537	-4.42832	-4.34719	-4.2792	2.41533	2.18454	-0.869119
AC238940.3	13	120154627	120155136	+	ENSMUSG00000096323	-4.39477	-4.31364	-4.24564	2.89396	1.40468	-3.23546
AC238940.1	13	120173184	120173696	+	ENSMUSG00000095653	-4.40323	-4.3221	-4.25411	1.27662	1.29903	-1.85394
AC239678.2	13	120214758	120215213	-	ENSMUSG00000094027	-4.2333	-4.15218	-4.08418	-2.47586	-0.843458	-2.21234
AF067061	13	120263191	120264364	+	ENSMUSG00000095071	-5.59763	-5.51651	-5.44851	-1.25494	-0.698625	-5.20632
Tcstv3	13	120317567	120318076	+	ENSMUSG00000095821	-4.39477	-4.31364	-4.24564	-0.766363	-0.547735	-3.28613
Slc39a14	14	70303469	70351425	-	ENSMUSG00000022094	2.13989	2.40811	2.48045	2.15778	2.50109	3.02165
Rpl39l	16	10170226	10174911	+	ENSMUSG00000039209	2.84901	2.54476	2.65429	3.58295	4.02293	2.37036
Ercc4	16	13109684	13150617	+	ENSMUSG00000022545	0.741925	0.511011	1.68239	1.59443	1.67558	1.61619
Jam2	16	84774123	84825928	+	ENSMUSG00000053062	-1.3257	0.136531	-1.05003	2.92489	3.82157	3.00866
Dazl	17	50279394	50293599	-	ENSMUSG00000010592	-6.92299	-6.45787	-6.77387	1.36042	2.0375	0.751603
AC140240.1	18	3471630	3474315	+	ENSMUSG00000096528	-6.79166	-6.71053	-6.64253	-4.83922	-3.08686	-4.33005
Dpysl3	18	43320979	43438286	-	ENSMUSG00000024501	6.93161	6.56241	7.20475	2.89789	3.49456	3.12218
Pmaip1	18	66458604	66465550	+	ENSMUSG00000024521	3.89717	2.6102	3.36506	4.86147	5.15368	4.62886
Fbxo15	18	84935158	84981376	+	ENSMUSG00000034391	-4.8756	-2.77605	0.539578	6.3067	6.3512	6.01025
Ankrd22	19	34122549	34166053	-	ENSMUSG00000056078	-6.34586	-6.26473	-6.19674	-3.8651	-3.2327	-3.07326
Myof	19	37899036	38043577	-	ENSMUSG00000048612	5.19269	5.12763	4.09836	1.27972	1.70171	2.62957
Tbc1d12	19	38836579	38919923	+	ENSMUSG00000048720	1.29865	1.44685	1.50936	-0.148847	-0.577621	-0.231798
Marveld1	19	42147400	42151695	+	ENSMUSG00000044345	4.54791	5.02181	3.21425	3.21607	3.01306	2.55467
Drr1	X	15922304	15939249	-	ENSMUSG00000086048	-6.90424	-6.82311	-6.75512	-5.48012	-5.91803	-6.51293
Lonrf3	X	36328353	36362341	+	ENSMUSG00000016239	-1.80146	-5.54747	-1.17941	0.569459	0.341437	-0.648144
Rhox5	X	37804851	37808764	+	ENSMUSG00000095180	-1.20771	-1.64273	-0.0430829	8.44581	8.67444	7.69794
Usp26	X	51753959	51801233	-	ENSMUSG00000055780	-7.41339	-7.33226	-6.63461	2.70136	3.09574	1.52663
Prps1	X	140456613	140476140	+	ENSMUSG00000031432	3.06134	2.72141	4.7107	5.87889	5.95479	5.26047

## Sheet: ENCODE
Probe	Chromosome	Start	End	Strand	ID	Description	ES Bruce4	BAT	Bone Marrow	Cerebellum	Cortex	Heart	Kidney	Liver	Lung	MEF	Spleen
Gm5698	1	30976950	30978965	-	ENSMUSG00000086151	predicted gene 5698 [Source:MGI Symbol;Acc:MGI:3649020]	-3.55751	-2.71173	-3.56198	-3.58592	-3.55585	-3.55106	-3.57938	-3.52284	-3.58689	-3.25507	-3.57831
Mreg	1	72159233	72212307	-	ENSMUSG00000039395	melanoregulin [Source:MGI Symbol;Acc:MGI:2151839]	5.94955	2.68585	0.598883	4.41711	1.45306	3.70505	1.01199	4.42464	-0.15789	0.0230378	4.42625
Igfbp2	1	72824503	72852474	+	ENSMUSG00000039323	insulin-like growth factor binding protein 2 [Source:MGI Symbol;Acc:MGI:96437]	7.7307	-1.91221	-0.142978	3.01955	3.68623	-0.0714782	-2.36437	6.79622	6.56796	7.4146	1.51722
Gm6189	1	80383104	80385188	-	ENSMUSG00000090637	predicted gene 6189 [Source:MGI Symbol;Acc:MGI:3643154]	-1.78177	-0.676902	-2.78256	-2.7615	-2.92159	-3.55106	-2.59922	-2.35953	-3.21131	-1.86842	-0.804916
A530040E14Rik	1	85105946	85114035	+	ENSMUSG00000052477	RIKEN cDNA C130026I21 gene [Source:MGI Symbol;Acc:MGI:3612702]	3.6024	1.53667	2.90983	3.6213	3.42954	2.91464	2.92813	4.03523	4.03964	2.53678	5.25506
Sp110	1	85576899	85598817	-	ENSMUSG00000094127	No description	2.29126	2.2355	6.00472	0.493693	0.29865	3.60179	2.44655	2.93532	4.41365	-0.11121	7.27379
Alppl2	1	87086690	87089928	-	ENSMUSG00000026246	alkaline phosphatase, placental-like 2 [Source:MGI Symbol;Acc:MGI:108009]	-3.51805	-3.45372	-3.56198	-3.58592	-3.58646	-2.99201	-3.57938	-3.52284	-3.38402	-3.56215	-3.57831
Cacna1s	1	136052750	136119822	+	ENSMUSG00000026407	calcium channel, voltage-dependent, L type, alpha 1S subunit [Source:MGI Symbol;Acc:MGI:88294]	-0.797949	3.63873	-0.525956	-0.186018	-1.53615	2.56571	-3.57938	-3.52284	-1.39566	-3.25507	1.8625
Glrx2	1	143739029	143749676	+	ENSMUSG00000018196	glutaredoxin 2 (thioltransferase) [Source:MGI Symbol;Acc:MGI:1916617]	4.55733	5.2281	5.34644	5.67648	5.79399	5.32896	5.49934	5.63947	5.30958	4.40627	4.93923
Gm20631	1	150625265	150783499	+	ENSMUSG00000066842	hemicentin 1 [Source:MGI Symbol;Acc:MGI:2685047]	3.05632	1.13947	2.81094	3.03243	3.2486	3.42369	2.87931	3.9584	4.41434	2.38179	3.96951
Ddr2	1	169972308	170110501	-	ENSMUSG00000026674	discoidin domain receptor family, member 2 [Source:MGI Symbol;Acc:MGI:1345277]	1.57962	5.47028	4.35657	2.95539	2.84597	5.9591	4.12826	3.31816	6.93643	8.6349	3.75605
Dhtkd1	2	5896115	5942792	-	ENSMUSG00000085818	predicted gene 13267 [Source:MGI Symbol;Acc:MGI:3652179]	4.79028	2.89871	4.80921	3.8336	4.0408	4.01003	5.11074	6.37299	3.64077	3.162	3.23909
Rxra	2	27676440	27762957	+	ENSMUSG00000015846	retinoid X receptor alpha [Source:MGI Symbol;Acc:MGI:98214]	3.89774	5.75854	3.58499	3.37821	4.03426	6.05768	6.35185	7.66912	5.89876	5.44009	5.22279
Cwc22	2	77881159	77946375	-	ENSMUSG00000087353	predicted gene 13727 [Source:MGI Symbol;Acc:MGI:3705322]	4.96216	3.31676	3.47896	3.96229	3.52944	3.4482	3.24172	3.61995	3.73516	4.42299	4.4703
Gm13698	2	83955693	83958185	+	ENSMUSG00000094125	predicted gene 13698 [Source:MGI Symbol;Acc:MGI:3702072]	1.11537	-0.41166	-1.42738	-0.775774	-0.508796	-1.0037	-1.29754	-0.848397	-2.19409	1.1396	0.325165
Gm13693	2	83961503	83963995	+	ENSMUSG00000094336	predicted gene 13693 [Source:MGI Symbol;Acc:MGI:3702055]	1.15416	0.0189842	-2.92114	0.0574463	-1.29676	-0.591242	-0.993944	-0.848397	-1.4167	0.836223	-0.596816
Gm13695	2	83967313	83969805	+	ENSMUSG00000096729	predicted gene 13695 [Source:MGI Symbol;Acc:MGI:3702066]	1.01308	0.72722	-0.551271	-0.766419	-1.6036	-0.21555	-1.16782	-0.493237	-2.28233	0.452959	-0.492794
Gm13696	2	83973123	83975615	+	ENSMUSG00000096484	predicted gene 13696 [Source:MGI Symbol;Acc:MGI:3702068]	0.861879	0.628935	-0.441362	0.0539331	-1.73273	-1.49285	-0.742572	-0.214476	-2.63044	0.929615	-0.807229
Clp1	2	84722104	84727350	-	ENSMUSG00000027079	CLP1, cleavage and polyadenylation factor I subunit, homolog (S. cerevisiae) [Source:MGI Symbol;Acc:MGI:2138968]	4.03864	3.31452	4.18387	1.85595	1.43525	2.1447	2.69597	3.72704	2.40559	2.558	3.92666
Pramel7	2	87489087	87497093	-	ENSMUSG00000025839	preferentially expressed antigen in melanoma like 7 [Source:MGI Symbol;Acc:MGI:2156391]	-0.860422	-0.858272	0.584511	-0.186018	-0.928622	0.296483	-0.116558	1.98466	-0.248205	-0.191949	1.37683
Gm10800	2	98666547	98667301	-	ENSMUSG00000075014	predicted gene 10800 [Source:MGI Symbol;Acc:MGI:3641657]	3.65348	4.81741	8.44483	5.24858	3.89053	5.76796	4.28729	7.36968	7.67558	2.60267	9.34589
Sord	2	122234749	122265340	+	ENSMUSG00000027227	sorbitol dehydrogenase [Source:MGI Symbol;Acc:MGI:98266]	4.77932	6.29056	6.94914	3.35975	3.20885	6.86966	10.306	9.29153	5.96759	3.31676	3.13504
AU019990	2	132598195	132653068	+	ENSMUSG00000074783	expressed sequence AU019990 [Source:MGI Symbol;Acc:MGI:3034641]	1.17094	-2.21591	-0.022262	1.01231	1.05007	0.612972	0.17472	1.54611	1.30089	0.619872	1.19278
Arhgef26	3	62338344	62462221	+	ENSMUSG00000036885	Rho guanine nucleotide exchange factor (GEF) 26 [Source:MGI Symbol;Acc:MGI:1918053]	3.50824	1.04942	-0.0709326	5.31252	4.7043	1.65544	1.72228	5.8469	6.06655	0.841102	0.660031
Tdpoz4	3	93796398	93797510	+	ENSMUSG00000060256	TD and POZ domain containing 4 [Source:MGI Symbol;Acc:MGI:3027904]	-3.58661	-3.45372	-3.56198	-3.58592	-3.58646	-3.55106	-3.57938	-3.52284	-3.58689	-3.56215	-3.57831
Gm10696	3	94174412	94178193	-	ENSMUSG00000074424	predicted gene 10696 [Source:MGI Symbol;Acc:MGI:3702972]	-2.7982	-3.45372	-2.74114	-3.30167	-2.57752	-2.25239	-3.36846	-2.51282	-3.34771	-3.25507	-3.04283
Gm5286	3	94196714	94199802	+	ENSMUSG00000090268	predicted gene 5286 [Source:MGI Symbol;Acc:MGI:3644284]	-3.55751	-3.45372	-3.56198	-3.58592	-3.54316	-3.55106	-3.57938	-3.52284	-3.58689	-3.56215	-3.57831
Gm4778	3	94264036	94266784	+	ENSMUSG00000089696	predicted gene 4778 [Source:MGI Symbol;Acc:MGI:3643869]	-3.54714	-3.45372	-3.56198	-3.58592	-3.58646	-3.55106	-3.57938	-3.52284	-3.58689	-3.56215	-3.57831
Ddit4l	3	137621612	137628333	+	ENSMUSG00000046818	DNA-damage-inducible transcript 4-like [Source:MGI Symbol;Acc:MGI:1920534]	3.29589	3.16397	3.15453	0.493693	4.07886	1.17818	3.07797	1.80757	1.23185	4.2549	0.777625
Lphn2	3	148815586	148989316	-	ENSMUSG00000028184	latrophilin 2 [Source:MGI Symbol;Acc:MGI:2139714]	7.18487	3.15773	2.51447	4.55585	6.22436	5.58817	4.42401	5.05711	5.71291	6.63788	2.08207
Aqp3	4	41092722	41098183	-	ENSMUSG00000028435	aquaporin 3 [Source:MGI Symbol;Acc:MGI:1333777]	2.98779	-1.35409	2.209	-2.34107	-1.98837	-1.77748	6.86814	0.655746	0.722781	-0.453433	2.04161
Gm11487	4	73401032	73405072	-	ENSMUSG00000066137	predicted gene 11487 [Source:MGI Symbol;Acc:MGI:3650704]	-3.58661	-3.45372	-3.56198	-3.55351	-3.58646	-2.81144	-3.57938	-3.52284	-3.56279	-3.56215	-3.57831
Gm11237	4	73607881	73657291	+	ENSMUSG00000095935	predicted gene 11237 [Source:MGI Symbol;Acc:MGI:3702292]	-3.58661	-3.45372	-3.56198	-3.58592	-3.58646	-3.55106	-3.57938	-3.52284	-3.58689	-3.56215	-3.57831
Gm11238	4	73622984	73627027	+	ENSMUSG00000095935	predicted gene 11237 [Source:MGI Symbol;Acc:MGI:3702292]	-3.54714	-3.45372	-3.56198	-3.58592	-3.58646	-3.55106	-3.57938	-3.52284	-3.58689	-3.25507	-3.57831
Gm11236	4	73638121	73642161	+	ENSMUSG00000095935	predicted gene 11237 [Source:MGI Symbol;Acc:MGI:3702292]	-3.58661	-3.45372	-3.56198	-3.58592	-3.58646	-3.55106	-3.57938	-3.52284	-3.58689	-3.56215	-3.57831
Gm11239	4	73668354	73672396	+	ENSMUSG00000095048	predicted gene 11239 [Source:MGI Symbol;Acc:MGI:3702319]	-3.58661	-3.45372	-3.56198	-3.58592	-3.58646	-2.25239	-3.57938	-3.52284	-3.58689	-3.25507	-3.57831
Bnc2	4	84275095	84675275	-	ENSMUSG00000028487	basonuclin 2 [Source:MGI Symbol;Acc:MGI:2443805]	3.20909	2.07592	1.94248	1.9736	1.74393	1.88276	4.72109	2.85298	3.66163	5.0568	2.28117
Zfp352	4	90218820	90225702	+	ENSMUSG00000070902	zinc finger protein 352 [Source:MGI Symbol;Acc:MGI:2387418]	-0.975376	-3.45372	-2.48553	0.364721	0.285849	-0.245665	-2.63611	-2.99544	-2.81363	-2.0175	-1.89397
Ak4	4	101419277	101466995	+	ENSMUSG00000028527	adenylate kinase 4 [Source:MGI Symbol;Acc:MGI:87979]	5.61218	1.52831	0.0336389	6.34878	5.01387	4.10173	8.45385	5.56592	0.838985	3.33672	-1.112
B020004J07Rik	4	101834969	101844023	-	ENSMUSG00000035201	RIKEN cDNA B020004J07 gene [Source:MGI Symbol;Acc:MGI:3588238]	-1.46443	-2.71173	-1.96172	0.00683106	-0.479957	-1.12519	-0.402915	-0.491013	-0.679079	-1.86842	-2.5536
Gm12800	4	101909121	101911908	+	ENSMUSG00000037028	predicted gene 12800 [Source:MGI Symbol;Acc:MGI:3652120]	-3.18415	-3.45372	-3.56198	-3.58592	-3.55585	-3.55106	-3.57938	-3.52284	-3.56279	-3.56215	-3.57831
Gm12794	4	101940407	101943183	+	ENSMUSG00000070890	predicted gene 12794 [Source:MGI Symbol;Acc:MGI:3795847]	-3.13442	-3.45372	-3.56198	-3.58592	-3.58646	-3.55106	-3.57938	-3.52284	-3.58689	-3.56215	-3.57831
Zcchc17	4	130315385	130359943	-	ENSMUSG00000028773	fatty acid binding protein 3, muscle and heart [Source:MGI Symbol;Acc:MGI:95476]	4.82314	6.40021	4.34123	4.71936	4.73806	8.63263	4.90978	4.07975	3.45671	3.95397	4.19788
Wdtc1	4	133292459	133353481	-	ENSMUSG00000037622	WD and tetratricopeptide repeats 1 [Source:MGI Symbol;Acc:MGI:2685541]	5.38325	5.68251	4.56111	4.91835	5.18265	6.27777	5.67968	6.07831	5.06034	4.34813	4.72288
Id3	4	136143497	136145755	+	ENSMUSG00000007872	inhibitor of DNA binding 3 [Source:MGI Symbol;Acc:MGI:96398]	1.69713	5.51128	3.18605	2.02943	2.91692	5.41106	3.43354	4.92135	5.56543	6.16057	5.11176
BC080695	4	143551700	143573798	+	ENSMUSG00000070618	cDNA sequence BC080695 [Source:MGI Symbol;Acc:MGI:3525148]	-3.54714	-3.45372	-3.0171	-3.58592	-3.58646	-3.55106	-3.57938	-2.99544	-3.58689	-3.56215	-3.23727
Gm13078	4	143719455	143729158	+	ENSMUSG00000046435	predicted gene 13078 [Source:MGI Symbol;Acc:MGI:3650231]	-3.54714	-3.45372	-3.56198	-3.58592	-3.55585	-3.55106	-3.57938	-3.52284	-3.56279	-3.56215	-3.57831
Gm13109	4	143948580	143951016	-	ENSMUSG00000078511	predicted gene 13109 [Source:MGI Symbol;Acc:MGI:3649968]	-3.55751	-3.45372	-3.3188	-3.58592	-3.58646	-3.55106	-3.57938	-3.52284	-3.58689	-3.56215	-3.57831
Gm13119	4	144357942	144364419	+	ENSMUSG00000070619	predicted gene 13119 [Source:MGI Symbol;Acc:MGI:3651680]	-3.34447	-3.45372	-3.3188	-3.58592	-3.58646	-3.55106	-3.57938	-3.52284	-3.58689	-3.56215	-3.57831
Gm16211	4	147668518	147670854	-	ENSMUSG00000086130	predicted gene 16211 [Source:MGI Symbol;Acc:MGI:3802078]	5.5634	4.23649	6.03569	5.75725	5.72328	5.52836	5.52604	6.03465	6.61484	4.70803	5.92564
AC239617.1	5	15516489	15656679	+	ENSMUSG00000094230	No description	-3.22362	-3.45372	-2.24888	0.241533	0.514561	-2.99201	-2.60234	-2.99544	-2.80402	-3.16305	-2.56691
Lphn3	5	81020138	81825133	+	ENSMUSG00000037605	latrophilin 3 [Source:MGI Symbol;Acc:MGI:2441950]	3.88414	2.09515	4.18328	6.52585	6.87709	2.53488	2.38323	3.20744	6.11537	4.93655	3.46883
Gm16429	5	93925078	93927872	-	ENSMUSG00000096230	predicted gene 16429 [Source:MGI Symbol;Acc:MGI:3704105]	-3.58661	-3.45372	-3.3188	-3.58592	-3.58646	-2.99201	-3.57938	-3.52284	-3.38402	-3.56215	-3.57831
BC061212	5	94066151	94070545	-	ENSMUSG00000072822	cDNA sequence BC061212 [Source:MGI Symbol;Acc:MGI:2681870]	-3.55751	-3.45372	-3.56198	-3.58592	-3.58646	-3.55106	-3.57938	-3.52284	-3.34654	-3.56215	-3.23727
Gm6351	5	94076385	94080997	+	ENSMUSG00000072821	predicted gene 6351 [Source:MGI Symbol;Acc:MGI:3647817]	-3.55751	-3.45372	-3.56198	-3.55351	-3.58646	-3.55106	-3.57938	-3.52284	-3.56279	-3.56215	-3.57831
A430089I19Rik	5	94302519	94306796	-	ENSMUSG00000094560	RIKEN cDNA A430089I19 gene [Source:MGI Symbol;Acc:MGI:2683305]	-3.58661	-3.45372	-3.56198	-3.58592	-3.58646	-3.55106	-3.57938	-3.52284	-3.58689	-3.56215	-2.56691
Gm6502	5	94314469	94316977	+	ENSMUSG00000095718	predicted gene 6502 [Source:MGI Symbol;Acc:MGI:3779601]	-3.55751	-3.45372	-3.16432	-3.58592	-3.58646	-3.55106	-3.57938	-2.88693	-3.58689	-3.56215	-3.23727
Gm7682	5	94445818	94448551	+	ENSMUSG00000074011	predicted gene 7682 [Source:MGI Symbol;Acc:MGI:3779756]	-3.34447	-3.45372	-3.16432	-3.58592	-3.58646	-3.55106	-3.57938	-2.35953	-3.58689	-3.56215	-3.57831
Gm6509	5	94624013	94626521	+	ENSMUSG00000094195	predicted gene 6509 [Source:MGI Symbol;Acc:MGI:3779602]	-3.55751	-3.45372	-3.56198	-3.58592	-3.58646	-3.55106	-3.57938	-3.52284	-3.58689	-3.56215	-3.57831
Gm7647	5	94962962	94965472	+	ENSMUSG00000073510	predicted gene 7647 [Source:MGI Symbol;Acc:MGI:3779753]	-3.58661	-3.45372	-3.56198	-3.58592	-3.58646	-3.55106	-3.57938	-2.99544	-3.58689	-3.56215	-3.57831
Gm7942	5	95106938	95111158	+	ENSMUSG00000092166	predicted gene 7942 [Source:MGI Symbol;Acc:MGI:3646599]	-3.37655	-3.45372	-2.78256	-3.55351	-3.58646	-3.55106	-3.57938	-3.52284	-3.58689	-3.56215	-3.57831
Tbx3	5	119670669	119684724	+	ENSMUSG00000087516	predicted gene 2301 [Source:MGI Symbol;Acc:MGI:3780472]	5.47736	3.79207	5.50315	1.13594	0.0026803	4.1963	2.25711	5.34049	6.75207	4.6314	2.06655
AC122464.1	6	23157986	23160061	-	ENSMUSG00000094300	No description	-1.43873	-1.32565	-1.93153	-3.30167	-2.93407	-2.99201	-2.63611	-2.99544	-3.14484	-1.89587	-2.21255
AC122464.2	6	23165338	23167413	-	ENSMUSG00000096702	No description	-2.3145	-3.45372	-1.05	-2.92275	-3.30037	-2.99201	-2.00576	-1.56148	-3.16495	-2.85597	-0.804916
Gm4782	6	50608637	50610709	+	ENSMUSG00000092012	predicted gene 4782 [Source:MGI Symbol;Acc:MGI:3646036]	-1.87678	-2.56346	-1.83847	-2.90575	-2.39935	-2.99201	-2.80245	-2.17384	-3.34654	-1.95588	-1.43058
Gm8038	6	50619822	50621885	-	ENSMUSG00000091981	predicted gene 8038 [Source:MGI Symbol;Acc:MGI:3644148]	-1.91889	-2.71173	-2.48553	-3.49834	-2.40335	-2.6435	-2.88791	-2.51282	-3.56279	-1.95588	-1.27737
Rpia	6	70765720	70792232	-	ENSMUSG00000053604	ribose 5-phosphate isomerase A [Source:MGI Symbol;Acc:MGI:103254]	5.00666	4.85935	6.32575	5.10667	4.92736	5.06824	4.59009	4.94029	5.36044	3.91392	5.63034
Thnsl2	6	71128166	71144346	-	ENSMUSG00000054474	threonine synthase-like 2 (bacterial) [Source:MGI Symbol;Acc:MGI:3041254]	1.07992	3.60078	-0.749694	0.432209	0.0699761	1.89431	6.64537	5.04882	1.15278	1.80766	-0.520845
AC153998.1	6	78215878	78217113	+	ENSMUSG00000095908	No description	1.93831	1.04942	0.656137	-0.0911676	-0.825349	0.789851	1.26585	-0.270476	0.411925	1.42396	2.06184
Paip2b	6	83805401	83831741	-	ENSMUSG00000045896	poly(A) binding protein interacting protein 2B [Source:MGI Symbol;Acc:MGI:2386865]	5.41836	4.72266	4.5637	5.34247	5.11471	4.68394	3.63299	4.3454	4.74856	4.7579	4.26835
Trh	6	92242061	92244650	-	ENSMUSG00000005892	thyrotropin releasing hormone [Source:MGI Symbol;Acc:MGI:98823]	5.85155	-1.82147	-0.477567	-3.53075	1.18955	-3.20255	-3.57938	-2.88693	-1.68848	-3.56215	-3.57831
Foxp1	6	98925338	99522721	-	ENSMUSG00000030067	forkhead box P1 [Source:MGI Symbol;Acc:MGI:1914004]	5.02104	4.05722	5.99723	4.54903	6.3849	5.58599	4.53785	5.52735	7.66253	7.1467	8.11639
Gm8994	6	136328543	136329778	+	ENSMUSG00000094973	predicted gene 8994 [Source:MGI Symbol;Acc:MGI:3644226]	1.99466	1.20853	0.627446	-0.158512	-0.312576	0.960113	1.21092	-1.28906	0.103133	1.49318	2.06184
Zscan4b	7	10900740	10905050	-	ENSMUSG00000095339	zinc finger and SCAN domain containing 4B [Source:MGI Symbol;Acc:MGI:3645447]	-2.29894	-3.45372	-3.56198	-3.55351	-3.58646	-3.55106	-3.57938	-3.52284	-3.52531	-3.56215	-3.57831
Zscan4c	7	11005722	11010547	+	ENSMUSG00000054272	zinc finger and SCAN domain containing 4C [Source:MGI Symbol;Acc:MGI:2685243]	-2.48552	-3.45372	-3.56198	-3.58592	-3.58646	-3.55106	-3.57938	-3.52284	-3.38402	-3.56215	-3.04283
Zscan4d	7	11161374	11166182	-	ENSMUSG00000090714	zinc finger and SCAN domain containing 4D [Source:MGI Symbol;Acc:MGI:3645954]	-2.63672	-3.45372	-3.56198	-3.58592	-3.58646	-3.55106	-3.57938	-3.52284	-3.54941	-3.56215	-3.57831
Zscan4e	7	11306378	11310682	-	ENSMUSG00000095936	zinc finger and SCAN domain containing 4E [Source:MGI Symbol;Acc:MGI:3643613]	-3.37655	-3.45372	-3.56198	-3.58592	-3.58646	-3.55106	-3.57938	-3.52284	-3.58689	-3.56215	-3.57831
Zscan4f	7	11397915	11402741	+	ENSMUSG00000070828	zinc finger and SCAN domain containing 4F [Source:MGI Symbol;Acc:MGI:3708485]	-2.83028	-3.45372	-3.56198	-3.58592	-3.58646	-3.55106	-3.41304	-3.52284	-3.56279	-3.56215	-3.23727
Lgals4	7	28833975	28841703	+	ENSMUSG00000053964	lectin, galactose binding, soluble 4 [Source:MGI Symbol;Acc:MGI:107536]	-1.02531	3.21102	4.24901	-1.75782	-1.65285	5.33835	3.09679	4.84373	1.73639	0.51709	2.87367
Gm5590	7	39445830	39446174	-	ENSMUSG00000046372	predicted gene 5590 [Source:MGI Symbol;Acc:MGI:3645451]	-2.54357	-0.0924521	-2.34348	-2.73007	-2.63978	-2.81144	-2.43288	-1.16383	-3.56279	-1.25473	-2.69365
5730590G19Rik	7	79660196	79698134	+	ENSMUSG00000046591	RIKEN cDNA 5730590G19 gene [Source:MGI Symbol;Acc:MGI:1924261]	5.94661	-1.64947	4.54016	-2.27536	-2.7689	-1.39481	-2.60234	-2.88693	-0.892101	3.72399	2.42328
Dub2a	7	103249737	103252505	-	ENSMUSG00000057321	deubiquitinating enzyme 2a [Source:MGI Symbol;Acc:MGI:3051372]	-3.31537	-3.45372	-3.3188	-3.58592	-3.58646	-3.55106	-3.57938	-3.52284	-3.58689	-3.56215	-3.57831
Usp17l5	7	103415072	103419880	+	ENSMUSG00000058976	ubiquitin specific peptidase 17-like 5 [Source:MGI Symbol;Acc:MGI:107698]	1.92706	0.369842	2.4871	2.13107	2.35645	2.27875	1.58566	3.0739	2.27338	1.30106	2.09915
Dub3	7	104768160	104777470	-	ENSMUSG00000043073	deubiquitinating enzyme 3 [Source:MGI Symbol;Acc:MGI:107697]	-3.22362	-3.45372	-3.56198	-3.58592	-3.58646	-3.55106	-3.57938	-3.52284	-3.58689	-3.56215	-3.57831
Dub1a	7	104840257	104842603	-	ENSMUSG00000062369	deubiquitinating enzyme 1a [Source:MGI Symbol;Acc:MGI:3051498]	-3.58661	-3.45372	-3.56198	-3.58592	-3.58646	-3.55106	-3.57938	-3.52284	-3.58689	-3.56215	-3.57831
Dub1	7	104857009	104862667	+	ENSMUSG00000054568	deubiquitinating enzyme 1 [Source:MGI Symbol;Acc:MGI:107699]	2.19905	-0.150036	4.27026	2.36856	2.01133	1.5648	2.97719	2.52004	1.83526	1.35623	3.32605
Ric3	7	109034312	109083331	-	ENSMUSG00000031028	tubby candidate gene [Source:MGI Symbol;Acc:MGI:2651573]	2.1384	3.97603	0.836355	6.44252	5.66299	1.83354	0.496589	0.383066	1.13817	1.20972	-0.492794
Col4a1	8	11198423	11312826	-	ENSMUSG00000085573	predicted gene 15418 [Source:MGI Symbol;Acc:MGI:3705275]	5.9749	7.86397	3.99167	2.82353	4.1445	8.2434	7.24985	4.7644	8.80279	9.70378	5.10211
Col4a2	8	11312805	11449287	+	ENSMUSG00000031502	collagen, type IV, alpha 1 [Source:MGI Symbol;Acc:MGI:88454]	5.75069	7.34052	3.27345	2.58412	4.37632	7.95729	7.07826	4.84434	9.11801	9.37136	4.77296
AC127374.1	8	31737054	31739763	-	ENSMUSG00000093862	No description	2.47208	0.6748	0.0793187	0.859613	0.713577	-0.996094	0.116883	0.655746	-1.94064	1.60782	-0.024068
Zfp353	8	42081460	42083109	-	ENSMUSG00000095057	zinc finger protein 353 [Source:MGI Symbol;Acc:MGI:2387419]	-3.58661	-3.45372	-3.56198	-3.58592	-3.58646	-3.55106	-3.57938	-3.52284	-3.58689	-3.56215	-3.57831
Inpp4b	8	81342556	82125036	+	ENSMUSG00000037940	inositol polyphosphate-4-phosphatase, type II [Source:MGI Symbol;Acc:MGI:2158925]	-3.55751	1.38922	1.81816	4.63093	3.2968	3.83216	1.00145	0.142908	2.277	0.925609	4.9714
Neto2	8	85636588	85690973	-	ENSMUSG00000036902	neuropilin (NRP) and tolloid (TLL)-like 2 [Source:MGI Symbol;Acc:MGI:1921763]	1.38134	-0.554571	1.08836	6.7585	5.9999	0.612972	-2.8895	1.17891	0.0995301	4.01767	1.17106
Ubtfl1	9	18404418	18411502	+	ENSMUSG00000074502	upstream binding transcription factor, RNA polymerase I-like 1 [Source:MGI Symbol;Acc:MGI:3588290]	0.444468	-1.83421	0.166182	0.549951	-0.355019	-0.235303	-0.580519	1.49132	0.0881233	-0.56218	-0.525849
Zfp560	9	20345136	20385177	-	ENSMUSG00000045519	zinc finger protein 560 [Source:MGI Symbol;Acc:MGI:1915280]	2.22661	3.05557	2.82343	2.97045	2.54305	3.00553	2.89836	2.17695	2.55791	2.96136	2.6821
Tagln	9	45929628	45936058	-	ENSMUSG00000035382	proprotein convertase subtilisin/kexin type 7 [Source:MGI Symbol;Acc:MGI:107421]	6.06731	3.91112	2.76753	1.83321	1.92335	3.22086	4.00303	2.96353	4.74951	9.6718	5.16443
Spesp1	9	62270729	62282179	-	ENSMUSG00000046846	sperm equatorial segment protein 1 [Source:MGI Symbol;Acc:MGI:1913962]	-3.55751	-3.45372	-3.56198	-3.01992	-3.55585	-3.55106	-3.57938	-3.52284	-3.56279	-3.56215	-3.57831
Prtg	9	72807274	72917291	+	ENSMUSG00000036030	protogenin homolog (Gallus gallus) [Source:MGI Symbol;Acc:MGI:2444710]	7.76326	2.71356	6.62098	3.16351	3.19179	4.49951	3.1189	6.21998	2.23433	2.70277	3.77115
Trim43c	9	88581036	88588819	+	ENSMUSG00000090693	tripartite motif-containing 43C [Source:MGI Symbol;Acc:MGI:3647365]	-0.850438	0.239731	-1.72441	0.0388499	-0.355019	-0.21555	-0.597476	-0.015875	-1.39566	-0.851944	-1.112
Arih2	9	108602942	108649380	-	ENSMUSG00000064145	ariadne homolog 2 (Drosophila) [Source:MGI Symbol;Acc:MGI:1344361]	6.03692	4.94359	4.81567	4.68205	4.56399	4.81023	4.43585	5.12361	4.55636	5.13029	4.84877
Enpp3	10	24773814	24836195	-	ENSMUSG00000019989	ectonucleotide pyrophosphatase/phosphodiesterase 3 [Source:MGI Symbol;Acc:MGI:2143702]	4.86881	1.62513	-0.113888	-1.27321	-2.25067	2.18891	4.61261	4.71628	-2.28233	1.92976	-2.26086
Popdc3	10	45178098	45318452	+	ENSMUSG00000019848	popeye domain containing 3 [Source:MGI Symbol;Acc:MGI:1930153]	-3.13442	-1.64947	-2.53938	-3.13483	-0.192564	3.34832	-3.36846	-2.99544	1.21484	-2.4923	-2.21255
AW822073	10	58222299	58225706	-	ENSMUSG00000058537	expressed sequence AW822073 [Source:MGI Symbol;Acc:MGI:3034577]	-2.98148	-3.45372	-3.56198	-3.35684	-3.32117	-2.99201	-3.57938	-3.52284	-3.14086	-3.56215	-2.76134
Gm20625	10	61038229	61042811	-	ENSMUSG00000093489	predicted gene 20625 [Source:MGI Symbol;Acc:MGI:5313072]	0.631525	-2.56346	-0.257334	1.31676	1.09087	0.677999	0.737432	1.81705	1.4392	0.518808	0.432123
Mfsd12	10	81357491	81366225	+	ENSMUSG00000034854	major facilitator superfamily domain containing 12 [Source:MGI Symbol;Acc:MGI:3604804]	4.0674	4.35615	5.13742	4.17185	3.80864	3.64222	3.03535	3.65163	4.25557	3.03205	4.11622
Socs2	10	95385362	95417180	-	ENSMUSG00000020027	suppressor of cytokine signaling 2 [Source:MGI Symbol;Acc:MGI:1201787]	5.80068	3.69082	6.95629	4.20745	4.06743	5.68542	4.09201	5.18458	6.80736	3.94469	3.8021
Gm16239	10	99179184	99184610	-	ENSMUSG00000019952	POC1 centriolar protein homolog B (Chlamydomonas) [Source:MGI Symbol;Acc:MGI:1918511]	-0.00475045	-2.21591	-1.36681	-0.945595	-1.30647	-1.28072	-1.58329	-0.848397	-1.05763	-0.851944	-0.308178
AC164627.1	10	100306571	100307185	-	ENSMUSG00000093795	No description	-3.54714	-3.45372	-3.16432	-3.58592	-3.58646	-3.55106	-3.57938	-3.52284	-3.58689	-3.56215	-3.23727
Gm4312	10	100335676	100336591	+	ENSMUSG00000094314	predicted gene 4312 [Source:MGI Symbol;Acc:MGI:3782493]	-3.58661	-3.45372	-3.56198	-3.58592	-3.58646	-3.55106	-3.57938	-3.52284	-3.58689	-3.56215	-3.57831
Gm4302	10	100340836	100341762	+	ENSMUSG00000091101	predicted gene 4302 [Source:MGI Symbol;Acc:MGI:3782482]	-3.55751	-3.45372	-3.16432	-3.58592	-3.58646	-3.55106	-3.57938	-3.52284	-3.58689	-3.56215	-3.57831
Gm4303	10	100345990	100346859	+	ENSMUSG00000094228	predicted gene 4303 [Source:MGI Symbol;Acc:MGI:3782483]	-3.33709	-3.45372	-3.16432	-3.58592	-3.58646	-3.55106	-3.57938	-3.52284	-3.58689	-3.56215	-3.57831
Gm4305	10	100351111	100351980	+	ENSMUSG00000095161	predicted gene 4305 [Source:MGI Symbol;Acc:MGI:3782485]	-3.58661	-3.45372	-3.56198	-3.58592	-3.58646	-3.55106	-3.57938	-3.52284	-3.58689	-3.56215	-3.57831
Gm4307	10	100361338	100362247	+	ENSMUSG00000096744	predicted gene 4307 [Source:MGI Symbol;Acc:MGI:3782487]	-3.34447	-3.45372	-3.56198	-3.53075	-3.58646	-3.55106	-3.57938	-3.52284	-3.58689	-3.56215	-3.57831
Gm4301	10	100366499	100367412	+	ENSMUSG00000095673	predicted gene 4301 [Source:MGI Symbol;Acc:MGI:3782481]	-3.55751	-3.45372	-3.16432	-3.58592	-3.58646	-3.55106	-3.57938	-3.52284	-3.58689	-3.56215	-3.23727
Gm4301	10	100381670	100382539	-	ENSMUSG00000096640	predicted gene 4301 [Source:MGI Symbol;Acc:MGI:3782481]	-3.58661	-3.45372	-3.56198	-3.53075	-3.58646	-3.55106	-3.57938	-3.52284	-3.54941	-3.56215	-3.57831
Gm6763	10	104144317	104153674	+	ENSMUSG00000091779	predicted gene 6763 [Source:MGI Symbol;Acc:MGI:3643573]	-3.31537	-3.45372	-3.3188	-3.55351	-3.30037	-2.6435	-2.91496	-2.88693	-2.78938	-3.16305	-1.04996
Gm8766	10	104178378	104179172	+	ENSMUSG00000094144	predicted gene 8766 [Source:MGI Symbol;Acc:MGI:3643661]	-3.58661	-3.45372	-3.56198	-3.58592	-3.58646	-3.55106	-3.36846	-3.52284	-3.58689	-3.56215	-3.57831
Gm8766	10	104186887	104187681	+	ENSMUSG00000095022	predicted gene 8766 [Source:MGI Symbol;Acc:MGI:3643661]	-3.55751	-3.45372	-3.3188	-3.58592	-3.54316	-3.55106	-3.57938	-3.52284	-3.58689	-3.56215	-3.57831
Gm4340	10	104195397	104196203	+	ENSMUSG00000090854	predicted gene 4340 [Source:MGI Symbol;Acc:MGI:3782524]	-3.51805	-3.45372	-3.3188	-3.58592	-3.58646	-3.55106	-3.57938	-3.52284	-3.56279	-3.56215	-3.38388
Os9	10	127094259	127121160	-	ENSMUSG00000040462	amplified in osteosarcoma [Source:MGI Symbol;Acc:MGI:1924301]	3.5849	5.58383	6.29005	6.0327	5.74571	5.41847	6.95414	7.34536	6.9152	6.02775	6.95316
Rdh1	10	127759721	127768297	+	ENSMUSG00000089789	retinol dehydrogenase 1 (all trans) [Source:MGI Symbol;Acc:MGI:1195275]	3.83709	2.2191	4.46008	3.96255	4.28365	3.53796	3.9678	5.41498	4.61286	2.89575	3.68332
Rps26	10	128624530	128626506	-	ENSMUSG00000025362	ribosomal protein S26 [Source:MGI Symbol;Acc:MGI:1351628]	9.11921	6.70828	9.18878	4.69867	5.24216	6.90301	6.94365	7.05678	7.0786	7.65799	9.30473
C1d	11	17257579	17269176	+	ENSMUSG00000000581	C1D nuclear receptor co-repressor [Source:MGI Symbol;Acc:MGI:1927354]	4.26915	5.35003	4.18856	4.55658	4.78948	4.27153	4.91923	4.49912	3.85679	5.07617	4.63041
Gm12114	11	33068551	33080521	+	ENSMUSG00000087318	predicted gene 12114 [Source:MGI Symbol;Acc:MGI:3649344]	-2.46431	-3.45372	-2.53938	-2.73007	-2.90806	-2.6435	-1.90775	-0.848397	-2.02912	-2.52918	-2.26086
Gabra1	11	42130939	42182930	-	ENSMUSG00000010803	gamma-aminobutyric acid (GABA) A receptor, subunit alpha 1 [Source:MGI Symbol;Acc:MGI:95613]	-3.31537	-1.82147	-0.0603415	9.01031	8.03702	-0.996094	-3.57938	-1.11078	-3.21131	-0.982089	-1.27737
P4ha2	11	54100095	54131665	+	ENSMUSG00000018906	procollagen-proline, 2-oxoglutarate 4-dioxygenase (proline 4-hydroxylase), alpha II polypeptide [Source:MGI Symbol;Acc:MGI:894286]	4.13104	3.04487	4.82407	3.65195	3.98684	5.31412	4.22793	4.21719	5.58576	5.57789	3.38384
Tmem92	11	94777217	94782703	-	ENSMUSG00000075610	transmembrane protein 92 [Source:MGI Symbol;Acc:MGI:3034723]	-3.37655	-3.45372	-3.56198	-3.58592	-3.54316	-3.55106	-3.57938	-3.52284	-3.58689	-3.25507	-3.57831
Calcoco2	11	96099326	96111964	-	ENSMUSG00000006056	calcium binding and coiled-coil domain 2 [Source:MGI Symbol;Acc:MGI:1343177]	2.85543	-3.45372	-1.06661	-3.55351	-2.90806	-2.81144	-3.36846	-3.52284	-2.81363	-2.45944	-3.57831
Gm11640	11	105434445	105435412	+	ENSMUSG00000078627	membrane-associated ring finger (C3HC4) 10 [Source:MGI Symbol;Acc:MGI:2443469]	-3.13064	-3.45372	-1.94065	-2.73007	-2.50179	-3.55106	-2.8895	-1.87691	-3.14484	-2.85597	-2.43049
Tex19.1	11	121146143	121148319	+	ENSMUSG00000039329	testis expressed gene 19.1 [Source:MGI Symbol;Acc:MGI:1920929]	3.2228	-3.45372	-1.33966	-3.58592	-3.58646	-3.55106	-3.57938	-2.99544	-2.23667	-3.56215	-3.38388
Hexdc	11	121204433	121222655	+	ENSMUSG00000025169	RIKEN cDNA 1110031I02 gene [Source:MGI Symbol;Acc:MGI:1913429]	6.31203	5.12303	6.74021	6.86805	6.79034	6.57251	6.49774	6.72271	7.63323	5.5665	6.75723
Coch	12	51593341	51605773	+	ENSMUSG00000020953	coagulation factor C homolog (Limulus polyphemus) [Source:MGI Symbol;Acc:MGI:1278313]	1.49287	-1.82147	-3.56198	1.78931	4.02361	-3.20255	0.34681	-1.92521	-2.10682	2.77479	7.38466
Rpl10l	12	66283381	66284401	-	ENSMUSG00000060499	ribosomal protein L10-like [Source:MGI Symbol;Acc:MGI:3647985]	1.08141	-3.45372	-3.3188	-3.01992	-3.58646	-3.55106	-3.57938	-3.52284	-3.14086	-3.56215	-3.23727
Arg2	12	79130777	79156301	+	ENSMUSG00000021125	arginase type II [Source:MGI Symbol;Acc:MGI:1330806]	-0.91351	1.48481	2.58093	2.16294	2.6778	1.39648	2.81329	-0.270476	2.62989	1.3658	1.41523
Gm8300	12	87514316	87518253	+	ENSMUSG00000079034	predicted gene 8300 [Source:MGI Symbol;Acc:MGI:3643794]	-0.443269	-0.821697	-2.92114	-3.29509	-3.36447	-3.55106	-3.12588	-1.87691	-2.61679	-0.11253	-3.57831
Gm4027	12	87618909	87622143	+	ENSMUSG00000092019	predicted gene 4027 [Source:MGI Symbol;Acc:MGI:3782201]	-0.227192	-1.32565	-3.56198	-3.49834	-2.93407	-3.55106	-3.57938	-3.52284	-2.59105	-0.412221	-2.56691
AC211878.1	12	87772425	87775755	-	ENSMUSG00000095724	No description	1.75432	0.107978	1.1974	-0.0286126	-0.233426	-0.390827	0.190431	0.778607	0.258547	1.83407	1.46237
BB287469	12	87816577	87820676	+	ENSMUSG00000079031	expressed sequence BB287469 [Source:MGI Symbol;Acc:MGI:3034635]	-0.51268	-0.858272	-2.53938	-3.29509	-2.99432	-3.55106	-3.12588	-0.848397	-2.97213	-0.204687	-3.57831
Gm5662	12	87874072	87877859	+	ENSMUSG00000072905	predicted gene 5662 [Source:MGI Symbol;Acc:MGI:3648257]	-0.851668	-2.56346	-3.3188	-3.49834	-2.58121	-3.20255	-2.8895	-1.56148	-2.96209	-0.312193	-3.04283
Gm2022	12	87892834	87896722	+	ENSMUSG00000071217	predicted pseudogene 2022 [Source:MGI Symbol;Acc:MGI:3780191]	-0.00697455	0.0922948	-3.16432	-3.3275	-3.10899	-3.20255	-3.12588	-0.270476	-2.80402	0.0722533	-3.23727
CT954323.2	12	87919423	87919857	-	ENSMUSG00000096619	No description	1.37169	-0.0884168	-2.31002	-2.39434	-1.32524	-3.20255	-2.67699	-0.109468	-2.29404	1.07252	-2.69365
Gm2046	12	87973528	87980224	+	ENSMUSG00000079030	predicted gene 2046 [Source:MGI Symbol;Acc:MGI:3780214]	-0.526223	-1.50203	-3.3188	-3.126	-3.55585	-3.55106	-2.91496	-3.52284	-3.34654	0.0961152	-3.04283
Gm2016	12	88270640	88274500	-	ENSMUSG00000079029	predicted gene 2016 [Source:MGI Symbol;Acc:MGI:3780185]	-0.676797	-0.858272	-2.74114	-3.30167	-3.54316	-3.55106	-3.57938	-2.99544	-3.56279	-0.98659	-3.57831
CT485612.1	12	88321047	88321481	-	ENSMUSG00000093847	No description	1.62527	0.384525	-2.61944	-1.93003	-1.39056	-2.6435	-1.21635	-1.34095	-1.86083	1.2225	-3.23727
Meg3	12	109541001	109571726	+	ENSMUSG00000021268	maternally expressed 3 [Source:MGI Symbol;Acc:MGI:1202886]	5.62675	3.419	3.16248	12.3795	12.4629	5.29257	1.18236	4.23467	4.67259	9.51737	2.01304
Abcb5	12	118867824	118966421	-	ENSMUSG00000072791	ATP-binding cassette, sub-family B (MDR/TAP), member 5 [Source:MGI Symbol;Acc:MGI:1924956]	-2.94968	-3.45372	-2.92114	-2.73007	-2.92159	-3.55106	-2.91496	-2.99544	-3.17383	-2.6915	-3.38388
Scamp1	13	94201310	94285857	-	ENSMUSG00000021687	secretory carrier membrane protein 1 [Source:MGI Symbol;Acc:MGI:1349480]	5.31644	4.81361	3.84901	6.89032	7.11835	4.74677	4.92819	5.49022	5.29493	4.8917	2.94907
Ccno	13	112987802	112990778	+	ENSMUSG00000042417	cyclin O [Source:MGI Symbol;Acc:MGI:2145534]	-2.64555	-0.821697	0.524783	-2.77635	-1.0406	-2.16859	-1.55557	-1.64644	-0.27095	0.255473	-2.76134
Tcstv1	13	119893467	119894746	-	ENSMUSG00000096284	2-cell-stage, variable group, member 1 [Source:MGI Symbol;Acc:MGI:1933437]	-3.51805	-3.45372	-1.74857	-3.58592	-3.36447	-3.55106	-3.57938	-3.52284	-3.52531	-3.56215	-1.41804
AC231112.2	13	119912237	119912752	-	ENSMUSG00000096175	No description	-3.31537	-3.45372	-3.56198	-3.58592	-3.58646	-3.55106	-3.36846	-3.52284	-3.58689	-3.56215	-3.04283
B020031M17Rik	13	119949547	119950068	-	ENSMUSG00000078537	RIKEN cDNA B020031M17 gene [Source:MGI Symbol;Acc:MGI:3588226]	-3.51805	-3.45372	-3.56198	-3.58592	-3.58646	-3.55106	-3.57938	-3.52284	-3.58689	-3.56215	-2.76134
AC238940.3	13	120154627	120155136	+	ENSMUSG00000096323	uncharacterized protein LOC639910 [Source:RefSeq peptide;Acc:NP_001034737]	-3.55751	-3.45372	-3.56198	-3.58592	-3.58646	-3.55106	-3.57938	-3.52284	-3.54941	-3.56215	-1.2038
AC238940.1	13	120173184	120173696	+	ENSMUSG00000095653	No description	-3.58661	-3.45372	-3.3188	-3.58592	-3.58646	-3.55106	-3.57938	-3.52284	-3.58689	-3.56215	-3.04283
AC239678.2	13	120214758	120215213	-	ENSMUSG00000094027	D13Ertd608e protein [Source:UniProtKB/TrEMBL;Acc:Q3UPR8]	-3.58661	-3.45372	-3.0171	-3.58592	-3.58646	-3.55106	-3.57938	-3.52284	-3.58689	-3.56215	1.60121
AF067061	13	120263191	120264364	+	ENSMUSG00000095071	cDNA sequence AF067061 [Source:MGI Symbol;Acc:MGI:2681166]	-3.58661	-3.45372	-3.56198	-3.58592	-3.58646	-3.55106	-3.57938	-2.99544	-3.58689	-3.56215	0.254662
Tcstv3	13	120317567	120318076	+	ENSMUSG00000095821	2-cell-stage, variable group, member 3 [Source:MGI Symbol;Acc:MGI:2675349]	-3.33709	-3.45372	-3.56198	-3.58592	-3.58646	-3.55106	-3.57938	-3.52284	-3.58689	-3.56215	-2.77154
Slc39a14	14	70303469	70351425	-	ENSMUSG00000022094	solute carrier family 39 (zinc transporter), member 14 [Source:MGI Symbol;Acc:MGI:2384851]	4.96787	3.54758	3.30918	4.57873	4.45168	5.84427	5.92605	7.68645	3.69986	5.68706	3.53697
Rpl39l	16	10170226	10174911	+	ENSMUSG00000039209	ribosomal protein L39-like [Source:MGI Symbol;Acc:MGI:1915422]	1.77319	1.65205	-0.40565	-3.126	-2.4026	-2.81144	-1.86428	-2.88693	-3.17383	2.08244	0.510631
Ercc4	16	13109684	13150617	+	ENSMUSG00000022545	excision repair cross-complementing rodent repair deficiency, complementation group 4 [Source:MGI Symbol;Acc:MGI:1354163]	3.32557	2.9443	3.9259	4.09661	3.63177	3.31668	3.8129	3.28945	3.6706	3.59898	4.08334
Jam2	16	84774123	84825928	+	ENSMUSG00000053062	junction adhesion molecule 2 [Source:MGI Symbol;Acc:MGI:1933820]	5.13452	5.54077	4.04005	5.78977	5.26948	7.16397	3.17446	4.39867	5.24233	2.95932	3.28206
Dazl	17	50279394	50293599	-	ENSMUSG00000010592	deleted in azoospermia-like [Source:MGI Symbol;Acc:MGI:1342328]	1.9309	-3.45372	-2.24235	-1.84949	1.03714	-2.5171	-3.57938	-3.52284	-3.58689	-2.45944	-2.76134
AC140240.1	18	3471630	3474315	+	ENSMUSG00000096528	Putative uncharacterized protein [Source:UniProtKB/TrEMBL;Acc:Q3TL09]	3.32958	-1.82147	1.06423	1.54912	1.60878	0.157341	0.496559	0.987851	1.23185	0.205641	2.00174
Dpysl3	18	43320979	43438286	-	ENSMUSG00000024501	dihydropyrimidinase-like 3 [Source:MGI Symbol;Acc:MGI:1349762]	4.74232	3.43048	4.29667	3.69143	5.29024	5.85842	3.15583	1.44041	4.98458	8.47051	4.48892
Pmaip1	18	66458604	66465550	+	ENSMUSG00000024521	phorbol-12-myristate-13-acetate-induced protein 1 [Source:MGI Symbol;Acc:MGI:1930146]	6.96499	-0.555797	2.39312	-0.46717	-0.0485851	-0.824293	2.4048	0.178275	2.0949	5.66581	4.22878
Fbxo15	18	84935158	84981376	+	ENSMUSG00000034391	F-box protein 15 [Source:MGI Symbol;Acc:MGI:1354755]	4.99762	-3.45372	-0.685399	-3.55351	-3.54316	-3.55106	-3.57938	-3.52284	-2.22264	-2.13265	-3.57831
Ankrd22	19	34122549	34166053	-	ENSMUSG00000056078	lipase, family member M [Source:MGI Symbol;Acc:MGI:1926003]	0.0141304	-2.21591	2.60129	-0.64051	0.219003	-0.220872	-1.01611	-0.565232	-0.768124	-1.29512	-1.43058
Myof	19	37899036	38043577	-	ENSMUSG00000048612	myoferlin [Source:MGI Symbol;Acc:MGI:1919192]	4.65204	3.15673	2.50314	0.921571	1.88102	3.67049	3.88005	1.69944	6.79777	8.35147	4.29866
Tbc1d12	19	38836579	38919923	+	ENSMUSG00000048720	TBC1D12: TBC1 domain family, member 12 [Source:MGI Symbol;Acc:MGI:2384803]	2.7747	3.71947	0.912757	3.7981	3.44511	2.56292	2.6436	3.08445	1.54789	3.6224	0.760056
Marveld1	19	42147400	42151695	+	ENSMUSG00000044345	MARVEL (membrane-associating) domain containing 1 [Source:MGI Symbol;Acc:MGI:2147570]	3.76112	5.73671	4.11414	1.9831	1.84766	5.30471	3.87103	4.97136	6.83251	5.81383	5.0023
Drr1	X	15922304	15939249	-	ENSMUSG00000086048	developmentally regulated repeat element-containing transcript 1 [Source:MGI Symbol;Acc:MGI:1298401]	-0.0848578	-0.858272	-3.0171	-0.466132	-0.392848	-0.220872	-0.961395	0.483189	-0.907514	-1.01252	0.0588047
Lonrf3	X	36328353	36362341	+	ENSMUSG00000016239	LON peptidase N-terminal domain and ring finger 3 [Source:MGI Symbol;Acc:MGI:1921615]	0.310323	1.02145	0.0233608	2.2998	2.01292	-1.59555	1.18283	1.38927	1.5655	-0.34007	-2.26086
Rhox5	X	37804851	37808764	+	ENSMUSG00000095180	reproductive homeobox 5 [Source:MGI Symbol;Acc:MGI:97538]	4.80941	-3.45372	-0.716236	-3.58592	-3.58646	0.789851	-3.57938	-2.99544	-2.29983	-2.92828	-3.57831
Usp26	X	51753959	51801233	-	ENSMUSG00000055780	ubiquitin specific peptidase 26 [Source:MGI Symbol;Acc:MGI:1933247]	3.59117	1.14778	6.03353	-2.73007	-3.32117	-0.989332	-2.19267	-0.135326	-3.21131	-1.74447	-2.69365
Prps1	X	140456613	140476140	+	ENSMUSG00000031432	phosphoribosyl pyrophosphate synthetase 1 [Source:MGI Symbol;Acc:MGI:97775]	5.96212	4.35958	4.43714	4.67063	5.32447	3.723	3.73444	4.09123	3.30315	4.29875	4.2798
