# Supplementary material for: MERVL/Zscan4 Network Activation Results in Transient Genome-wide DNA Demethylation of mESCs
Source: Cell Rep. 2016 Sep 27;17(1):179–92. doi: 10.1016/j.celrep.2016.08.087 (PMC5055476; doi:10.1016/j.celrep.2016.08.087)
Supplement: Table S4. Expression Levels of Differentially Expressed Genes in Other Datasets, Related to Figure 2 — Expression levels for the 172 MERVL-LTR driven genes in the different datasets analyzed. (A) Park et al. (B) Deng et al. (C) Xue et al. (D) Milagre et al. (E) Encode. Note that due to differences in library preparation and data analysis it is not appropriate to compare values across datasets. [file mmc5.xlsx]

## Sheet: dynamics_clusters
ENSEMBL gene ID	gene_cluster	gene_name
ENSMUSG00000087318	1	Gm12114
ENSMUSG00000025580	1	Eif4a3
ENSMUSG00000025815	1	Dhtkd1
ENSMUSG00000104498	1	RP23-109J14.3
ENSMUSG00000032602	1	Slc25a20
ENSMUSG00000098534	1	Gm27167
ENSMUSG00000027014	1	Cwc22
ENSMUSG00000029111	1	Nelfa
ENSMUSG00000020633	1	Dcdc2c
ENSMUSG00000058976	1	Usp17lc
ENSMUSG00000074783	1	AU019990
ENSMUSG00000015757	1	Ppil4
ENSMUSG00000010751	1	Tnfrsf22
ENSMUSG00000078537	1	B020031M17Rik
L1MdA_III	1	L1MdA_III
ENSMUSG00000041966	1	Dcaf17
ENSMUSG00000072109	1	A530040E14Rik
ENSMUSG00000070034	1	Sp110
ENSMUSG00000103053	1	RP23-164N7.1
ENSMUSG00000095514	1	D13Ertd608e
ENSMUSG00000102917	1	RP23-75G11.4
ENSMUSG00000096284	1	Tcstv1
MERVL	1	MERVL
ENSMUSG00000048960	1	Prex2
ENSMUSG00000103071	1	RP24-541P18.1
ENSMUSG00000037736	1	Limch1
ENSMUSG00000095821	1	Tcstv3
ENSMUSG00000079455	1	Gm16026
ENSMUSG00000084758	1	Gm12798
ENSMUSG00000085973	1	Gm14742
L1MdF_III	1	L1MdF_III
ENSMUSG00000094973	1	Gm8994
ENSMUSG00000082352	1	Gm13228
ENSMUSG00000021687	1	Scamp1
ENSMUSG00000040620	1	Dhx33
MERVL_LTR	1	MERVL_LTR
ENSMUSG00000095908	1	Gm5576
ENSMUSG00000027104	1	Atf2
ENSMUSG00000026778	1	Prkcq
ENSMUSG00000060393	1	Gm5580
ENSMUSG00000093489	1	Gm20625
ENSMUSG00000096667	1	Gm22862
ENSMUSG00000095653	1	Gm21818
ENSMUSG00000104303	1	RP24-149G20.1
ENSMUSG00000099508	1	1700030L20Rik
ENSMUSG00000102204	1	RP23-274G21.3
ENSMUSG00000053604	1	Rpia
ENSMUSG00000094649	1	Gm7102
ENSMUSG00000045519	1	Zfp560
ENSMUSG00000084824	1	Gm16344
ENSMUSG00000097749	1	Gm16938
ENSMUSG00000095799	2	Gm8332
ENSMUSG00000079029	2	Gm5662
ENSMUSG00000095022	2	Gm20765
ENSMUSG00000097878	2	Gm8764
ENSMUSG00000097550	2	Gm21304
ENSMUSG00000097427	2	Gm6763
ENSMUSG00000091779	2	Gm6763
ENSMUSG00000079030	2	Gm2046
ENSMUSG00000095717	2	Gm2056
ENSMUSG00000092019	2	Gm4027
ENSMUSG00000096175	2	Gm21761
ENSMUSG00000071217	2	Gm2022
ENSMUSG00000079031	2	BB287469
ENSMUSG00000079034	2	Gm8300
ENSMUSG00000090714	2	Zscan4d
ENSMUSG00000072905	2	Gm2016
ENSMUSG00000093847	2	Gm5039
ENSMUSG00000097581	2	Gm21936
ENSMUSG00000096323	2	Gm20767
ENSMUSG00000094144	2	Gm21312
ENSMUSG00000070828	2	Zscan4f
ENSMUSG00000095071	2	AF067061
ENSMUSG00000054272	2	Zscan4c
ENSMUSG00000090854	2	Gm4340
ENSMUSG00000094635	2	Gm7104
ENSMUSG00000098685	3	Gm27224
ENSMUSG00000095952	3	Gm3977
ENSMUSG00000072821	3	Gm6351
ENSMUSG00000078510	3	Gm13101
ENSMUSG00000026031	3	Cflar
ENSMUSG00000043073	3	Usp17le
RLTR10B2	3	RLTR10B2
ENSMUSG00000095339	3	Zscan4b
ENSMUSG00000060416	3	Gm839
ENSMUSG00000054568	3	Usp17la
ENSMUSG00000090013	3	Gm6507
ENSMUSG00000095936	3	Zscan4e
ENSMUSG00000094314	3	Gm4301
RLTR6B_Mm	3	RLTR6B_Mm
ENSMUSG00000070619	3	Gm13119
ENSMUSG00000080158	3	Gm14385
ENSMUSG00000057321	3	Usp17ld
ENSMUSG00000095724	3	Gm21319
ENSMUSG00000096619	3	Gm2035
ENSMUSG00000103580	3	RP24-116M4.4
ENSMUSG00000094855	3	AC133095.1
ENSMUSG00000030779	3	Rbbp6
ENSMUSG00000096803	3	Gm6803
ENSMUSG00000082593	3	Gm11331
ENSMUSG00000094383	3	AC123873.1
ENSMUSG00000090286	3	Gm17615
ENSMUSG00000093913	3	Gm10678
ENSMUSG00000074529	3	C330013J21Rik
ENSMUSG00000062369	3	Usp17lb
ENSMUSG00000091981	3	Gm8038
ENSMUSG00000075610	3	Tmem92
ENSMUSG00000095265	3	Gm16368
ENSMUSG00000086580	3	Gm15280
ENSMUSG00000021125	3	Arg2
ENSMUSG00000070890	3	Gm12794
ENSMUSG00000083149	3	Gm11380
ENSMUSG00000094215	3	Gm6489
ENSMUSG00000091585	3	AC140365.1
ENSMUSG00000097856	3	BC080695
ENSMUSG00000070618	3	BC080695
ENSMUSG00000102085	3	4930435C17Rik
ENSMUSG00000095274	3	Gm10679
MMERVK10C	3	MMERVK10C
ENSMUSG00000092012	3	Gm4782
ENSMUSG00000097308	3	Gm6410
L1MdA_VI	3	L1MdA_VI
ENSMUSG00000085008	3	Dbhos
ENSMUSG00000101722	3	Gm29125
ENSMUSG00000098832	3	Gm27205
ENSMUSG00000104046	3	RP23-267J18.1
ENSMUSG00000040165	3	Cd209c
ENSMUSG00000103182	3	RP24-226L19.2
ENSMUSG00000066760	3	Psg16
ENSMUSG00000060034	3	Ctf2
ENSMUSG00000078511	3	Pramef25
ENSMUSG00000094484	4	Gm21244
ENSMUSG00000080609	4	Gm23844
ENSMUSG00000093823	4	Gm24802
ENSMUSG00000094593	4	Gm24744
ENSMUSG00000094946	4	Gm25754
ENSMUSG00000047492	4	Inhbe
ENSMUSG00000044544	4	4921513I03Rik
ENSMUSG00000094968	4	Gm22419
ENSMUSG00000094175	4	Gm24427
ENSMUSG00000095069	4	Gm26190
ENSMUSG00000080434	4	Gm23177
ENSMUSG00000080590	4	Gm22029
ENSMUSG00000080659	4	Gm24484
ENSMUSG00000080676	4	Gm25347
ENSMUSG00000078599	4	Skint8
ENSMUSG00000080367	4	Gm25774
ENSMUSG00000094515	4	Gm24567
ENSMUSG00000095541	4	Gm24617
ENSMUSG00000080380	4	Gm22102
ENSMUSG00000094563	4	Gm25228
ENSMUSG00000000318	4	Clec10a
ENSMUSG00000096174	4	Gm22991
ENSMUSG00000096184	4	Gm23304
ENSMUSG00000096779	4	Gm22112
ENSMUSG00000091255	4	Speer4e
ENSMUSG00000096309	4	Gm25208
ENSMUSG00000097281	4	Gm26685
ENSMUSG00000043145	4	Gm11292
ENSMUSG00000036585	4	Fgf1
ENSMUSG00000084129	4	Hmgb1-ps1
ENSMUSG00000094230	4	Gm21847
ENSMUSG00000080451	4	Gm24193
ENSMUSG00000095035	4	Gm22346
ENSMUSG00000095798	4	Gm26298
ENSMUSG00000095437	4	Gm23606
L1MdF_V	4	L1MdF_V
ENSMUSG00000073045	4	Gm5570
L1MdF_I	4	L1MdF_I
ENSMUSG00000085878	4	Gm12823
ENSMUSG00000075427	4	Olfr288
L1MdF_II	4	L1MdF_II
ENSMUSG00000082568	4	Gm14683
ENSMUSG00000030650	4	Tmc5
ENSMUSG00000085477	4	Gm13335
ENSMUSG00000094237	4	AF067063
ENSMUSG00000027971	4	Ndst4
ENSMUSG00000103175	4	RP23-255P20.8
ENSMUSG00000095812	4	Gm5473
ENSMUSG00000094796	4	BC147527
ENSMUSG00000103920	4	RP23-476G18.2
ENSMUSG00000096196	4	Gm26137
ENSMUSG00000026686	4	Lmx1a
ENSMUSG00000094621	4	CAAA01098150.1
ENSMUSG00000086089	4	Gm11640
ENSMUSG00000102160	4	RP24-222G3.1
ENSMUSG00000102780	4	RP24-481E4.1
ENSMUSG00000021592	4	Arsk
ENSMUSG00000085866	4	Gm15218
ENSMUSG00000100550	4	2310039L15Rik
ENSMUSG00000104494	4	RP24-87K15.3
ENSMUSG00000080350	4	Gm26248
ENSMUSG00000080363	4	Gm25778
ENSMUSG00000097570	4	AC244695.3
ENSMUSG00000096274	4	Gm24766
ENSMUSG00000097327	4	E030030I06Rik
ENSMUSG00000095824	4	Gm13697
ENSMUSG00000101447	4	Gm28826
ENSMUSG00000102685	4	RP23-433B11.1
ENSMUSG00000099890	4	Gm28262
ENSMUSG00000063087	4	Gm10125
ENSMUSG00000086048	4	Drr1
ENSMUSG00000086249	4	Gm12724
ENSMUSG00000047462	4	A530099J19Rik
ENSMUSG00000090284	4	Gm17613
IAPEY5_I	4	IAPEY5_I
ENSMUSG00000089789	4	Rdh1
ENSMUSG00000089994	4	Gm16239
ENSMUSG00000079808	4	AC168977.1
ENSMUSG00000103849	4	RP23-35F4.2
ENSMUSG00000087402	4	Gm11867
ENSMUSG00000037940	4	Inpp4b
ENSMUSG00000103998	4	RP24-114A9.1
ENSMUSG00000086450	4	Macrod2os1
ENSMUSG00000074250	4	Gm10653
ENSMUSG00000071089	4	Trim75
ENSMUSG00000103549	4	RP24-347B22.2
ENSMUSG00000086481	4	Gm11707
ENSMUSG00000102256	4	RP24-120B18.7
ENSMUSG00000051727	4	Kctd14
IAPEY3C_LTR	4	IAPEY3C_LTR
ENSMUSG00000103560	4	RP24-317P24.1
ENSMUSG00000079324	4	4932414N04Rik
ENSMUSG00000094219	4	Calhm3
ENSMUSG00000078160	4	Gm16503
ENSMUSG00000102591	4	RP23-264D16.7
ENSMUSG00000097502	4	4930528D03Rik
ENSMUSG00000060534	4	Dcc
ENSMUSG00000097207	4	6030443J06Rik
ENSMUSG00000091577	4	Gm6211
ENSMUSG00000093650	4	Gm20631
ENSMUSG00000100768	4	Gm29055
ENSMUSG00000079247	4	Gm13691
ENSMUSG00000099708	4	Gm29361
ENSMUSG00000089991	4	Gm16332
ENSMUSG00000070031	4	Sp140
ENSMUSG00000038024	4	Dennd4c
ENSMUSG00000039578	4	Ccser1
ENSMUSG00000100786	4	Gm28940
ENSMUSG00000096484	4	Gm13696
ENSMUSG00000089871	4	Speer7-ps1
ENSMUSG00000046846	4	Spesp1
ENSMUSG00000087106	4	Gm13964
ENSMUSG00000079143	4	Atxn7l1os1
L1MdA_VII	4	L1MdA_VII
ENSMUSG00000094125	4	Gm13698
ENSMUSG00000094336	4	Gm13693
ENSMUSG00000096337	4	Gm13694
ENSMUSG00000036885	4	Arhgef26
ENSMUSG00000079800	4	A530040E14RIK
ENSMUSG00000101867	4	C78334
ENSMUSG00000102716	4	RP23-195A24.5
ENSMUSG00000035201	4	B020004J07Rik
ENSMUSG00000096142	4	Gm25817
ENSMUSG00000052477	4	C130026I21Rik
L1MdMus_II	4	L1MdMus_II
ENSMUSG00000024774	4	Ankrd22
ENSMUSG00000044703	4	Phf11a
ENSMUSG00000082454	4	Gm12183
ENSMUSG00000085037	4	4933421O10Rik
ENSMUSG00000033063	4	Cntnap3
ENSMUSG00000086825	4	Gm15675
ENSMUSG00000078091	4	Gm10912
ENSMUSG00000034324	4	Tmem132c
ENSMUSG00000101337	4	Dnah7c
ENSMUSG00000086467	4	4930571N24Rik
ENSMUSG00000102169	5	RP23-199D18.4
RLTR10F	5	RLTR10F
ENSMUSG00000100674	5	Gm28806
ENSMUSG00000104460	5	RP23-242N11.2
ENSMUSG00000095000	5	Gm25171
ENSMUSG00000080334	5	Gm25110
ENSMUSG00000095894	5	Gm24795
ENSMUSG00000070902	5	Zfp352
ENSMUSG00000039063	5	Echdc3
ENSMUSG00000029586	5	4933411G11Rik
ENSMUSG00000098097	5	6530403H02Rik
ENSMUSG00000085142	5	Gm12702
ENSMUSG00000102462	5	RP23-242N11.7
ENSMUSG00000094544	5	Gm9040
ENSMUSG00000063881	5	Olfr376
ENSMUSG00000094517	5	Gm9044
ENSMUSG00000089716	5	Gm6264
ENSMUSG00000095672	5	AC133103.5
ENSMUSG00000083270	5	Gm13498
ENSMUSG00000080844	5	Gm14107
ENSMUSG00000104496	5	RP23-13N24.1
ENSMUSG00000096879	5	Gm4858
ENSMUSG00000083654	5	Gm11875
ENSMUSG00000087210	5	Gm15391
ENSMUSG00000080366	5	Gm25775
ENSMUSG00000058881	5	Zfp516
ENSMUSG00000104338	5	RP23-242N11.10
ENSMUSG00000090268	5	Gm5286
ENSMUSG00000089696	5	Gm4778
ENSMUSG00000074424	5	Gm10696
ENSMUSG00000093862	5	Gm5117
